# Supplementary material for: Glacier algae foster ice-albedo feedback in the European Alps
Source: Sci Rep. 2020 Mar 16;10:4739. doi: 10.1038/s41598-020-61762-0 (PMC7075879; doi:10.1038/s41598-020-61762-0)
Supplement: Supplementary file 1 — Supplementary Information. [file 41598_2020_61762_MOESM1_ESM.xlsx]

## Sheet: only_Algae_OTU_NORM
otu	CR10B	CR11B	CR12B	CR13B	CR14B	CR15B	CR7B	CR8B	CR9B	SP19	SP2	SP12	SP14	SP16	SP21	SP5	SP7	SP10	SP11	SP1	SP15	SP17	SP18	SP20	SP3	SP6	SP8	SP9	id_silva	tax
OTU_15806	0	0	0	0	0	0	0	0	0	0	0	0	0	0	0	0	0	0.00458379	0	0	0	0	0	0	0	0	0	0	AJ549226,1,1762	Eukaryota;Archaeplastida;Chloroplastida;Charophyta;Klebsormidiophyceae;Klebsormidiales;Entransia;Entransia fimbriata
OTU_3839	0	0.00289931	0	0	0	0	0	0	0	0	0	0	0	0	0	0	0	0	0	0	0	0	0	0	0	0	0	0	AJ549226,1,1762	Eukaryota;Archaeplastida;Chloroplastida;Charophyta;Klebsormidiophyceae;Klebsormidiales;Entransia;Entransia fimbriata
OTU_21357	0	0	0.00558534	0	0	0	0	0	0	0	0	0	0	0	0	0	0	0	0	0	0	0	0	0	0	0	0	0	AM419033,1,2178	Eukaryota;Archaeplastida;Chloroplastida;Charophyta;Klebsormidiophyceae;Klebsormidiales;Hormidiella;Hormidiella attenuata
OTU_21469	0	0	0	0.0278009	0	0	0	0	0	0	0	0	0	0	0	0	0	0	0	0	0	0	0	0	0	0	0	0	AM419033,1,2178	Eukaryota;Archaeplastida;Chloroplastida;Charophyta;Klebsormidiophyceae;Klebsormidiales;Hormidiella;Hormidiella attenuata
OTU_10648	0	0	0	0	0	0	0	0	0	0	0	0	0	0	0.00330546	0	0	0	0	0	0	0	0	0	0	0	0	0	AY211901,1,1745	Eukaryota;Archaeplastida;Chloroplastida;Charophyta;Phragmoplastophyta;Coleochaetophyceae;Coleochaete;Coleochaete sp, 18b3
OTU_10206	0	0	0	0	0	0	0	0	0	0	0	0	0	0	0	0	0	0	0	0	0	0	0	0	0	0.0029584	0	0	KM870637,1,1744	Eukaryota;Archaeplastida;Chloroplastida;Charophyta;Phragmoplastophyta;Zygnematophyceae;uncultured eukaryote
OTU_10782	0	0	0	0	0	0	0	0	0	0	0	0	0	0	0	0	0	0.00458379	0	0	0	0	0	0	0	0	0	0	KM870637,1,1744	Eukaryota;Archaeplastida;Chloroplastida;Charophyta;Phragmoplastophyta;Zygnematophyceae;uncultured eukaryote
OTU_11324	0	0	0	0	0	0	0	0	0	0	0	0	0	0	0	0	0	0	0	0	0	0	0	0	0	0	0	0	KM870637,1,1744	Eukaryota;Archaeplastida;Chloroplastida;Charophyta;Phragmoplastophyta;Zygnematophyceae;uncultured eukaryote
OTU_12480	0	0	0	0	0	0.00328958	0	0	0	0.00140932	0	0	0	0	0	0	0	0	0	0	0	0	0	0	0	0	0	0	KM870637,1,1744	Eukaryota;Archaeplastida;Chloroplastida;Charophyta;Phragmoplastophyta;Zygnematophyceae;uncultured eukaryote
OTU_12854	0	0	0	0	0	0	0	0	0	0	0	0	0	0	0	0	0	0	0	0	0	0	0	0	0	0	0	0.00192322	KM870637,1,1744	Eukaryota;Archaeplastida;Chloroplastida;Charophyta;Phragmoplastophyta;Zygnematophyceae;uncultured eukaryote
OTU_12859	0	0	0	0	0	0	0	0	0	0	0	0	0	0	0	0	0	0	0	0	0	0	0	0	0	0	0	0.00192322	KM870637,1,1744	Eukaryota;Archaeplastida;Chloroplastida;Charophyta;Phragmoplastophyta;Zygnematophyceae;uncultured eukaryote
OTU_12899	0	0	0	0	0	0	0	0.00508285	0	0	0	0	0	0	0	0	0	0	0	0	0	0	0	0	0	0.00591681	0	0	KM870637,1,1744	Eukaryota;Archaeplastida;Chloroplastida;Charophyta;Phragmoplastophyta;Zygnematophyceae;uncultured eukaryote
OTU_14497	0	0	0	0	0	0	0	0	0	0	0	0	0	0	0	0	0	0	0	0	0	0	0	0	0	0	0.00342302	0	KM870637,1,1744	Eukaryota;Archaeplastida;Chloroplastida;Charophyta;Phragmoplastophyta;Zygnematophyceae;uncultured eukaryote
OTU_178	0	0.00869792	0	0	0.00428522	0.00328958	0	0.0152486	0.00531152	0.00281865	0.0572554	0.0559675	0.0156966	0	0.03636	0.0622148	0.0512821	0.0504217	0.0154048	0.0433437	0.0267566	0.00831359	0.00522411	0.00214625	0.0569762	0.0828353	0.0444992	0.0750058	KM870637,1,1744	Eukaryota;Archaeplastida;Chloroplastida;Charophyta;Phragmoplastophyta;Zygnematophyceae;uncultured eukaryote
OTU_1806	0	0	0	0	0	0	0	0	0	0.00281865	0	0	0	0	0	0	0	0	0	0	0	0	0	0	0	0	0	0	KM870637,1,1744	Eukaryota;Archaeplastida;Chloroplastida;Charophyta;Phragmoplastophyta;Zygnematophyceae;uncultured eukaryote
OTU_19895	0	0	0	0	0	0	0	0	0	0	0.00168398	0	0	0	0	0	0	0	0	0	0	0	0	0	0	0	0	0	KM870637,1,1744	Eukaryota;Archaeplastida;Chloroplastida;Charophyta;Phragmoplastophyta;Zygnematophyceae;uncultured eukaryote
OTU_19946	0	0	0	0	0	0	0	0	0	0	0	0	0.00313932	0	0	0	0	0	0	0	0	0	0	0	0	0	0	0	KM870637,1,1744	Eukaryota;Archaeplastida;Chloroplastida;Charophyta;Phragmoplastophyta;Zygnematophyceae;uncultured eukaryote
OTU_20612	0	0	0	0	0	0	0	0	0	0	0	0	0	0	0	0	0	0	0	0	0	0	0	0	0	0	0	0.00192322	KM870637,1,1744	Eukaryota;Archaeplastida;Chloroplastida;Charophyta;Phragmoplastophyta;Zygnematophyceae;uncultured eukaryote
OTU_21885	0	0	0	0	0	0	0	0	0	0	0	0	0	0.00706065	0	0	0	0	0	0	0	0	0	0	0	0	0	0	KM870637,1,1744	Eukaryota;Archaeplastida;Chloroplastida;Charophyta;Phragmoplastophyta;Zygnematophyceae;uncultured eukaryote
OTU_22166	0	0	0	0	0	0	0	0	0	0	0	0	0	0	0	0	0	0	0	0	0	0	0	0	0.00227905	0	0	0	KM870637,1,1744	Eukaryota;Archaeplastida;Chloroplastida;Charophyta;Phragmoplastophyta;Zygnematophyceae;uncultured eukaryote
OTU_22754	0	0	0	0	0	0	0	0	0	0	0.00168398	0	0	0	0	0	0	0	0	0	0	0	0	0	0	0	0	0	KM870637,1,1744	Eukaryota;Archaeplastida;Chloroplastida;Charophyta;Phragmoplastophyta;Zygnematophyceae;uncultured eukaryote
OTU_23420	0	0	0	0	0	0	0	0	0	0	0	0	0	0	0	0	0	0	0	0	0	0	0	0	0	0	0	0.00192322	KM870637,1,1744	Eukaryota;Archaeplastida;Chloroplastida;Charophyta;Phragmoplastophyta;Zygnematophyceae;uncultured eukaryote
OTU_3233	0	0	0	0	0	0	0	0.00508285	0	0	0	0	0	0	0	0	0	0	0	0	0	0	0	0	0	0	0	0	KM870637,1,1744	Eukaryota;Archaeplastida;Chloroplastida;Charophyta;Phragmoplastophyta;Zygnematophyceae;uncultured eukaryote
OTU_4395	0	0	0	0	0	0	0	0.00508285	0	0	0	0	0	0	0	0	0	0.00458379	0	0.00619195	0	0.00415679	0	0	0	0.0029584	0	0.0076929	KM870637,1,1744	Eukaryota;Archaeplastida;Chloroplastida;Charophyta;Phragmoplastophyta;Zygnematophyceae;uncultured eukaryote
OTU_6631	0	0	0	0	0	0	0	0	0	0.00140932	0.00168398	0	0	0	0	0	0	0	0	0	0	0	0	0	0	0	0	0	KM870637,1,1744	Eukaryota;Archaeplastida;Chloroplastida;Charophyta;Phragmoplastophyta;Zygnematophyceae;uncultured eukaryote
OTU_7293	0	0	0	0	0	0	0	0	0	0	0	0	0	0.00706065	0	0	0	0	0	0	0	0	0	0	0	0	0	0	KM870637,1,1744	Eukaryota;Archaeplastida;Chloroplastida;Charophyta;Phragmoplastophyta;Zygnematophyceae;uncultured eukaryote
OTU_7573	0	0	0	0	0	0	0	0	0	0	0.00168398	0	0	0	0	0	0	0	0	0	0	0	0	0	0	0	0	0	KM870637,1,1744	Eukaryota;Archaeplastida;Chloroplastida;Charophyta;Phragmoplastophyta;Zygnematophyceae;uncultured eukaryote
OTU_7938	0	0	0	0	0	0	0	0	0	0	0	0	0	0	0	0	0	0	0	0	0	0	0	0	0	0	0.00342302	0	KM870637,1,1744	Eukaryota;Archaeplastida;Chloroplastida;Charophyta;Phragmoplastophyta;Zygnematophyceae;uncultured eukaryote
OTU_7956	0	0	0	0	0	0	0	0	0	0	0	0	0	0	0	0	0	0	0	0	0	0	0	0	0.00227905	0	0	0	KM870637,1,1744	Eukaryota;Archaeplastida;Chloroplastida;Charophyta;Phragmoplastophyta;Zygnematophyceae;uncultured eukaryote
OTU_7971	0	0	0	0	0	0	0	0	0	0	0	0	0	0	0	0	0	0	0	0	0	0	0	0	0	0.0029584	0	0	KM870637,1,1744	Eukaryota;Archaeplastida;Chloroplastida;Charophyta;Phragmoplastophyta;Zygnematophyceae;uncultured eukaryote
OTU_7992	0	0	0	0	0	0	0	0	0	0	0	0	0	0	0	0	0	0	0	0	0	0	0	0	0	0	0	0.00192322	KM870637,1,1744	Eukaryota;Archaeplastida;Chloroplastida;Charophyta;Phragmoplastophyta;Zygnematophyceae;uncultured eukaryote
OTU_8142	0	0	0	0	0	0	0	0	0	0	0	0	0	0	0	0	0	0	0	0	0.00535131	0	0	0	0	0	0	0	KM870637,1,1744	Eukaryota;Archaeplastida;Chloroplastida;Charophyta;Phragmoplastophyta;Zygnematophyceae;uncultured eukaryote
OTU_9384	0	0	0	0	0	0	0	0	0	0	0	0	0	0	0	0	0	0.00458379	0	0	0	0	0	0	0.00227905	0.0029584	0	0.00961612	KM870637,1,1744	Eukaryota;Archaeplastida;Chloroplastida;Charophyta;Phragmoplastophyta;Zygnematophyceae;uncultured eukaryote
OTU_1	47.6038	47.4037	52.3067	44.0645	51.4848	8.48383	16.2239	29.4551	8.08413	80.7754	59.7966	68.98	61.0379	70.6771	73.3316	58.6168	48.2308	62.8484	69.1212	54.5789	70.9584	64.9291	80.7732	84.1017	69.4836	63.1679	47.9359	75.6116	AF514397,1,1762	Eukaryota;Archaeplastida;Chloroplastida;Charophyta;Phragmoplastophyta;Zygnematophyceae;Zygnematales;Ancylonema;Ancylonema nordenskioeldii
OTU_10023	0	0	0.0111707	0	0	0	0	0	0	0	0	0	0	0	0	0	0	0	0	0	0	0	0	0	0	0	0	0	AF514397,1,1762	Eukaryota;Archaeplastida;Chloroplastida;Charophyta;Phragmoplastophyta;Zygnematophyceae;Zygnematales;Ancylonema;Ancylonema nordenskioeldii
OTU_10042	0	0	0	0	0.00214261	0	0	0	0	0	0	0	0	0	0	0	0	0	0	0	0	0	0	0	0	0	0	0	AF514397,1,1762	Eukaryota;Archaeplastida;Chloroplastida;Charophyta;Phragmoplastophyta;Zygnematophyceae;Zygnematales;Ancylonema;Ancylonema nordenskioeldii
OTU_10110	0	0	0	0	0	0	0	0	0	0	0	0	0	0	0	0	0	0	0	0	0	0	0	0	0.00227905	0	0	0.00192322	AF514397,1,1762	Eukaryota;Archaeplastida;Chloroplastida;Charophyta;Phragmoplastophyta;Zygnematophyceae;Zygnematales;Ancylonema;Ancylonema nordenskioeldii
OTU_10120	0	0	0	0	0	0	0	0	0	0	0	0	0	0	0	0	0	0	0	0	0	0	0	0	0	0	0	0.00192322	AF514397,1,1762	Eukaryota;Archaeplastida;Chloroplastida;Charophyta;Phragmoplastophyta;Zygnematophyceae;Zygnematales;Ancylonema;Ancylonema nordenskioeldii
OTU_10133	0	0	0	0	0	0	0	0	0	0	0	0	0	0	0.00330546	0	0	0	0	0	0	0	0	0	0	0	0	0	AF514397,1,1762	Eukaryota;Archaeplastida;Chloroplastida;Charophyta;Phragmoplastophyta;Zygnematophyceae;Zygnematales;Ancylonema;Ancylonema nordenskioeldii
OTU_10142	0	0	0	0	0	0	0	0	0	0.00422797	0	0	0	0	0	0	0	0	0	0	0	0	0	0	0	0	0.00342302	0	AF514397,1,1762	Eukaryota;Archaeplastida;Chloroplastida;Charophyta;Phragmoplastophyta;Zygnematophyceae;Zygnematales;Ancylonema;Ancylonema nordenskioeldii
OTU_10148	0	0	0	0	0	0	0	0	0	0.00140932	0	0	0	0	0	0	0	0	0	0	0	0	0.00104482	0	0	0	0.00342302	0	AF514397,1,1762	Eukaryota;Archaeplastida;Chloroplastida;Charophyta;Phragmoplastophyta;Zygnematophyceae;Zygnematales;Ancylonema;Ancylonema nordenskioeldii
OTU_10154	0	0	0	0	0	0	0	0	0	0	0	0	0	0	0	0	0	0	0	0	0	0	0	0	0.00227905	0	0	0.00384645	AF514397,1,1762	Eukaryota;Archaeplastida;Chloroplastida;Charophyta;Phragmoplastophyta;Zygnematophyceae;Zygnematales;Ancylonema;Ancylonema nordenskioeldii
OTU_10177	0	0	0	0	0	0.00328958	0	0	0	0	0	0	0	0.00706065	0.00330546	0	0.025641	0.0275028	0	0.00309598	0.0107026	0.00415679	0	0.00214625	0.00455809	0	0.00342302	0.0230787	AF514397,1,1762	Eukaryota;Archaeplastida;Chloroplastida;Charophyta;Phragmoplastophyta;Zygnematophyceae;Zygnematales;Ancylonema;Ancylonema nordenskioeldii
OTU_10188	0	0	0	0	0	0	0	0	0	0	0	0	0	0	0	0	0	0	0	0	0	0	0.00104482	0	0	0	0.00342302	0	AF514397,1,1762	Eukaryota;Archaeplastida;Chloroplastida;Charophyta;Phragmoplastophyta;Zygnematophyceae;Zygnematales;Ancylonema;Ancylonema nordenskioeldii
OTU_10196	0	0	0	0	0	0	0	0	0	0	0	0	0	0	0	0	0	0	0	0	0	0	0	0	0	0.0029584	0	0	AF514397,1,1762	Eukaryota;Archaeplastida;Chloroplastida;Charophyta;Phragmoplastophyta;Zygnematophyceae;Zygnematales;Ancylonema;Ancylonema nordenskioeldii
OTU_10202	0	0	0	0	0	0	0	0	0	0	0	0	0	0	0	0	0	0	0	0	0	0	0	0	0.00227905	0.0029584	0	0	AF514397,1,1762	Eukaryota;Archaeplastida;Chloroplastida;Charophyta;Phragmoplastophyta;Zygnematophyceae;Zygnematales;Ancylonema;Ancylonema nordenskioeldii
OTU_10219	0	0	0	0	0	0	0	0	0.00531152	0	0	0	0	0	0	0	0	0	0	0	0	0	0	0	0	0	0	0	AF514397,1,1762	Eukaryota;Archaeplastida;Chloroplastida;Charophyta;Phragmoplastophyta;Zygnematophyceae;Zygnematales;Ancylonema;Ancylonema nordenskioeldii
OTU_10228	0	0	0	0	0	0	0	0	0	0.00281865	0	0	0	0	0	0	0	0.00458379	0	0.00309598	0	0.00415679	0.00313447	0.00214625	0	0	0.00342302	0	AF514397,1,1762	Eukaryota;Archaeplastida;Chloroplastida;Charophyta;Phragmoplastophyta;Zygnematophyceae;Zygnematales;Ancylonema;Ancylonema nordenskioeldii
OTU_1025	0.0319489	0.037691	0.0502681	0	0.0428522	0	0	0	0.0159346	0.056373	0.0420996	0.0559675	0.00941797	0.00706065	0.0661091	0	0.025641	0.0183352	0.00770238	0.0340557	0.0428105	0.0540383	0.0449274	0.0558024	0.0182324	0.00591681	0.0136921	0.0250019	AF514397,1,1762	Eukaryota;Archaeplastida;Chloroplastida;Charophyta;Phragmoplastophyta;Zygnematophyceae;Zygnematales;Ancylonema;Ancylonema nordenskioeldii
OTU_10326	0	0	0	0	0	0	0	0	0	0	0	0	0	0	0	0	0	0	0	0	0	0	0	0	0	0	0	0.00192322	AF514397,1,1762	Eukaryota;Archaeplastida;Chloroplastida;Charophyta;Phragmoplastophyta;Zygnematophyceae;Zygnematales;Ancylonema;Ancylonema nordenskioeldii
OTU_10338	0	0	0	0	0	0	0	0	0	0	0	0	0	0	0	0	0	0	0	0	0	0	0	0	0	0	0	0.00192322	AF514397,1,1762	Eukaryota;Archaeplastida;Chloroplastida;Charophyta;Phragmoplastophyta;Zygnematophyceae;Zygnematales;Ancylonema;Ancylonema nordenskioeldii
OTU_10340	0	0	0	0	0	0	0	0	0	0	0	0	0	0	0	0	0	0	0	0	0	0	0.00104482	0	0	0	0	0.00192322	AF514397,1,1762	Eukaryota;Archaeplastida;Chloroplastida;Charophyta;Phragmoplastophyta;Zygnematophyceae;Zygnematales;Ancylonema;Ancylonema nordenskioeldii
OTU_10355	0	0	0	0	0	0	0	0	0	0.00140932	0	0	0	0	0.00330546	0	0	0	0	0	0	0	0.00104482	0	0	0	0	0.00192322	AF514397,1,1762	Eukaryota;Archaeplastida;Chloroplastida;Charophyta;Phragmoplastophyta;Zygnematophyceae;Zygnematales;Ancylonema;Ancylonema nordenskioeldii
OTU_10383	0	0	0	0	0	0	0	0	0	0	0	0	0	0	0	0	0	0	0	0	0	0	0	0	0	0	0	0.00192322	AF514397,1,1762	Eukaryota;Archaeplastida;Chloroplastida;Charophyta;Phragmoplastophyta;Zygnematophyceae;Zygnematales;Ancylonema;Ancylonema nordenskioeldii
OTU_10400	0	0	0	0	0	0	0	0	0	0	0	0	0	0	0	0	0	0.00458379	0	0	0	0	0	0	0	0	0	0	AF514397,1,1762	Eukaryota;Archaeplastida;Chloroplastida;Charophyta;Phragmoplastophyta;Zygnematophyceae;Zygnematales;Ancylonema;Ancylonema nordenskioeldii
OTU_10409	0	0	0	0	0	0	0	0	0	0	0	0	0	0	0	0	0	0.00458379	0	0	0	0	0	0	0	0	0	0	AF514397,1,1762	Eukaryota;Archaeplastida;Chloroplastida;Charophyta;Phragmoplastophyta;Zygnematophyceae;Zygnematales;Ancylonema;Ancylonema nordenskioeldii
OTU_10417	0	0	0	0	0	0	0	0	0	0	0	0	0	0	0	0	0	0.00458379	0	0	0	0	0	0	0	0	0	0	AF514397,1,1762	Eukaryota;Archaeplastida;Chloroplastida;Charophyta;Phragmoplastophyta;Zygnematophyceae;Zygnematales;Ancylonema;Ancylonema nordenskioeldii
OTU_10430	0	0	0	0	0	0	0	0	0	0	0	0	0	0	0	0	0	0	0.00770238	0	0	0	0	0	0	0	0	0	AF514397,1,1762	Eukaryota;Archaeplastida;Chloroplastida;Charophyta;Phragmoplastophyta;Zygnematophyceae;Zygnematales;Ancylonema;Ancylonema nordenskioeldii
OTU_10436	0	0	0	0	0	0	0	0	0	0	0	0	0	0	0	0	0	0	0	0	0	0.00415679	0	0	0	0	0	0	AF514397,1,1762	Eukaryota;Archaeplastida;Chloroplastida;Charophyta;Phragmoplastophyta;Zygnematophyceae;Zygnematales;Ancylonema;Ancylonema nordenskioeldii
OTU_10446	0	0	0	0	0	0	0	0	0	0	0	0	0	0	0	0	0	0	0	0	0	0.00415679	0	0	0	0	0	0	AF514397,1,1762	Eukaryota;Archaeplastida;Chloroplastida;Charophyta;Phragmoplastophyta;Zygnematophyceae;Zygnematales;Ancylonema;Ancylonema nordenskioeldii
OTU_10460	0	0	0	0	0	0	0	0	0	0	0	0	0	0	0	0	0	0	0	0	0.00535131	0.00415679	0	0	0	0	0	0	AF514397,1,1762	Eukaryota;Archaeplastida;Chloroplastida;Charophyta;Phragmoplastophyta;Zygnematophyceae;Zygnematales;Ancylonema;Ancylonema nordenskioeldii
OTU_10473	0	0	0	0	0	0	0	0	0	0	0	0	0	0	0	0	0	0	0	0.00309598	0	0	0	0.00107312	0	0	0	0	AF514397,1,1762	Eukaryota;Archaeplastida;Chloroplastida;Charophyta;Phragmoplastophyta;Zygnematophyceae;Zygnematales;Ancylonema;Ancylonema nordenskioeldii
OTU_10476	0	0	0	0	0	0	0	0	0	0	0	0	0	0	0	0	0	0	0.00770238	0.00309598	0.00535131	0	0.00313447	0	0.00455809	0.00591681	0.00342302	0.00192322	AF514397,1,1762	Eukaryota;Archaeplastida;Chloroplastida;Charophyta;Phragmoplastophyta;Zygnematophyceae;Zygnematales;Ancylonema;Ancylonema nordenskioeldii
OTU_10488	0	0	0	0	0	0	0	0	0	0.00140932	0	0	0	0	0	0	0	0.00458379	0	0.00309598	0	0	0	0	0	0	0	0	AF514397,1,1762	Eukaryota;Archaeplastida;Chloroplastida;Charophyta;Phragmoplastophyta;Zygnematophyceae;Zygnematales;Ancylonema;Ancylonema nordenskioeldii
OTU_10498	0.0319489	0.00289931	0.0111707	0	0.00428522	0	0	0	0	0.00281865	0.00168398	0	0	0	0	0	0	0.00458379	0	0	0.0107026	0	0	0	0	0	0	0	AF514397,1,1762	Eukaryota;Archaeplastida;Chloroplastida;Charophyta;Phragmoplastophyta;Zygnematophyceae;Zygnematales;Ancylonema;Ancylonema nordenskioeldii
OTU_10512	0	0	0	0	0	0	0	0	0	0	0	0	0	0	0	0	0	0	0	0.00309598	0	0	0	0	0	0	0	0	AF514397,1,1762	Eukaryota;Archaeplastida;Chloroplastida;Charophyta;Phragmoplastophyta;Zygnematophyceae;Zygnematales;Ancylonema;Ancylonema nordenskioeldii
OTU_10527	0	0	0	0	0	0	0	0	0	0	0	0	0	0	0	0	0	0	0	0	0	0.00415679	0	0	0	0	0	0	AF514397,1,1762	Eukaryota;Archaeplastida;Chloroplastida;Charophyta;Phragmoplastophyta;Zygnematophyceae;Zygnematales;Ancylonema;Ancylonema nordenskioeldii
OTU_10531	0	0	0	0	0	0	0	0	0	0	0	0	0	0	0	0	0	0	0	0.00309598	0	0	0	0	0	0	0	0	AF514397,1,1762	Eukaryota;Archaeplastida;Chloroplastida;Charophyta;Phragmoplastophyta;Zygnematophyceae;Zygnematales;Ancylonema;Ancylonema nordenskioeldii
OTU_10533	0	0	0	0	0	0	0	0	0	0	0	0	0	0	0	0	0	0	0	0.00309598	0	0	0	0	0	0	0	0	AF514397,1,1762	Eukaryota;Archaeplastida;Chloroplastida;Charophyta;Phragmoplastophyta;Zygnematophyceae;Zygnematales;Ancylonema;Ancylonema nordenskioeldii
OTU_10536	0	0	0	0	0	0	0	0	0	0	0	0	0	0	0	0	0	0	0	0.00309598	0	0	0	0	0	0	0	0	AF514397,1,1762	Eukaryota;Archaeplastida;Chloroplastida;Charophyta;Phragmoplastophyta;Zygnematophyceae;Zygnematales;Ancylonema;Ancylonema nordenskioeldii
OTU_10538	0	0	0	0	0	0	0	0	0	0	0	0	0	0	0	0	0	0	0	0.00309598	0	0	0	0.00214625	0	0	0	0	AF514397,1,1762	Eukaryota;Archaeplastida;Chloroplastida;Charophyta;Phragmoplastophyta;Zygnematophyceae;Zygnematales;Ancylonema;Ancylonema nordenskioeldii
OTU_10547	0	0	0	0	0	0	0	0	0	0	0	0	0	0	0	0	0	0	0	0.00309598	0	0	0	0	0	0	0	0	AF514397,1,1762	Eukaryota;Archaeplastida;Chloroplastida;Charophyta;Phragmoplastophyta;Zygnematophyceae;Zygnematales;Ancylonema;Ancylonema nordenskioeldii
OTU_1055	0	0.0492882	0.0614388	0	0.0492801	0.00657916	0	0	0	0.10429	0.0673593	0.0559675	0.0251146	0.0635459	0.0859419	0.0414766	0	0.0550055	0.0924286	0.0650155	0.0374592	0.10392	0.0637342	0.100874	0.097999	0.0473345	0.0547683	0.0480806	AF514397,1,1762	Eukaryota;Archaeplastida;Chloroplastida;Charophyta;Phragmoplastophyta;Zygnematophyceae;Zygnematales;Ancylonema;Ancylonema nordenskioeldii
OTU_10553	0	0	0	0	0	0	0	0	0	0	0	0	0	0	0	0	0	0	0	0	0	0	0.00104482	0	0	0	0	0	AF514397,1,1762	Eukaryota;Archaeplastida;Chloroplastida;Charophyta;Phragmoplastophyta;Zygnematophyceae;Zygnematales;Ancylonema;Ancylonema nordenskioeldii
OTU_10556	0	0	0	0	0	0	0	0	0	0	0	0	0.00313932	0	0	0	0	0	0	0	0	0	0	0.00107312	0	0	0	0	AF514397,1,1762	Eukaryota;Archaeplastida;Chloroplastida;Charophyta;Phragmoplastophyta;Zygnematophyceae;Zygnematales;Ancylonema;Ancylonema nordenskioeldii
OTU_1056	0	0	0	0	0	0	0	0	0	0	0	0	0	0	0	0	0	0	0.00770238	0	0	0	0	0.00107312	0	0	0	0.00192322	AF514397,1,1762	Eukaryota;Archaeplastida;Chloroplastida;Charophyta;Phragmoplastophyta;Zygnematophyceae;Zygnematales;Ancylonema;Ancylonema nordenskioeldii
OTU_10574	0	0.00289931	0	0	0	0	0	0	0	0	0	0	0	0	0	0	0	0	0	0	0	0	0.00104482	0.00107312	0	0	0	0	AF514397,1,1762	Eukaryota;Archaeplastida;Chloroplastida;Charophyta;Phragmoplastophyta;Zygnematophyceae;Zygnematales;Ancylonema;Ancylonema nordenskioeldii
OTU_10595	0	0	0	0	0	0	0	0	0	0	0.00168398	0	0	0	0	0	0	0	0	0	0	0	0	0	0	0	0	0	AF514397,1,1762	Eukaryota;Archaeplastida;Chloroplastida;Charophyta;Phragmoplastophyta;Zygnematophyceae;Zygnematales;Ancylonema;Ancylonema nordenskioeldii
OTU_10617	0	0	0	0	0	0	0	0	0	0	0	0	0	0	0	0	0	0	0	0	0	0	0.00104482	0	0	0	0	0	AF514397,1,1762	Eukaryota;Archaeplastida;Chloroplastida;Charophyta;Phragmoplastophyta;Zygnematophyceae;Zygnematales;Ancylonema;Ancylonema nordenskioeldii
OTU_10622	0	0	0	0	0	0	0	0	0	0	0	0	0	0	0.00330546	0	0	0	0	0	0	0.00415679	0	0	0	0	0	0	AF514397,1,1762	Eukaryota;Archaeplastida;Chloroplastida;Charophyta;Phragmoplastophyta;Zygnematophyceae;Zygnematales;Ancylonema;Ancylonema nordenskioeldii
OTU_10634	0	0	0	0	0	0	0	0	0	0	0	0	0	0	0	0	0	0	0	0	0	0	0.00208965	0.00107312	0	0	0	0	AF514397,1,1762	Eukaryota;Archaeplastida;Chloroplastida;Charophyta;Phragmoplastophyta;Zygnematophyceae;Zygnematales;Ancylonema;Ancylonema nordenskioeldii
OTU_10645	0	0	0	0	0	0	0	0	0	0	0	0	0	0	0.00330546	0	0	0	0	0	0	0	0	0	0	0	0	0	AF514397,1,1762	Eukaryota;Archaeplastida;Chloroplastida;Charophyta;Phragmoplastophyta;Zygnematophyceae;Zygnematales;Ancylonema;Ancylonema nordenskioeldii
OTU_10649	0	0.00289931	0	0	0	0	0	0	0	0	0	0	0	0	0	0	0	0	0	0	0	0	0	0	0	0	0	0	AF514397,1,1762	Eukaryota;Archaeplastida;Chloroplastida;Charophyta;Phragmoplastophyta;Zygnematophyceae;Zygnematales;Ancylonema;Ancylonema nordenskioeldii
OTU_10653	0	0	0	0	0	0	0	0	0	0	0	0	0	0	0	0	0	0	0	0	0	0	0.00104482	0	0	0	0	0	AF514397,1,1762	Eukaryota;Archaeplastida;Chloroplastida;Charophyta;Phragmoplastophyta;Zygnematophyceae;Zygnematales;Ancylonema;Ancylonema nordenskioeldii
OTU_10662	0	0	0	0.0278009	0	0	0	0	0	0.00422797	0	0	0	0	0.00330546	0	0	0	0	0	0	0	0.00208965	0	0	0	0	0.00192322	AF514397,1,1762	Eukaryota;Archaeplastida;Chloroplastida;Charophyta;Phragmoplastophyta;Zygnematophyceae;Zygnematales;Ancylonema;Ancylonema nordenskioeldii
OTU_10670	0	0	0	0	0.00214261	0	0	0	0	0	0	0	0	0	0.00330546	0	0	0	0	0	0	0	0.00104482	0	0	0.0029584	0	0	AF514397,1,1762	Eukaryota;Archaeplastida;Chloroplastida;Charophyta;Phragmoplastophyta;Zygnematophyceae;Zygnematales;Ancylonema;Ancylonema nordenskioeldii
OTU_10688	0	0	0	0	0	0	0	0	0	0	0	0	0	0	0.00661091	0	0	0	0	0	0	0	0	0	0	0	0	0	AF514397,1,1762	Eukaryota;Archaeplastida;Chloroplastida;Charophyta;Phragmoplastophyta;Zygnematophyceae;Zygnematales;Ancylonema;Ancylonema nordenskioeldii
OTU_10691	0	0	0.00558534	0	0.00214261	0	0	0	0	0	0.00168398	0	0	0	0	0	0	0	0	0	0	0	0	0.00107312	0	0	0	0	AF514397,1,1762	Eukaryota;Archaeplastida;Chloroplastida;Charophyta;Phragmoplastophyta;Zygnematophyceae;Zygnematales;Ancylonema;Ancylonema nordenskioeldii
OTU_10699	0.0319489	0.00579861	0.016756	0	0	0	0	0.00508285	0	0.0126839	0.00336797	0	0	0	0.00991637	0.0207383	0	0	0	0.00309598	0.0107026	0.0290976	0.0229861	0.01717	0.00683714	0	0.00342302	0.0076929	AF514397,1,1762	Eukaryota;Archaeplastida;Chloroplastida;Charophyta;Phragmoplastophyta;Zygnematophyceae;Zygnematales;Ancylonema;Ancylonema nordenskioeldii
OTU_10702	0	0	0	0	0	0	0	0	0	0	0	0	0	0	0	0	0	0	0	0	0	0	0	0.00107312	0	0	0	0	AF514397,1,1762	Eukaryota;Archaeplastida;Chloroplastida;Charophyta;Phragmoplastophyta;Zygnematophyceae;Zygnematales;Ancylonema;Ancylonema nordenskioeldii
OTU_10706	0	0	0	0	0	0	0	0	0	0	0	0	0	0	0	0	0	0	0.00770238	0	0	0	0	0	0.00227905	0	0	0.00192322	AF514397,1,1762	Eukaryota;Archaeplastida;Chloroplastida;Charophyta;Phragmoplastophyta;Zygnematophyceae;Zygnematales;Ancylonema;Ancylonema nordenskioeldii
OTU_10721	0	0	0	0	0	0	0	0	0	0	0	0	0	0	0	0	0	0	0	0	0	0	0.00104482	0.00214625	0	0	0	0	AF514397,1,1762	Eukaryota;Archaeplastida;Chloroplastida;Charophyta;Phragmoplastophyta;Zygnematophyceae;Zygnematales;Ancylonema;Ancylonema nordenskioeldii
OTU_10722	0	0	0	0	0	0	0	0	0	0	0	0	0	0	0	0	0	0	0	0	0	0	0	0.00214625	0	0	0	0	AF514397,1,1762	Eukaryota;Archaeplastida;Chloroplastida;Charophyta;Phragmoplastophyta;Zygnematophyceae;Zygnematales;Ancylonema;Ancylonema nordenskioeldii
OTU_10723	0	0	0	0	0	0	0	0	0	0	0	0	0	0	0	0	0	0	0	0	0	0	0	0.00107312	0	0	0	0	AF514397,1,1762	Eukaryota;Archaeplastida;Chloroplastida;Charophyta;Phragmoplastophyta;Zygnematophyceae;Zygnematales;Ancylonema;Ancylonema nordenskioeldii
OTU_10725	0	0	0	0	0	0	0	0	0	0	0	0	0	0	0	0	0	0	0	0	0	0	0	0.00107312	0	0	0	0	AF514397,1,1762	Eukaryota;Archaeplastida;Chloroplastida;Charophyta;Phragmoplastophyta;Zygnematophyceae;Zygnematales;Ancylonema;Ancylonema nordenskioeldii
OTU_10728	0	0	0	0	0	0	0	0	0	0	0	0	0	0	0	0	0	0	0	0	0	0	0	0.00214625	0	0	0	0.00192322	AF514397,1,1762	Eukaryota;Archaeplastida;Chloroplastida;Charophyta;Phragmoplastophyta;Zygnematophyceae;Zygnematales;Ancylonema;Ancylonema nordenskioeldii
OTU_10732	0	0	0	0	0	0	0	0	0	0	0	0	0	0	0	0	0	0	0	0	0	0	0	0.00107312	0	0	0	0	AF514397,1,1762	Eukaryota;Archaeplastida;Chloroplastida;Charophyta;Phragmoplastophyta;Zygnematophyceae;Zygnematales;Ancylonema;Ancylonema nordenskioeldii
OTU_10733	0	0	0	0	0	0	0	0	0	0	0	0	0	0	0	0	0	0	0	0	0	0	0	0.00107312	0	0	0	0	AF514397,1,1762	Eukaryota;Archaeplastida;Chloroplastida;Charophyta;Phragmoplastophyta;Zygnematophyceae;Zygnematales;Ancylonema;Ancylonema nordenskioeldii
OTU_10743	0	0	0	0	0	0	0	0	0	0	0	0	0	0	0	0	0	0	0	0	0	0	0	0.00107312	0	0	0	0	AF514397,1,1762	Eukaryota;Archaeplastida;Chloroplastida;Charophyta;Phragmoplastophyta;Zygnematophyceae;Zygnematales;Ancylonema;Ancylonema nordenskioeldii
OTU_10746	0	0	0	0	0	0	0	0	0	0	0	0	0	0	0	0	0	0	0	0	0	0	0	0.00107312	0	0	0	0	AF514397,1,1762	Eukaryota;Archaeplastida;Chloroplastida;Charophyta;Phragmoplastophyta;Zygnematophyceae;Zygnematales;Ancylonema;Ancylonema nordenskioeldii
OTU_10752	0	0	0	0	0	0	0	0	0	0	0	0	0	0	0	0	0	0	0	0	0	0	0	0.00107312	0	0	0	0	AF514397,1,1762	Eukaryota;Archaeplastida;Chloroplastida;Charophyta;Phragmoplastophyta;Zygnematophyceae;Zygnematales;Ancylonema;Ancylonema nordenskioeldii
OTU_1076	0	0.00289931	0	0	0.00428522	0	0.0316256	0	0	0.00986527	0.00505195	0.0139919	0	0.021182	0.0231382	0.0207383	0	0.0183352	0.0385119	0.00928793	0.00535131	0.0166272	0.0397033	0.0364862	0.0296276	0.0236672	0.0205381	0.0307716	AF514397,1,1762	Eukaryota;Archaeplastida;Chloroplastida;Charophyta;Phragmoplastophyta;Zygnematophyceae;Zygnematales;Ancylonema;Ancylonema nordenskioeldii
OTU_10761	0	0	0	0	0	0	0	0	0	0	0	0	0	0	0	0	0	0	0	0	0	0	0	0	0.00227905	0	0	0	AF514397,1,1762	Eukaryota;Archaeplastida;Chloroplastida;Charophyta;Phragmoplastophyta;Zygnematophyceae;Zygnematales;Ancylonema;Ancylonema nordenskioeldii
OTU_10768	0	0	0	0	0	0	0	0	0	0	0	0	0	0	0	0	0	0	0	0	0	0	0	0	0.00227905	0	0	0	AF514397,1,1762	Eukaryota;Archaeplastida;Chloroplastida;Charophyta;Phragmoplastophyta;Zygnematophyceae;Zygnematales;Ancylonema;Ancylonema nordenskioeldii
OTU_10770	0	0	0	0	0	0	0	0	0	0	0	0	0	0	0	0	0	0	0	0	0	0	0.00208965	0	0.00227905	0	0	0	AF514397,1,1762	Eukaryota;Archaeplastida;Chloroplastida;Charophyta;Phragmoplastophyta;Zygnematophyceae;Zygnematales;Ancylonema;Ancylonema nordenskioeldii
OTU_10777	0	0	0	0	0	0	0	0	0	0	0	0	0	0	0	0	0	0	0	0	0.00535131	0	0	0	0.00227905	0	0	0	AF514397,1,1762	Eukaryota;Archaeplastida;Chloroplastida;Charophyta;Phragmoplastophyta;Zygnematophyceae;Zygnematales;Ancylonema;Ancylonema nordenskioeldii
OTU_10793	0	0	0	0	0	0	0	0	0	0	0	0	0	0	0	0	0	0	0	0	0	0	0	0	0.00227905	0	0	0	AF514397,1,1762	Eukaryota;Archaeplastida;Chloroplastida;Charophyta;Phragmoplastophyta;Zygnematophyceae;Zygnematales;Ancylonema;Ancylonema nordenskioeldii
OTU_10796	0	0	0	0	0	0	0	0	0	0	0	0	0	0	0	0	0	0.00458379	0	0	0	0	0	0	0	0	0	0	AF514397,1,1762	Eukaryota;Archaeplastida;Chloroplastida;Charophyta;Phragmoplastophyta;Zygnematophyceae;Zygnematales;Ancylonema;Ancylonema nordenskioeldii
OTU_10812	0	0.00289931	0	0	0	0	0	0	0	0.00140932	0	0	0	0	0.00330546	0	0	0	0	0	0	0.00415679	0.00208965	0.00321937	0	0	0	0	AF514397,1,1762	Eukaryota;Archaeplastida;Chloroplastida;Charophyta;Phragmoplastophyta;Zygnematophyceae;Zygnematales;Ancylonema;Ancylonema nordenskioeldii
OTU_10813	0	0	0	0	0.00214261	0	0	0	0	0.00140932	0.00168398	0	0	0	0.00330546	0	0	0	0	0	0	0	0.00104482	0.00429249	0	0	0	0	AF514397,1,1762	Eukaryota;Archaeplastida;Chloroplastida;Charophyta;Phragmoplastophyta;Zygnematophyceae;Zygnematales;Ancylonema;Ancylonema nordenskioeldii
OTU_10817	0	0	0	0.0278009	0	0	0	0	0	0	0	0	0	0	0.0198327	0	0	0	0	0	0	0.0249408	0.00104482	0.0193162	0	0.0029584	0	0	AF514397,1,1762	Eukaryota;Archaeplastida;Chloroplastida;Charophyta;Phragmoplastophyta;Zygnematophyceae;Zygnematales;Ancylonema;Ancylonema nordenskioeldii
OTU_10819	0	0	0	0	0	0	0	0	0	0	0	0	0	0	0.00330546	0	0	0	0	0	0	0	0	0.00107312	0	0	0	0.00192322	AF514397,1,1762	Eukaryota;Archaeplastida;Chloroplastida;Charophyta;Phragmoplastophyta;Zygnematophyceae;Zygnematales;Ancylonema;Ancylonema nordenskioeldii
OTU_10821	0	0	0	0	0	0	0	0	0	0	0	0	0	0	0	0	0	0	0	0	0	0	0.00104482	0.00107312	0	0	0	0	AF514397,1,1762	Eukaryota;Archaeplastida;Chloroplastida;Charophyta;Phragmoplastophyta;Zygnematophyceae;Zygnematales;Ancylonema;Ancylonema nordenskioeldii
OTU_10827	0	0	0	0	0	0	0	0	0	0	0	0	0	0.00706065	0	0	0	0	0	0	0.00535131	0	0	0.00214625	0	0	0	0	AF514397,1,1762	Eukaryota;Archaeplastida;Chloroplastida;Charophyta;Phragmoplastophyta;Zygnematophyceae;Zygnematales;Ancylonema;Ancylonema nordenskioeldii
OTU_10833	0	0	0	0	0	0	0	0	0	0	0	0	0	0	0	0	0	0	0	0	0	0	0	0.00107312	0	0	0	0	AF514397,1,1762	Eukaryota;Archaeplastida;Chloroplastida;Charophyta;Phragmoplastophyta;Zygnematophyceae;Zygnematales;Ancylonema;Ancylonema nordenskioeldii
OTU_10839	0	0	0.00558534	0	0	0	0	0	0	0.00281865	0	0	0	0	0	0	0	0.0137514	0.00770238	0	0.00535131	0	0.00208965	0.00429249	0.00683714	0.0029584	0.00342302	0.00384645	AF514397,1,1762	Eukaryota;Archaeplastida;Chloroplastida;Charophyta;Phragmoplastophyta;Zygnematophyceae;Zygnematales;Ancylonema;Ancylonema nordenskioeldii
OTU_10849	0	0	0	0	0	0	0	0	0	0	0	0	0	0	0	0	0	0	0	0	0	0	0	0	0.00227905	0	0	0	AF514397,1,1762	Eukaryota;Archaeplastida;Chloroplastida;Charophyta;Phragmoplastophyta;Zygnematophyceae;Zygnematales;Ancylonema;Ancylonema nordenskioeldii
OTU_10861	0	0	0	0	0	0	0	0	0	0	0	0	0	0	0	0	0	0	0	0	0	0	0.00104482	0	0	0	0	0	AF514397,1,1762	Eukaryota;Archaeplastida;Chloroplastida;Charophyta;Phragmoplastophyta;Zygnematophyceae;Zygnematales;Ancylonema;Ancylonema nordenskioeldii
OTU_10866	0	0	0	0	0	0	0	0	0	0	0	0	0	0	0	0	0	0	0	0	0	0	0.00208965	0	0	0	0	0	AF514397,1,1762	Eukaryota;Archaeplastida;Chloroplastida;Charophyta;Phragmoplastophyta;Zygnematophyceae;Zygnematales;Ancylonema;Ancylonema nordenskioeldii
OTU_10867	0	0.00289931	0	0	0	0	0	0	0	0	0	0	0	0	0	0	0	0	0	0.00309598	0	0.00415679	0	0.00107312	0	0	0	0	AF514397,1,1762	Eukaryota;Archaeplastida;Chloroplastida;Charophyta;Phragmoplastophyta;Zygnematophyceae;Zygnematales;Ancylonema;Ancylonema nordenskioeldii
OTU_10871	0	0	0	0	0	0	0	0	0	0	0	0	0	0	0	0	0	0	0	0	0	0.00831359	0.00208965	0.00107312	0	0	0.00342302	0	AF514397,1,1762	Eukaryota;Archaeplastida;Chloroplastida;Charophyta;Phragmoplastophyta;Zygnematophyceae;Zygnematales;Ancylonema;Ancylonema nordenskioeldii
OTU_10875	0	0	0	0	0	0	0	0	0	0	0	0	0	0	0	0	0	0	0	0.00309598	0	0.00415679	0	0.00107312	0	0	0	0	AF514397,1,1762	Eukaryota;Archaeplastida;Chloroplastida;Charophyta;Phragmoplastophyta;Zygnematophyceae;Zygnematales;Ancylonema;Ancylonema nordenskioeldii
OTU_10884	0	0	0	0	0	0	0	0	0	0	0	0	0	0	0	0	0	0	0	0.00309598	0	0	0	0	0	0	0	0	AF514397,1,1762	Eukaryota;Archaeplastida;Chloroplastida;Charophyta;Phragmoplastophyta;Zygnematophyceae;Zygnematales;Ancylonema;Ancylonema nordenskioeldii
OTU_10903	0	0	0	0	0	0.00328958	0	0	0	0	0	0	0	0	0	0	0	0	0	0	0	0	0	0	0	0	0	0	AF514397,1,1762	Eukaryota;Archaeplastida;Chloroplastida;Charophyta;Phragmoplastophyta;Zygnematophyceae;Zygnematales;Ancylonema;Ancylonema nordenskioeldii
OTU_10932	0	0	0	0	0	0	0	0	0	0	0	0	0	0	0	0	0	0	0	0.00309598	0	0	0	0	0	0	0	0	AF514397,1,1762	Eukaryota;Archaeplastida;Chloroplastida;Charophyta;Phragmoplastophyta;Zygnematophyceae;Zygnematales;Ancylonema;Ancylonema nordenskioeldii
OTU_10933	0	0	0	0	0	0	0	0	0	0	0	0	0	0	0	0	0	0	0	0.00309598	0	0	0	0	0	0	0	0	AF514397,1,1762	Eukaryota;Archaeplastida;Chloroplastida;Charophyta;Phragmoplastophyta;Zygnematophyceae;Zygnematales;Ancylonema;Ancylonema nordenskioeldii
OTU_10937	0	0	0	0	0	0	0	0	0	0	0	0	0	0	0	0	0	0	0	0	0	0	0.00104482	0	0	0	0	0	AF514397,1,1762	Eukaryota;Archaeplastida;Chloroplastida;Charophyta;Phragmoplastophyta;Zygnematophyceae;Zygnematales;Ancylonema;Ancylonema nordenskioeldii
OTU_10945	0	0	0	0	0	0	0	0	0	0	0	0	0	0	0	0.0103691	0	0	0	0	0	0	0.00104482	0.00214625	0	0	0	0	AF514397,1,1762	Eukaryota;Archaeplastida;Chloroplastida;Charophyta;Phragmoplastophyta;Zygnematophyceae;Zygnematales;Ancylonema;Ancylonema nordenskioeldii
OTU_10948	0	0	0	0	0	0	0	0	0	0	0	0	0	0	0	0	0	0	0	0.00309598	0	0	0.00104482	0.00107312	0	0	0	0	AF514397,1,1762	Eukaryota;Archaeplastida;Chloroplastida;Charophyta;Phragmoplastophyta;Zygnematophyceae;Zygnematales;Ancylonema;Ancylonema nordenskioeldii
OTU_10956	0	0	0	0	0	0	0	0	0	0	0.00336797	0	0.00313932	0	0	0	0	0	0	0	0	0	0.00104482	0	0	0	0	0	AF514397,1,1762	Eukaryota;Archaeplastida;Chloroplastida;Charophyta;Phragmoplastophyta;Zygnematophyceae;Zygnematales;Ancylonema;Ancylonema nordenskioeldii
OTU_10965	0	0	0	0	0	0	0	0	0	0.00140932	0	0	0	0	0	0	0	0	0	0	0	0	0.00104482	0	0	0	0	0	AF514397,1,1762	Eukaryota;Archaeplastida;Chloroplastida;Charophyta;Phragmoplastophyta;Zygnematophyceae;Zygnematales;Ancylonema;Ancylonema nordenskioeldii
OTU_10974	0	0.00289931	0	0	0	0	0	0	0	0	0	0	0	0	0	0	0	0	0	0	0	0	0.00104482	0	0	0	0	0	AF514397,1,1762	Eukaryota;Archaeplastida;Chloroplastida;Charophyta;Phragmoplastophyta;Zygnematophyceae;Zygnematales;Ancylonema;Ancylonema nordenskioeldii
OTU_10975	0	0	0	0	0	0	0	0	0	0	0	0.0139919	0	0	0	0	0	0	0	0.00309598	0	0	0	0	0	0	0	0.00192322	AF514397,1,1762	Eukaryota;Archaeplastida;Chloroplastida;Charophyta;Phragmoplastophyta;Zygnematophyceae;Zygnematales;Ancylonema;Ancylonema nordenskioeldii
OTU_10979	0	0	0	0	0	0	0	0	0	0	0	0	0	0	0	0	0	0	0	0	0	0	0.00104482	0	0	0	0	0	AF514397,1,1762	Eukaryota;Archaeplastida;Chloroplastida;Charophyta;Phragmoplastophyta;Zygnematophyceae;Zygnematales;Ancylonema;Ancylonema nordenskioeldii
OTU_1098	0	0	0	0	0	0	0	0	0	0.0056373	0.0117879	0	0.00313932	0	0	0.0311074	0	0	0	0.00309598	0	0.00415679	0.00208965	0.00536561	0.0182324	0.00591681	0	0.00192322	AF514397,1,1762	Eukaryota;Archaeplastida;Chloroplastida;Charophyta;Phragmoplastophyta;Zygnematophyceae;Zygnematales;Ancylonema;Ancylonema nordenskioeldii
OTU_10982	0	0	0	0	0	0	0	0	0	0	0	0	0	0	0	0	0	0	0	0	0	0	0.00313447	0	0	0	0	0	AF514397,1,1762	Eukaryota;Archaeplastida;Chloroplastida;Charophyta;Phragmoplastophyta;Zygnematophyceae;Zygnematales;Ancylonema;Ancylonema nordenskioeldii
OTU_10986	0	0	0	0	0	0	0	0	0	0	0	0	0	0	0	0	0	0	0	0.00309598	0	0	0	0	0	0	0	0	AF514397,1,1762	Eukaryota;Archaeplastida;Chloroplastida;Charophyta;Phragmoplastophyta;Zygnematophyceae;Zygnematales;Ancylonema;Ancylonema nordenskioeldii
OTU_10994	0	0	0	0	0	0	0	0.00508285	0	0	0	0	0	0	0	0	0	0	0	0	0	0	0.00104482	0	0	0	0	0	AF514397,1,1762	Eukaryota;Archaeplastida;Chloroplastida;Charophyta;Phragmoplastophyta;Zygnematophyceae;Zygnematales;Ancylonema;Ancylonema nordenskioeldii
OTU_10995	0	0	0	0	0	0	0	0	0	0	0	0	0	0	0	0	0	0	0	0	0	0	0.00104482	0	0	0	0	0	AF514397,1,1762	Eukaryota;Archaeplastida;Chloroplastida;Charophyta;Phragmoplastophyta;Zygnematophyceae;Zygnematales;Ancylonema;Ancylonema nordenskioeldii
OTU_10996	0	0	0	0	0	0	0	0	0	0	0	0	0	0	0	0	0	0	0	0	0	0	0.00104482	0	0	0	0.00342302	0	AF514397,1,1762	Eukaryota;Archaeplastida;Chloroplastida;Charophyta;Phragmoplastophyta;Zygnematophyceae;Zygnematales;Ancylonema;Ancylonema nordenskioeldii
OTU_10998	0	0	0	0	0	0	0	0	0	0	0	0	0	0	0	0	0	0	0	0.00309598	0	0	0	0	0	0	0	0	AF514397,1,1762	Eukaryota;Archaeplastida;Chloroplastida;Charophyta;Phragmoplastophyta;Zygnematophyceae;Zygnematales;Ancylonema;Ancylonema nordenskioeldii
OTU_11002	0	0	0	0	0	0	0	0	0	0	0	0	0	0	0	0	0	0	0	0.00309598	0	0	0	0.00107312	0	0	0	0	AF514397,1,1762	Eukaryota;Archaeplastida;Chloroplastida;Charophyta;Phragmoplastophyta;Zygnematophyceae;Zygnematales;Ancylonema;Ancylonema nordenskioeldii
OTU_11005	0	0	0	0	0	0	0	0	0	0	0	0	0	0	0	0	0	0	0	0	0	0	0.00104482	0	0	0	0	0	AF514397,1,1762	Eukaryota;Archaeplastida;Chloroplastida;Charophyta;Phragmoplastophyta;Zygnematophyceae;Zygnematales;Ancylonema;Ancylonema nordenskioeldii
OTU_11011	0	0	0	0	0	0	0	0	0	0	0	0	0	0	0	0	0	0	0	0	0	0	0.00104482	0	0	0	0	0.00192322	AF514397,1,1762	Eukaryota;Archaeplastida;Chloroplastida;Charophyta;Phragmoplastophyta;Zygnematophyceae;Zygnematales;Ancylonema;Ancylonema nordenskioeldii
OTU_11019	0	0	0	0	0	0	0	0	0	0	0	0	0	0	0	0	0	0	0	0	0	0	0.00104482	0	0	0	0	0	AF514397,1,1762	Eukaryota;Archaeplastida;Chloroplastida;Charophyta;Phragmoplastophyta;Zygnematophyceae;Zygnematales;Ancylonema;Ancylonema nordenskioeldii
OTU_11023	0	0	0	0	0	0	0.0316256	0	0	0	0	0	0	0	0	0	0	0	0	0	0	0	0	0	0	0	0	0	AF514397,1,1762	Eukaryota;Archaeplastida;Chloroplastida;Charophyta;Phragmoplastophyta;Zygnematophyceae;Zygnematales;Ancylonema;Ancylonema nordenskioeldii
OTU_11029	0	0	0.00558534	0	0	0	0	0	0	0	0	0	0	0	0	0	0	0	0	0	0	0	0	0.00107312	0	0	0	0	AF514397,1,1762	Eukaryota;Archaeplastida;Chloroplastida;Charophyta;Phragmoplastophyta;Zygnematophyceae;Zygnematales;Ancylonema;Ancylonema nordenskioeldii
OTU_11038	0	0	0	0	0	0	0	0	0	0	0	0	0	0	0.00330546	0	0	0	0	0	0	0	0	0.00107312	0	0	0	0	AF514397,1,1762	Eukaryota;Archaeplastida;Chloroplastida;Charophyta;Phragmoplastophyta;Zygnematophyceae;Zygnematales;Ancylonema;Ancylonema nordenskioeldii
OTU_11045	0	0	0	0	0	0	0	0	0	0	0	0	0	0	0	0	0	0	0	0	0	0	0	0.00107312	0	0	0	0	AF514397,1,1762	Eukaryota;Archaeplastida;Chloroplastida;Charophyta;Phragmoplastophyta;Zygnematophyceae;Zygnematales;Ancylonema;Ancylonema nordenskioeldii
OTU_11047	0	0.00579861	0	0	0	0	0	0	0	0.00281865	0	0	0	0	0	0	0	0	0	0.00309598	0	0	0.00104482	0.00321937	0	0	0	0.00192322	AF514397,1,1762	Eukaryota;Archaeplastida;Chloroplastida;Charophyta;Phragmoplastophyta;Zygnematophyceae;Zygnematales;Ancylonema;Ancylonema nordenskioeldii
OTU_11062	0	0.00289931	0	0	0.00214261	0.00657916	0	0	0	0.0112746	0.0101039	0.0139919	0.00313932	0.0141213	0.0132218	0	0	0.00916758	0.0154048	0.00928793	0.00535131	0	0.00626894	0.0150237	0.0182324	0.0384593	0.0205381	0.0153858	AF514397,1,1762	Eukaryota;Archaeplastida;Chloroplastida;Charophyta;Phragmoplastophyta;Zygnematophyceae;Zygnematales;Ancylonema;Ancylonema nordenskioeldii
OTU_11083	0	0	0	0	0	0	0	0	0	0	0	0	0	0	0.00330546	0	0	0	0	0	0	0.00415679	0.00208965	0.00214625	0	0	0	0	AF514397,1,1762	Eukaryota;Archaeplastida;Chloroplastida;Charophyta;Phragmoplastophyta;Zygnematophyceae;Zygnematales;Ancylonema;Ancylonema nordenskioeldii
OTU_1109	0.0638978	0.00289931	0	0	0.00428522	0	0	0	0	0.00986527	0.00505195	0	0.00627865	0.0141213	0.0165273	0	0	0.00916758	0.0154048	0.00619195	0	0.020784	0.00940341	0.0107312	0.0113952	0.0029584	0.00684603	0.0076929	AF514397,1,1762	Eukaryota;Archaeplastida;Chloroplastida;Charophyta;Phragmoplastophyta;Zygnematophyceae;Zygnematales;Ancylonema;Ancylonema nordenskioeldii
OTU_11117	0	0	0	0	0	0	0	0.00508285	0	0	0	0	0	0	0	0	0	0	0	0	0	0	0	0	0	0	0	0	AF514397,1,1762	Eukaryota;Archaeplastida;Chloroplastida;Charophyta;Phragmoplastophyta;Zygnematophyceae;Zygnematales;Ancylonema;Ancylonema nordenskioeldii
OTU_11124	0	0	0	0	0	0	0	0	0	0	0	0	0	0	0	0	0	0	0	0	0	0	0.00104482	0.00107312	0.00227905	0	0	0	AF514397,1,1762	Eukaryota;Archaeplastida;Chloroplastida;Charophyta;Phragmoplastophyta;Zygnematophyceae;Zygnematales;Ancylonema;Ancylonema nordenskioeldii
OTU_11132	0	0	0	0	0	0	0	0	0	0	0	0	0	0	0	0	0	0	0	0	0	0	0	0.00107312	0	0	0	0	AF514397,1,1762	Eukaryota;Archaeplastida;Chloroplastida;Charophyta;Phragmoplastophyta;Zygnematophyceae;Zygnematales;Ancylonema;Ancylonema nordenskioeldii
OTU_11135	0	0	0	0	0	0	0	0.00508285	0	0	0	0	0	0	0	0	0	0	0	0	0	0	0	0	0	0	0	0	AF514397,1,1762	Eukaryota;Archaeplastida;Chloroplastida;Charophyta;Phragmoplastophyta;Zygnematophyceae;Zygnematales;Ancylonema;Ancylonema nordenskioeldii
OTU_11154	0	0	0	0	0	0	0	0	0	0	0	0	0	0	0	0	0	0	0	0	0	0	0	0.00107312	0	0	0	0	AF514397,1,1762	Eukaryota;Archaeplastida;Chloroplastida;Charophyta;Phragmoplastophyta;Zygnematophyceae;Zygnematales;Ancylonema;Ancylonema nordenskioeldii
OTU_11156	0	0	0	0	0	0	0	0	0	0	0	0	0	0	0	0	0	0	0	0	0	0	0	0.00107312	0	0	0	0	AF514397,1,1762	Eukaryota;Archaeplastida;Chloroplastida;Charophyta;Phragmoplastophyta;Zygnematophyceae;Zygnematales;Ancylonema;Ancylonema nordenskioeldii
OTU_11158	0	0	0	0	0	0	0	0	0	0	0	0	0	0	0	0	0	0	0	0	0	0	0	0.00107312	0	0	0	0	AF514397,1,1762	Eukaryota;Archaeplastida;Chloroplastida;Charophyta;Phragmoplastophyta;Zygnematophyceae;Zygnematales;Ancylonema;Ancylonema nordenskioeldii
OTU_11164	0	0	0	0	0	0	0	0	0	0	0	0	0	0	0	0	0	0	0	0	0	0	0	0	0.00227905	0	0	0	AF514397,1,1762	Eukaryota;Archaeplastida;Chloroplastida;Charophyta;Phragmoplastophyta;Zygnematophyceae;Zygnematales;Ancylonema;Ancylonema nordenskioeldii
OTU_11182	0	0	0	0	0	0	0	0	0	0	0	0	0	0	0	0	0	0	0	0	0	0	0	0	0.00227905	0	0	0	AF514397,1,1762	Eukaryota;Archaeplastida;Chloroplastida;Charophyta;Phragmoplastophyta;Zygnematophyceae;Zygnematales;Ancylonema;Ancylonema nordenskioeldii
OTU_11199	0	0	0	0	0	0	0	0	0	0	0	0	0	0	0	0	0	0.00458379	0	0	0	0	0.00104482	0	0.00227905	0	0	0	AF514397,1,1762	Eukaryota;Archaeplastida;Chloroplastida;Charophyta;Phragmoplastophyta;Zygnematophyceae;Zygnematales;Ancylonema;Ancylonema nordenskioeldii
OTU_11212	0	0.00289931	0	0	0	0	0	0	0	0	0	0	0	0	0	0	0	0	0	0	0	0	0.00208965	0	0.00227905	0	0	0	AF514397,1,1762	Eukaryota;Archaeplastida;Chloroplastida;Charophyta;Phragmoplastophyta;Zygnematophyceae;Zygnematales;Ancylonema;Ancylonema nordenskioeldii
OTU_11216	0	0	0	0	0	0	0	0	0	0	0	0	0	0	0	0	0	0	0	0	0	0	0	0	0.00227905	0	0	0	AF514397,1,1762	Eukaryota;Archaeplastida;Chloroplastida;Charophyta;Phragmoplastophyta;Zygnematophyceae;Zygnematales;Ancylonema;Ancylonema nordenskioeldii
OTU_11217	0	0	0	0	0	0	0	0	0	0	0	0	0.00313932	0	0	0	0	0	0	0	0.00535131	0	0	0.00107312	0.00227905	0	0	0	AF514397,1,1762	Eukaryota;Archaeplastida;Chloroplastida;Charophyta;Phragmoplastophyta;Zygnematophyceae;Zygnematales;Ancylonema;Ancylonema nordenskioeldii
OTU_11234	0	0	0	0	0	0	0	0.00508285	0	0.00422797	0	0.0419757	0	0	0.00991637	0	0	0	0.0154048	0.00309598	0	0.00831359	0.00522411	0.00751186	0.00683714	0	0.00684603	0.00961612	AF514397,1,1762	Eukaryota;Archaeplastida;Chloroplastida;Charophyta;Phragmoplastophyta;Zygnematophyceae;Zygnematales;Ancylonema;Ancylonema nordenskioeldii
OTU_11248	0	0	0	0	0	0	0	0	0	0	0	0	0	0	0	0	0	0	0	0	0	0	0	0.00107312	0	0	0	0	AF514397,1,1762	Eukaryota;Archaeplastida;Chloroplastida;Charophyta;Phragmoplastophyta;Zygnematophyceae;Zygnematales;Ancylonema;Ancylonema nordenskioeldii
OTU_11254	0	0	0	0	0	0	0	0	0	0	0	0	0	0	0	0	0	0	0	0	0	0	0	0	0.00455809	0	0	0	AF514397,1,1762	Eukaryota;Archaeplastida;Chloroplastida;Charophyta;Phragmoplastophyta;Zygnematophyceae;Zygnematales;Ancylonema;Ancylonema nordenskioeldii
OTU_11278	0	0	0	0	0	0	0	0	0	0	0.00168398	0	0	0	0	0	0	0	0	0	0	0	0	0	0.00227905	0	0	0	AF514397,1,1762	Eukaryota;Archaeplastida;Chloroplastida;Charophyta;Phragmoplastophyta;Zygnematophyceae;Zygnematales;Ancylonema;Ancylonema nordenskioeldii
OTU_11292	0	0	0	0	0	0	0	0	0	0.00140932	0	0	0	0	0	0	0	0	0	0	0	0	0	0	0	0	0	0	AF514397,1,1762	Eukaryota;Archaeplastida;Chloroplastida;Charophyta;Phragmoplastophyta;Zygnematophyceae;Zygnematales;Ancylonema;Ancylonema nordenskioeldii
OTU_11303	0	0	0	0	0.00214261	0	0	0	0	0.00422797	0.00168398	0	0.00313932	0	0	0	0.025641	0	0	0	0	0	0	0	0	0	0	0	AF514397,1,1762	Eukaryota;Archaeplastida;Chloroplastida;Charophyta;Phragmoplastophyta;Zygnematophyceae;Zygnematales;Ancylonema;Ancylonema nordenskioeldii
OTU_11318	0	0	0	0	0	0	0	0	0	0.00140932	0	0	0	0	0	0	0	0	0	0	0	0	0	0	0	0	0	0	AF514397,1,1762	Eukaryota;Archaeplastida;Chloroplastida;Charophyta;Phragmoplastophyta;Zygnematophyceae;Zygnematales;Ancylonema;Ancylonema nordenskioeldii
OTU_11327	0	0	0	0	0	0	0	0	0	0	0	0	0	0	0	0	0	0	0	0	0	0	0	0	0	0	0	0	AF514397,1,1762	Eukaryota;Archaeplastida;Chloroplastida;Charophyta;Phragmoplastophyta;Zygnematophyceae;Zygnematales;Ancylonema;Ancylonema nordenskioeldii
OTU_11331	0	0	0	0	0	0	0	0	0	0	0	0	0	0	0	0	0	0	0	0	0	0	0	0	0	0	0	0	AF514397,1,1762	Eukaryota;Archaeplastida;Chloroplastida;Charophyta;Phragmoplastophyta;Zygnematophyceae;Zygnematales;Ancylonema;Ancylonema nordenskioeldii
OTU_11363	0	0	0	0	0	0	0	0	0	0	0.00168398	0	0	0	0	0	0.025641	0	0	0	0	0	0	0	0	0	0	0	AF514397,1,1762	Eukaryota;Archaeplastida;Chloroplastida;Charophyta;Phragmoplastophyta;Zygnematophyceae;Zygnematales;Ancylonema;Ancylonema nordenskioeldii
OTU_11374	0	0	0	0	0	0	0	0	0	0	0.00168398	0	0	0	0	0	0	0	0	0	0	0	0	0	0	0	0	0	AF514397,1,1762	Eukaryota;Archaeplastida;Chloroplastida;Charophyta;Phragmoplastophyta;Zygnematophyceae;Zygnematales;Ancylonema;Ancylonema nordenskioeldii
OTU_11378	0	0	0	0	0	0	0	0	0	0	0.00168398	0	0	0	0	0	0	0	0	0	0	0	0	0	0.00227905	0	0	0	AF514397,1,1762	Eukaryota;Archaeplastida;Chloroplastida;Charophyta;Phragmoplastophyta;Zygnematophyceae;Zygnematales;Ancylonema;Ancylonema nordenskioeldii
OTU_11382	0	0	0	0	0	0	0	0	0	0	0	0	0	0	0	0	0	0	0	0	0	0	0.00104482	0	0	0	0	0	AF514397,1,1762	Eukaryota;Archaeplastida;Chloroplastida;Charophyta;Phragmoplastophyta;Zygnematophyceae;Zygnematales;Ancylonema;Ancylonema nordenskioeldii
OTU_11383	0	0	0	0	0.00214261	0	0	0	0	0	0	0	0	0	0	0	0	0	0	0	0	0	0.00104482	0	0	0	0	0	AF514397,1,1762	Eukaryota;Archaeplastida;Chloroplastida;Charophyta;Phragmoplastophyta;Zygnematophyceae;Zygnematales;Ancylonema;Ancylonema nordenskioeldii
OTU_11394	0	0	0	0	0	0	0	0	0	0	0.00168398	0	0	0	0	0	0	0	0	0	0	0	0	0	0	0	0	0	AF514397,1,1762	Eukaryota;Archaeplastida;Chloroplastida;Charophyta;Phragmoplastophyta;Zygnematophyceae;Zygnematales;Ancylonema;Ancylonema nordenskioeldii
OTU_11396	0	0	0	0	0	0	0	0	0	0	0	0	0	0	0	0	0	0	0	0	0	0	0.00104482	0	0	0	0	0	AF514397,1,1762	Eukaryota;Archaeplastida;Chloroplastida;Charophyta;Phragmoplastophyta;Zygnematophyceae;Zygnematales;Ancylonema;Ancylonema nordenskioeldii
OTU_11403	0	0	0	0	0	0	0	0	0	0	0.00168398	0	0	0	0	0	0	0	0	0	0	0	0	0	0	0	0	0	AF514397,1,1762	Eukaryota;Archaeplastida;Chloroplastida;Charophyta;Phragmoplastophyta;Zygnematophyceae;Zygnematales;Ancylonema;Ancylonema nordenskioeldii
OTU_11410	0	0	0	0	0	0	0	0	0	0.00704662	0.00505195	0	0	0	0	0	0	0	0	0	0	0	0.00208965	0.00321937	0.00227905	0.0029584	0	0.00192322	AF514397,1,1762	Eukaryota;Archaeplastida;Chloroplastida;Charophyta;Phragmoplastophyta;Zygnematophyceae;Zygnematales;Ancylonema;Ancylonema nordenskioeldii
OTU_11413	0	0	0	0	0	0	0	0	0	0.00281865	0	0	0	0	0	0	0	0	0	0	0	0	0	0	0	0	0	0	AF514397,1,1762	Eukaryota;Archaeplastida;Chloroplastida;Charophyta;Phragmoplastophyta;Zygnematophyceae;Zygnematales;Ancylonema;Ancylonema nordenskioeldii
OTU_11420	0	0.00289931	0	0	0.00857045	0	0	0.00508285	0	0.0267772	0.00841992	0	0	0.00706065	0.0132218	0	0	0.00458379	0.0154048	0.00619195	0	0.00831359	0.00940341	0.00321937	0.00455809	0.0029584	0	0.00192322	AF514397,1,1762	Eukaryota;Archaeplastida;Chloroplastida;Charophyta;Phragmoplastophyta;Zygnematophyceae;Zygnematales;Ancylonema;Ancylonema nordenskioeldii
OTU_11423	0	0	0	0	0	0	0	0	0	0.00140932	0	0	0	0	0	0	0	0	0	0	0	0	0	0	0.00227905	0	0	0	AF514397,1,1762	Eukaryota;Archaeplastida;Chloroplastida;Charophyta;Phragmoplastophyta;Zygnematophyceae;Zygnematales;Ancylonema;Ancylonema nordenskioeldii
OTU_11427	0	0	0	0	0.00214261	0	0	0	0	0.0056373	0.00336797	0	0	0	0	0	0	0	0	0	0.0107026	0	0.00626894	0.00643874	0.00455809	0	0	0.00576967	AF514397,1,1762	Eukaryota;Archaeplastida;Chloroplastida;Charophyta;Phragmoplastophyta;Zygnematophyceae;Zygnematales;Ancylonema;Ancylonema nordenskioeldii
OTU_11432	0	0	0	0	0	0	0	0	0	0	0	0	0.00313932	0	0.00330546	0	0	0	0	0	0	0	0.00104482	0	0.00227905	0	0	0	AF514397,1,1762	Eukaryota;Archaeplastida;Chloroplastida;Charophyta;Phragmoplastophyta;Zygnematophyceae;Zygnematales;Ancylonema;Ancylonema nordenskioeldii
OTU_11443	0	0	0	0	0	0	0	0	0	0.00140932	0	0	0	0	0	0	0	0	0	0	0	0	0	0	0	0	0	0	AF514397,1,1762	Eukaryota;Archaeplastida;Chloroplastida;Charophyta;Phragmoplastophyta;Zygnematophyceae;Zygnematales;Ancylonema;Ancylonema nordenskioeldii
OTU_11446	0	0	0	0	0	0	0	0	0	0	0.00168398	0	0	0	0	0	0	0	0	0	0	0	0	0	0	0	0	0	AF514397,1,1762	Eukaryota;Archaeplastida;Chloroplastida;Charophyta;Phragmoplastophyta;Zygnematophyceae;Zygnematales;Ancylonema;Ancylonema nordenskioeldii
OTU_11483	0	0	0	0	0	0	0	0	0	0	0	0	0	0	0	0	0	0	0	0	0	0	0.00104482	0.00107312	0	0	0	0	AF514397,1,1762	Eukaryota;Archaeplastida;Chloroplastida;Charophyta;Phragmoplastophyta;Zygnematophyceae;Zygnematales;Ancylonema;Ancylonema nordenskioeldii
OTU_11500	0	0	0	0	0	0	0	0	0	0.00140932	0	0	0	0	0	0	0	0	0	0	0	0	0	0.00107312	0	0	0	0	AF514397,1,1762	Eukaryota;Archaeplastida;Chloroplastida;Charophyta;Phragmoplastophyta;Zygnematophyceae;Zygnematales;Ancylonema;Ancylonema nordenskioeldii
OTU_11504	0	0	0	0	0	0	0	0	0	0	0	0	0	0	0	0	0	0	0	0	0	0	0	0.00107312	0	0	0	0	AF514397,1,1762	Eukaryota;Archaeplastida;Chloroplastida;Charophyta;Phragmoplastophyta;Zygnematophyceae;Zygnematales;Ancylonema;Ancylonema nordenskioeldii
OTU_11531	0	0	0	0	0	0	0	0	0	0	0	0	0	0	0	0	0	0	0	0	0	0	0	0	0	0	0	0	AF514397,1,1762	Eukaryota;Archaeplastida;Chloroplastida;Charophyta;Phragmoplastophyta;Zygnematophyceae;Zygnematales;Ancylonema;Ancylonema nordenskioeldii
OTU_11536	0	0	0	0	0	0	0	0	0	0	0	0.0139919	0	0	0	0.0103691	0	0	0	0	0	0	0.00208965	0	0	0	0	0	AF514397,1,1762	Eukaryota;Archaeplastida;Chloroplastida;Charophyta;Phragmoplastophyta;Zygnematophyceae;Zygnematales;Ancylonema;Ancylonema nordenskioeldii
OTU_11538	0	0	0	0	0	0	0	0	0	0	0	0	0	0	0	0	0	0	0	0	0	0	0.00104482	0	0	0	0	0	AF514397,1,1762	Eukaryota;Archaeplastida;Chloroplastida;Charophyta;Phragmoplastophyta;Zygnematophyceae;Zygnematales;Ancylonema;Ancylonema nordenskioeldii
OTU_11543	0	0	0	0	0	0	0	0	0	0	0	0	0	0	0	0	0	0	0	0	0	0	0	0	0	0	0	0	AF514397,1,1762	Eukaryota;Archaeplastida;Chloroplastida;Charophyta;Phragmoplastophyta;Zygnematophyceae;Zygnematales;Ancylonema;Ancylonema nordenskioeldii
OTU_11568	0	0	0	0	0	0	0	0	0.00531152	0.00281865	0	0	0	0	0	0	0	0	0	0	0	0	0	0	0	0	0	0	AF514397,1,1762	Eukaryota;Archaeplastida;Chloroplastida;Charophyta;Phragmoplastophyta;Zygnematophyceae;Zygnematales;Ancylonema;Ancylonema nordenskioeldii
OTU_11596	0	0	0	0	0	0	0	0	0	0	0	0	0	0	0.00330546	0	0	0	0	0	0	0	0	0.00214625	0	0	0	0	AF514397,1,1762	Eukaryota;Archaeplastida;Chloroplastida;Charophyta;Phragmoplastophyta;Zygnematophyceae;Zygnematales;Ancylonema;Ancylonema nordenskioeldii
OTU_1161	0.0319489	0.104375	0.0446828	0.0278009	0.0942749	0.0131583	0	0.0304971	0	0.109927	0.133035	0.0419757	0.0627865	0.0353033	0.115691	0.072584	0.102564	0.0779245	0.107833	0.0588235	0.112378	0.108077	0.180754	0.15453	0.141301	0.0976274	0.0171151	0.132703	AF514397,1,1762	Eukaryota;Archaeplastida;Chloroplastida;Charophyta;Phragmoplastophyta;Zygnematophyceae;Zygnematales;Ancylonema;Ancylonema nordenskioeldii
OTU_1165	0	0.00579861	0	0	0	0	0	0	0	0	0	0	0	0	0	0	0	0	0	0	0	0	0	0	0	0	0	0	AF514397,1,1762	Eukaryota;Archaeplastida;Chloroplastida;Charophyta;Phragmoplastophyta;Zygnematophyceae;Zygnematales;Ancylonema;Ancylonema nordenskioeldii
OTU_11770	0	0	0	0	0	0	0	0	0.00531152	0.00986527	0.00673593	0	0.00313932	0	0	0	0	0	0	0	0	0	0	0	0	0	0	0	AF514397,1,1762	Eukaryota;Archaeplastida;Chloroplastida;Charophyta;Phragmoplastophyta;Zygnematophyceae;Zygnematales;Ancylonema;Ancylonema nordenskioeldii
OTU_11792	0	0	0	0	0	0	0	0	0	0	0	0	0	0	0.00330546	0	0	0	0	0	0	0	0	0	0	0	0	0	AF514397,1,1762	Eukaryota;Archaeplastida;Chloroplastida;Charophyta;Phragmoplastophyta;Zygnematophyceae;Zygnematales;Ancylonema;Ancylonema nordenskioeldii
OTU_11793	0	0	0	0	0	0	0	0	0	0	0	0	0	0	0	0	0	0	0	0	0	0	0	0	0	0	0	0	AF514397,1,1762	Eukaryota;Archaeplastida;Chloroplastida;Charophyta;Phragmoplastophyta;Zygnematophyceae;Zygnematales;Ancylonema;Ancylonema nordenskioeldii
OTU_11798	0	0	0	0	0	0	0	0	0	0	0	0	0	0	0	0	0	0	0	0	0	0	0	0	0.00227905	0	0	0	AF514397,1,1762	Eukaryota;Archaeplastida;Chloroplastida;Charophyta;Phragmoplastophyta;Zygnematophyceae;Zygnematales;Ancylonema;Ancylonema nordenskioeldii
OTU_11824	0	0	0	0	0	0	0	0	0	0	0	0	0	0	0	0	0	0	0	0	0	0	0	0	0	0	0	0	AF514397,1,1762	Eukaryota;Archaeplastida;Chloroplastida;Charophyta;Phragmoplastophyta;Zygnematophyceae;Zygnematales;Ancylonema;Ancylonema nordenskioeldii
OTU_11876	0	0	0	0	0	0	0	0	0	0.0056373	0	0	0	0	0	0	0	0	0	0.00309598	0	0	0	0	0.00227905	0	0	0	AF514397,1,1762	Eukaryota;Archaeplastida;Chloroplastida;Charophyta;Phragmoplastophyta;Zygnematophyceae;Zygnematales;Ancylonema;Ancylonema nordenskioeldii
OTU_11898	0	0	0	0	0	0	0	0	0	0	0	0	0	0	0	0	0	0	0	0	0	0.00415679	0	0	0.00227905	0	0	0	AF514397,1,1762	Eukaryota;Archaeplastida;Chloroplastida;Charophyta;Phragmoplastophyta;Zygnematophyceae;Zygnematales;Ancylonema;Ancylonema nordenskioeldii
OTU_11972	0	0	0	0	0	0	0	0	0	0.00986527	0.00673593	0	0	0	0	0	0	0	0	0.00309598	0	0	0	0	0.00227905	0	0	0.00192322	AF514397,1,1762	Eukaryota;Archaeplastida;Chloroplastida;Charophyta;Phragmoplastophyta;Zygnematophyceae;Zygnematales;Ancylonema;Ancylonema nordenskioeldii
OTU_11974	0	0	0	0	0.00214261	0	0	0	0	0	0	0	0	0	0	0	0	0	0	0	0	0	0	0	0	0.0029584	0	0	AF514397,1,1762	Eukaryota;Archaeplastida;Chloroplastida;Charophyta;Phragmoplastophyta;Zygnematophyceae;Zygnematales;Ancylonema;Ancylonema nordenskioeldii
OTU_11978	0	0	0	0	0	0	0	0	0	0.00140932	0.00168398	0	0	0	0	0	0	0	0	0	0	0	0.00104482	0	0	0	0	0	AF514397,1,1762	Eukaryota;Archaeplastida;Chloroplastida;Charophyta;Phragmoplastophyta;Zygnematophyceae;Zygnematales;Ancylonema;Ancylonema nordenskioeldii
OTU_1199	0	0.0202951	0.0558534	0.0834028	0.0321392	0	0	0.0101657	0.010623	0.0831501	0.0387316	0.0699594	0.0125573	0.0282426	0.0594982	0.0103691	0.0512821	0.0412541	0.100131	0.0464396	0.0374592	0.0415679	0.0668687	0.0815573	0.0683714	0.0562097	0.0376532	0.034618	AF514397,1,1762	Eukaryota;Archaeplastida;Chloroplastida;Charophyta;Phragmoplastophyta;Zygnematophyceae;Zygnematales;Ancylonema;Ancylonema nordenskioeldii
OTU_12011	0	0.0115972	0.0279267	0.0278009	0.0149983	0	0	0.0101657	0	0.0281865	0.0168398	0.0419757	0.00941797	0.00706065	0.0198327	0	0.0512821	0.00916758	0.0154048	0.0185759	0.00535131	0.0124704	0.0198516	0.0246818	0.0455809	0.0207088	0.00342302	0.00384645	AF514397,1,1762	Eukaryota;Archaeplastida;Chloroplastida;Charophyta;Phragmoplastophyta;Zygnematophyceae;Zygnematales;Ancylonema;Ancylonema nordenskioeldii
OTU_12013	0	0	0	0	0	0	0	0	0	0	0	0	0	0	0	0	0	0	0	0	0	0	0	0	0	0	0	0	AF514397,1,1762	Eukaryota;Archaeplastida;Chloroplastida;Charophyta;Phragmoplastophyta;Zygnematophyceae;Zygnematales;Ancylonema;Ancylonema nordenskioeldii
OTU_12018	0	0	0	0	0	0	0	0	0	0	0	0	0	0	0	0	0	0	0	0	0	0	0	0	0	0	0	0	AF514397,1,1762	Eukaryota;Archaeplastida;Chloroplastida;Charophyta;Phragmoplastophyta;Zygnematophyceae;Zygnematales;Ancylonema;Ancylonema nordenskioeldii
OTU_12028	0	0	0	0	0	0	0	0	0	0	0	0	0	0	0	0	0	0	0	0	0	0	0	0	0	0	0	0	AF514397,1,1762	Eukaryota;Archaeplastida;Chloroplastida;Charophyta;Phragmoplastophyta;Zygnematophyceae;Zygnematales;Ancylonema;Ancylonema nordenskioeldii
OTU_12031	0	0	0	0	0.00428522	0	0	0	0	0	0	0	0	0	0	0	0	0	0	0	0	0	0.00104482	0	0	0	0	0	AF514397,1,1762	Eukaryota;Archaeplastida;Chloroplastida;Charophyta;Phragmoplastophyta;Zygnematophyceae;Zygnematales;Ancylonema;Ancylonema nordenskioeldii
OTU_12087	0	0	0	0	0	0	0	0	0.00531152	0	0	0	0	0	0	0	0	0	0	0	0	0	0	0	0	0	0	0	AF514397,1,1762	Eukaryota;Archaeplastida;Chloroplastida;Charophyta;Phragmoplastophyta;Zygnematophyceae;Zygnematales;Ancylonema;Ancylonema nordenskioeldii
OTU_12189	0	0.0115972	0	0	0.00214261	0	0	0.00508285	0	0	0	0	0.00313932	0	0.0132218	0	0	0	0	0	0	0.0124704	0.00835858	0.00536561	0.00227905	0.0029584	0	0.00192322	AF514397,1,1762	Eukaryota;Archaeplastida;Chloroplastida;Charophyta;Phragmoplastophyta;Zygnematophyceae;Zygnematales;Ancylonema;Ancylonema nordenskioeldii
OTU_12190	0	0	0	0	0	0	0	0.00508285	0	0	0	0	0	0	0	0	0	0	0	0	0	0	0	0	0	0	0	0	AF514397,1,1762	Eukaryota;Archaeplastida;Chloroplastida;Charophyta;Phragmoplastophyta;Zygnematophyceae;Zygnematales;Ancylonema;Ancylonema nordenskioeldii
OTU_12197	0	0	0	0	0	0	0	0	0	0	0	0	0	0.00706065	0	0	0	0	0	0.00309598	0	0	0	0	0	0	0	0	AF514397,1,1762	Eukaryota;Archaeplastida;Chloroplastida;Charophyta;Phragmoplastophyta;Zygnematophyceae;Zygnematales;Ancylonema;Ancylonema nordenskioeldii
OTU_122	0	0.0318924	0.0614388	0.0278009	0.113558	0.00986875	0	0.00508285	0	0.115565	0.0286277	0.0139919	0.0156966	0.0423639	0.102469	0.0414766	0.025641	0.0137514	0.0154048	0.0309598	0.0588645	0.120547	0.128513	0.107312	0.0273486	0.0177504	0.0136921	0.0134626	AF514397,1,1762	Eukaryota;Archaeplastida;Chloroplastida;Charophyta;Phragmoplastophyta;Zygnematophyceae;Zygnematales;Ancylonema;Ancylonema nordenskioeldii
OTU_12204	0	0	0	0	0	0	0	0	0	0	0	0	0	0.00706065	0	0	0	0	0	0	0	0	0	0	0	0	0	0	AF514397,1,1762	Eukaryota;Archaeplastida;Chloroplastida;Charophyta;Phragmoplastophyta;Zygnematophyceae;Zygnematales;Ancylonema;Ancylonema nordenskioeldii
OTU_1222	0	0	0	0	0	0	0	0	0	0.00281865	0	0	0	0	0	0	0	0	0	0	0	0	0	0	0	0	0	0	AF514397,1,1762	Eukaryota;Archaeplastida;Chloroplastida;Charophyta;Phragmoplastophyta;Zygnematophyceae;Zygnematales;Ancylonema;Ancylonema nordenskioeldii
OTU_12242	0	0.00289931	0	0	0	0	0	0	0	0.00986527	0.00841992	0	0	0	0.0165273	0	0	0	0	0.00928793	0	0.00415679	0.00940341	0.00751186	0.00227905	0.0029584	0	0.00192322	AF514397,1,1762	Eukaryota;Archaeplastida;Chloroplastida;Charophyta;Phragmoplastophyta;Zygnematophyceae;Zygnematales;Ancylonema;Ancylonema nordenskioeldii
OTU_12250	0	0	0	0	0	0	0	0	0	0	0	0	0	0	0	0	0	0	0	0	0	0	0	0.00107312	0	0	0	0.00192322	AF514397,1,1762	Eukaryota;Archaeplastida;Chloroplastida;Charophyta;Phragmoplastophyta;Zygnematophyceae;Zygnematales;Ancylonema;Ancylonema nordenskioeldii
OTU_12251	0	0	0	0	0	0	0	0	0	0	0	0	0	0	0	0	0	0	0	0	0	0	0	0	0	0	0	0.00192322	AF514397,1,1762	Eukaryota;Archaeplastida;Chloroplastida;Charophyta;Phragmoplastophyta;Zygnematophyceae;Zygnematales;Ancylonema;Ancylonema nordenskioeldii
OTU_12255	0	0	0	0	0	0	0	0	0	0	0.00168398	0	0	0	0.00330546	0	0	0	0	0	0.00535131	0	0.00208965	0	0	0	0	0	AF514397,1,1762	Eukaryota;Archaeplastida;Chloroplastida;Charophyta;Phragmoplastophyta;Zygnematophyceae;Zygnematales;Ancylonema;Ancylonema nordenskioeldii
OTU_12263	0	0	0	0	0	0	0	0	0	0	0	0	0	0	0.00330546	0	0	0	0	0	0	0	0	0	0	0	0	0	AF514397,1,1762	Eukaryota;Archaeplastida;Chloroplastida;Charophyta;Phragmoplastophyta;Zygnematophyceae;Zygnematales;Ancylonema;Ancylonema nordenskioeldii
OTU_12266	0.0319489	0	0	0	0	0	0	0	0	0	0	0	0	0	0	0	0	0	0	0	0	0	0.00104482	0	0	0	0	0	AF514397,1,1762	Eukaryota;Archaeplastida;Chloroplastida;Charophyta;Phragmoplastophyta;Zygnematophyceae;Zygnematales;Ancylonema;Ancylonema nordenskioeldii
OTU_1228	0	0.00579861	0	0	0	0	0	0.00508285	0	0.00422797	0.00336797	0	0	0	0.00661091	0	0	0	0	0.00309598	0	0.0166272	0.00731376	0.00536561	0.00455809	0.0029584	0.00342302	0	AF514397,1,1762	Eukaryota;Archaeplastida;Chloroplastida;Charophyta;Phragmoplastophyta;Zygnematophyceae;Zygnematales;Ancylonema;Ancylonema nordenskioeldii
OTU_12292	0	0	0	0	0	0	0	0	0	0	0.00168398	0	0	0	0	0	0	0	0	0	0	0	0	0	0.00227905	0	0.00342302	0	AF514397,1,1762	Eukaryota;Archaeplastida;Chloroplastida;Charophyta;Phragmoplastophyta;Zygnematophyceae;Zygnematales;Ancylonema;Ancylonema nordenskioeldii
OTU_12296	0	0	0	0	0	0	0	0	0	0	0.00168398	0	0	0	0	0	0	0	0	0	0	0	0	0	0	0	0	0	AF514397,1,1762	Eukaryota;Archaeplastida;Chloroplastida;Charophyta;Phragmoplastophyta;Zygnematophyceae;Zygnematales;Ancylonema;Ancylonema nordenskioeldii
OTU_12373	0	0	0	0	0	0	0	0	0	0	0	0	0	0	0	0.0103691	0	0	0	0	0	0	0	0	0	0	0	0	AF514397,1,1762	Eukaryota;Archaeplastida;Chloroplastida;Charophyta;Phragmoplastophyta;Zygnematophyceae;Zygnematales;Ancylonema;Ancylonema nordenskioeldii
OTU_12377	0	0	0	0	0	0	0	0	0	0	0	0	0	0	0	0	0	0	0	0	0	0	0	0	0	0.0029584	0	0	AF514397,1,1762	Eukaryota;Archaeplastida;Chloroplastida;Charophyta;Phragmoplastophyta;Zygnematophyceae;Zygnematales;Ancylonema;Ancylonema nordenskioeldii
OTU_12395	0	0	0	0	0	0	0	0	0	0	0	0	0	0	0	0.0103691	0	0	0	0	0	0	0	0	0	0	0	0	AF514397,1,1762	Eukaryota;Archaeplastida;Chloroplastida;Charophyta;Phragmoplastophyta;Zygnematophyceae;Zygnematales;Ancylonema;Ancylonema nordenskioeldii
OTU_12396	0	0	0	0	0	0	0	0	0	0	0	0	0	0	0	0	0	0	0	0.00309598	0	0	0	0	0	0	0	0	AF514397,1,1762	Eukaryota;Archaeplastida;Chloroplastida;Charophyta;Phragmoplastophyta;Zygnematophyceae;Zygnematales;Ancylonema;Ancylonema nordenskioeldii
OTU_12397	0	0	0	0	0	0	0	0	0	0	0	0	0	0	0	0.0103691	0	0	0	0	0	0	0	0	0	0	0	0	AF514397,1,1762	Eukaryota;Archaeplastida;Chloroplastida;Charophyta;Phragmoplastophyta;Zygnematophyceae;Zygnematales;Ancylonema;Ancylonema nordenskioeldii
OTU_12398	0	0	0	0	0	0	0	0	0	0	0	0	0	0	0	0	0	0	0	0	0	0	0	0	0	0	0.00342302	0	AF514397,1,1762	Eukaryota;Archaeplastida;Chloroplastida;Charophyta;Phragmoplastophyta;Zygnematophyceae;Zygnematales;Ancylonema;Ancylonema nordenskioeldii
OTU_12399	0	0	0	0	0	0	0	0	0	0	0	0	0	0	0	0	0	0	0	0	0	0	0	0	0	0	0.00342302	0	AF514397,1,1762	Eukaryota;Archaeplastida;Chloroplastida;Charophyta;Phragmoplastophyta;Zygnematophyceae;Zygnematales;Ancylonema;Ancylonema nordenskioeldii
OTU_1240	0.0319489	0.0115972	0.016756	0.0834028	0.0149983	0.00657916	0	0.0101657	0	0	0	0	0	0	0	0.0103691	0.0512821	0	0	0	0	0.00415679	0	0	0	0	0	0	AF514397,1,1762	Eukaryota;Archaeplastida;Chloroplastida;Charophyta;Phragmoplastophyta;Zygnematophyceae;Zygnematales;Ancylonema;Ancylonema nordenskioeldii
OTU_12417	0	0	0	0	0	0	0	0	0	0	0	0	0	0	0	0	0	0	0	0	0	0	0	0	0.00227905	0	0	0	AF514397,1,1762	Eukaryota;Archaeplastida;Chloroplastida;Charophyta;Phragmoplastophyta;Zygnematophyceae;Zygnematales;Ancylonema;Ancylonema nordenskioeldii
OTU_12437	0	0.00289931	0	0	0	0	0	0	0	0.00281865	0	0	0	0	0	0	0	0	0	0	0	0	0	0.00107312	0	0.0029584	0	0	AF514397,1,1762	Eukaryota;Archaeplastida;Chloroplastida;Charophyta;Phragmoplastophyta;Zygnematophyceae;Zygnematales;Ancylonema;Ancylonema nordenskioeldii
OTU_12441	0	0	0	0	0	0	0	0	0	0	0	0	0	0	0	0	0	0.00458379	0	0	0	0.00415679	0	0	0.00227905	0	0.00342302	0.00192322	AF514397,1,1762	Eukaryota;Archaeplastida;Chloroplastida;Charophyta;Phragmoplastophyta;Zygnematophyceae;Zygnematales;Ancylonema;Ancylonema nordenskioeldii
OTU_12453	0	0	0	0	0	0	0	0	0	0	0	0	0	0	0.00330546	0	0	0	0	0	0	0	0	0	0	0	0	0.00192322	AF514397,1,1762	Eukaryota;Archaeplastida;Chloroplastida;Charophyta;Phragmoplastophyta;Zygnematophyceae;Zygnematales;Ancylonema;Ancylonema nordenskioeldii
OTU_12457	0	0	0	0	0.00214261	0	0	0	0	0	0	0	0	0	0	0	0	0	0	0	0	0	0	0.00107312	0	0	0	0	AF514397,1,1762	Eukaryota;Archaeplastida;Chloroplastida;Charophyta;Phragmoplastophyta;Zygnematophyceae;Zygnematales;Ancylonema;Ancylonema nordenskioeldii
OTU_12458	0	0	0	0	0	0	0	0	0	0	0	0	0	0	0	0	0	0	0	0	0	0	0	0	0	0	0	0.00192322	AF514397,1,1762	Eukaryota;Archaeplastida;Chloroplastida;Charophyta;Phragmoplastophyta;Zygnematophyceae;Zygnematales;Ancylonema;Ancylonema nordenskioeldii
OTU_12468	0	0	0	0	0	0	0	0	0	0	0	0	0	0	0	0	0	0	0	0	0	0	0	0	0	0	0	0.00192322	AF514397,1,1762	Eukaryota;Archaeplastida;Chloroplastida;Charophyta;Phragmoplastophyta;Zygnematophyceae;Zygnematales;Ancylonema;Ancylonema nordenskioeldii
OTU_12469	0	0	0	0	0	0	0	0	0	0	0	0	0	0	0.00661091	0	0	0	0	0	0	0	0	0	0	0	0	0	AF514397,1,1762	Eukaryota;Archaeplastida;Chloroplastida;Charophyta;Phragmoplastophyta;Zygnematophyceae;Zygnematales;Ancylonema;Ancylonema nordenskioeldii
OTU_12482	0	0	0	0	0	0	0	0	0	0	0	0	0	0	0	0	0	0	0	0	0	0	0	0	0	0	0	0.00192322	AF514397,1,1762	Eukaryota;Archaeplastida;Chloroplastida;Charophyta;Phragmoplastophyta;Zygnematophyceae;Zygnematales;Ancylonema;Ancylonema nordenskioeldii
OTU_12487	0	0	0.00558534	0	0.00214261	0	0	0	0.00531152	0	0	0	0	0	0	0	0	0	0	0	0	0	0	0.00107312	0	0	0	0.00192322	AF514397,1,1762	Eukaryota;Archaeplastida;Chloroplastida;Charophyta;Phragmoplastophyta;Zygnematophyceae;Zygnematales;Ancylonema;Ancylonema nordenskioeldii
OTU_12497	0	0	0	0	0	0	0	0	0	0	0	0	0	0	0	0	0	0	0	0	0	0	0	0	0	0	0.00342302	0	AF514397,1,1762	Eukaryota;Archaeplastida;Chloroplastida;Charophyta;Phragmoplastophyta;Zygnematophyceae;Zygnematales;Ancylonema;Ancylonema nordenskioeldii
OTU_12505	0	0	0	0	0	0	0	0	0	0	0	0	0	0	0	0	0	0	0	0	0	0	0.00104482	0	0	0	0.00342302	0	AF514397,1,1762	Eukaryota;Archaeplastida;Chloroplastida;Charophyta;Phragmoplastophyta;Zygnematophyceae;Zygnematales;Ancylonema;Ancylonema nordenskioeldii
OTU_12512	0	0	0	0	0	0	0	0	0	0.00140932	0	0	0	0	0	0	0	0	0	0	0	0	0.00104482	0	0	0	0.00342302	0	AF514397,1,1762	Eukaryota;Archaeplastida;Chloroplastida;Charophyta;Phragmoplastophyta;Zygnematophyceae;Zygnematales;Ancylonema;Ancylonema nordenskioeldii
OTU_12514	0	0	0	0	0	0	0	0	0	0	0	0	0	0	0	0	0	0	0	0	0	0	0	0	0	0	0.00342302	0	AF514397,1,1762	Eukaryota;Archaeplastida;Chloroplastida;Charophyta;Phragmoplastophyta;Zygnematophyceae;Zygnematales;Ancylonema;Ancylonema nordenskioeldii
OTU_12516	0	0	0	0	0	0	0	0	0	0	0	0	0	0	0	0	0	0	0	0	0	0	0	0	0	0	0	0.00192322	AF514397,1,1762	Eukaryota;Archaeplastida;Chloroplastida;Charophyta;Phragmoplastophyta;Zygnematophyceae;Zygnematales;Ancylonema;Ancylonema nordenskioeldii
OTU_12520	0	0	0	0	0	0	0	0	0	0.00140932	0	0	0	0	0	0	0	0	0	0	0	0	0	0	0.00455809	0	0	0.00576967	AF514397,1,1762	Eukaryota;Archaeplastida;Chloroplastida;Charophyta;Phragmoplastophyta;Zygnematophyceae;Zygnematales;Ancylonema;Ancylonema nordenskioeldii
OTU_12522	0	0	0	0	0	0	0	0	0	0	0	0	0	0	0	0	0	0	0	0	0	0	0	0	0	0	0	0.00192322	AF514397,1,1762	Eukaryota;Archaeplastida;Chloroplastida;Charophyta;Phragmoplastophyta;Zygnematophyceae;Zygnematales;Ancylonema;Ancylonema nordenskioeldii
OTU_12525	0	0	0	0	0	0	0	0	0	0	0	0	0	0	0	0	0	0	0	0	0	0	0	0	0	0	0	0.00192322	AF514397,1,1762	Eukaryota;Archaeplastida;Chloroplastida;Charophyta;Phragmoplastophyta;Zygnematophyceae;Zygnematales;Ancylonema;Ancylonema nordenskioeldii
OTU_12528	0.0319489	0.00579861	0.0223414	0.0556019	0.00857045	0	0	0.00508285	0	0.00281865	0	0	0.00313932	0	0.00330546	0	0.025641	0.0137514	0	0.00309598	0	0	0	0.00214625	0.00455809	0	0.010269	0.017309	AF514397,1,1762	Eukaryota;Archaeplastida;Chloroplastida;Charophyta;Phragmoplastophyta;Zygnematophyceae;Zygnematales;Ancylonema;Ancylonema nordenskioeldii
OTU_12531	0	0.0144965	0.00558534	0	0.00428522	0.00328958	0	0.00508285	0	0.00140932	0	0	0.00313932	0	0.00661091	0	0.0512821	0.00916758	0	0	0	0	0	0	0	0.0029584	0.0171151	0.0076929	AF514397,1,1762	Eukaryota;Archaeplastida;Chloroplastida;Charophyta;Phragmoplastophyta;Zygnematophyceae;Zygnematales;Ancylonema;Ancylonema nordenskioeldii
OTU_12537	0	0	0	0	0	0	0	0	0	0	0	0	0	0	0	0	0	0	0	0	0	0	0	0	0	0	0	0.00192322	AF514397,1,1762	Eukaryota;Archaeplastida;Chloroplastida;Charophyta;Phragmoplastophyta;Zygnematophyceae;Zygnematales;Ancylonema;Ancylonema nordenskioeldii
OTU_12541	0.0319489	0	0.00558534	0	0.00428522	0	0	0	0	0.00281865	0.00336797	0	0	0	0.00991637	0	0.025641	0	0	0	0.00535131	0	0.00417929	0.00321937	0.00227905	0	0.00342302	0.00384645	AF514397,1,1762	Eukaryota;Archaeplastida;Chloroplastida;Charophyta;Phragmoplastophyta;Zygnematophyceae;Zygnematales;Ancylonema;Ancylonema nordenskioeldii
OTU_12564	0	0	0	0	0	0	0	0	0	0.00281865	0.00168398	0	0	0	0	0	0	0	0	0	0	0	0	0	0	0	0	0	AF514397,1,1762	Eukaryota;Archaeplastida;Chloroplastida;Charophyta;Phragmoplastophyta;Zygnematophyceae;Zygnematales;Ancylonema;Ancylonema nordenskioeldii
OTU_12566	0	0	0	0	0	0	0	0	0	0.00140932	0	0	0	0	0	0	0	0	0	0	0	0	0	0	0	0	0	0	AF514397,1,1762	Eukaryota;Archaeplastida;Chloroplastida;Charophyta;Phragmoplastophyta;Zygnematophyceae;Zygnematales;Ancylonema;Ancylonema nordenskioeldii
OTU_12575	0	0.00579861	0.0111707	0.0278009	0.00214261	0	0	0.0152486	0.00531152	0.00281865	0.00336797	0	0.00313932	0	0	0	0.025641	0.00458379	0	0.00309598	0	0	0.00104482	0.00214625	0.00227905	0	0	0.00384645	AF514397,1,1762	Eukaryota;Archaeplastida;Chloroplastida;Charophyta;Phragmoplastophyta;Zygnematophyceae;Zygnematales;Ancylonema;Ancylonema nordenskioeldii
OTU_12578	0	0	0	0	0	0	0	0	0	0.00140932	0	0	0	0	0	0	0	0	0	0	0	0	0	0	0	0	0	0	AF514397,1,1762	Eukaryota;Archaeplastida;Chloroplastida;Charophyta;Phragmoplastophyta;Zygnematophyceae;Zygnematales;Ancylonema;Ancylonema nordenskioeldii
OTU_12605	0	0	0	0	0	0	0	0	0	0.00140932	0	0.0139919	0	0	0	0	0	0	0	0	0	0	0	0	0	0	0	0	AF514397,1,1762	Eukaryota;Archaeplastida;Chloroplastida;Charophyta;Phragmoplastophyta;Zygnematophyceae;Zygnematales;Ancylonema;Ancylonema nordenskioeldii
OTU_12615	0	0	0	0	0	0	0	0	0	0.00281865	0	0	0	0	0	0	0	0	0	0	0	0	0	0	0	0	0	0	AF514397,1,1762	Eukaryota;Archaeplastida;Chloroplastida;Charophyta;Phragmoplastophyta;Zygnematophyceae;Zygnematales;Ancylonema;Ancylonema nordenskioeldii
OTU_12630	0	0	0	0	0	0	0	0	0	0.00140932	0	0	0	0	0	0	0	0	0	0	0	0	0	0	0	0	0	0	AF514397,1,1762	Eukaryota;Archaeplastida;Chloroplastida;Charophyta;Phragmoplastophyta;Zygnematophyceae;Zygnematales;Ancylonema;Ancylonema nordenskioeldii
OTU_12634	0	0	0	0	0.00214261	0	0	0	0	0	0	0	0	0	0	0	0	0	0	0	0	0	0	0	0	0	0	0	AF514397,1,1762	Eukaryota;Archaeplastida;Chloroplastida;Charophyta;Phragmoplastophyta;Zygnematophyceae;Zygnematales;Ancylonema;Ancylonema nordenskioeldii
OTU_12655	0	0	0	0	0.00214261	0	0	0	0	0	0	0	0	0	0	0	0	0	0	0	0	0	0	0	0	0	0	0	AF514397,1,1762	Eukaryota;Archaeplastida;Chloroplastida;Charophyta;Phragmoplastophyta;Zygnematophyceae;Zygnematales;Ancylonema;Ancylonema nordenskioeldii
OTU_1267	0	0	0	0	0	0	0	0	0	0	0	0	0	0	0	0	0	0	0	0	0	0	0	0	0	0	0	0	AF514397,1,1762	Eukaryota;Archaeplastida;Chloroplastida;Charophyta;Phragmoplastophyta;Zygnematophyceae;Zygnematales;Ancylonema;Ancylonema nordenskioeldii
OTU_12694	0	0	0	0	0.00214261	0	0	0	0	0	0	0	0	0	0	0	0	0	0	0	0	0	0	0	0	0	0	0	AF514397,1,1762	Eukaryota;Archaeplastida;Chloroplastida;Charophyta;Phragmoplastophyta;Zygnematophyceae;Zygnematales;Ancylonema;Ancylonema nordenskioeldii
OTU_12713	0	0	0	0	0	0	0	0	0	0	0.00168398	0	0	0	0	0	0	0	0	0	0	0	0	0	0	0	0	0	AF514397,1,1762	Eukaryota;Archaeplastida;Chloroplastida;Charophyta;Phragmoplastophyta;Zygnematophyceae;Zygnematales;Ancylonema;Ancylonema nordenskioeldii
OTU_12719	0	0.00289931	0.00558534	0	0.00214261	0	0	0	0	0.00140932	0	0	0	0	0	0	0	0	0	0	0	0	0	0	0	0	0	0	AF514397,1,1762	Eukaryota;Archaeplastida;Chloroplastida;Charophyta;Phragmoplastophyta;Zygnematophyceae;Zygnematales;Ancylonema;Ancylonema nordenskioeldii
OTU_12726	0	0.00289931	0	0	0	0	0	0	0	0	0	0	0	0	0	0	0	0	0	0	0	0	0	0	0	0	0	0	AF514397,1,1762	Eukaryota;Archaeplastida;Chloroplastida;Charophyta;Phragmoplastophyta;Zygnematophyceae;Zygnematales;Ancylonema;Ancylonema nordenskioeldii
OTU_12729	0	0	0	0	0	0	0	0	0	0	0.00168398	0	0	0	0	0	0	0	0	0	0	0	0	0.00107312	0	0	0	0	AF514397,1,1762	Eukaryota;Archaeplastida;Chloroplastida;Charophyta;Phragmoplastophyta;Zygnematophyceae;Zygnematales;Ancylonema;Ancylonema nordenskioeldii
OTU_12737	0	0	0	0	0	0	0	0	0	0	0.00505195	0	0	0	0	0	0	0	0	0	0	0	0	0	0	0	0	0	AF514397,1,1762	Eukaryota;Archaeplastida;Chloroplastida;Charophyta;Phragmoplastophyta;Zygnematophyceae;Zygnematales;Ancylonema;Ancylonema nordenskioeldii
OTU_1277	0	0	0	0	0	0	0	0	0	0.00281865	0	0	0	0	0	0	0	0	0	0	0	0	0.00104482	0	0	0	0	0	AF514397,1,1762	Eukaryota;Archaeplastida;Chloroplastida;Charophyta;Phragmoplastophyta;Zygnematophyceae;Zygnematales;Ancylonema;Ancylonema nordenskioeldii
OTU_12809	0	0	0.00558534	0	0	0	0	0	0	0	0	0	0	0	0.00330546	0	0	0	0	0.00309598	0	0	0	0.00107312	0.00227905	0	0	0	AF514397,1,1762	Eukaryota;Archaeplastida;Chloroplastida;Charophyta;Phragmoplastophyta;Zygnematophyceae;Zygnematales;Ancylonema;Ancylonema nordenskioeldii
OTU_12843	0	0	0	0	0	0	0	0	0	0.00140932	0	0	0	0	0	0	0	0	0	0	0	0	0	0	0	0	0	0	AF514397,1,1762	Eukaryota;Archaeplastida;Chloroplastida;Charophyta;Phragmoplastophyta;Zygnematophyceae;Zygnematales;Ancylonema;Ancylonema nordenskioeldii
OTU_12857	0	0	0	0	0	0	0	0	0	0	0	0	0	0	0	0	0	0	0	0	0	0	0.00104482	0	0	0	0	0.00192322	AF514397,1,1762	Eukaryota;Archaeplastida;Chloroplastida;Charophyta;Phragmoplastophyta;Zygnematophyceae;Zygnematales;Ancylonema;Ancylonema nordenskioeldii
OTU_12858	0	0	0	0	0	0	0	0	0	0	0	0	0	0	0	0	0	0	0	0	0	0	0	0	0	0	0	0.00192322	AF514397,1,1762	Eukaryota;Archaeplastida;Chloroplastida;Charophyta;Phragmoplastophyta;Zygnematophyceae;Zygnematales;Ancylonema;Ancylonema nordenskioeldii
OTU_12876	0	0	0	0	0	0	0	0	0	0	0	0	0	0	0	0	0	0	0	0	0	0	0	0	0	0	0	0.00192322	AF514397,1,1762	Eukaryota;Archaeplastida;Chloroplastida;Charophyta;Phragmoplastophyta;Zygnematophyceae;Zygnematales;Ancylonema;Ancylonema nordenskioeldii
OTU_12896	0	0	0	0	0	0	0	0	0	0	0	0	0	0	0	0	0	0	0	0	0	0	0	0	0	0	0.00342302	0	AF514397,1,1762	Eukaryota;Archaeplastida;Chloroplastida;Charophyta;Phragmoplastophyta;Zygnematophyceae;Zygnematales;Ancylonema;Ancylonema nordenskioeldii
OTU_12901	0	0	0	0	0	0	0	0	0	0	0	0	0	0	0	0	0.025641	0	0	0	0	0	0	0	0	0.0029584	0	0	AF514397,1,1762	Eukaryota;Archaeplastida;Chloroplastida;Charophyta;Phragmoplastophyta;Zygnematophyceae;Zygnematales;Ancylonema;Ancylonema nordenskioeldii
OTU_12903	0	0	0	0	0	0	0	0	0	0	0	0	0	0	0	0	0	0	0	0	0	0	0	0	0	0.0029584	0	0	AF514397,1,1762	Eukaryota;Archaeplastida;Chloroplastida;Charophyta;Phragmoplastophyta;Zygnematophyceae;Zygnematales;Ancylonema;Ancylonema nordenskioeldii
OTU_12907	0	0	0	0	0	0	0	0	0	0	0	0	0	0	0	0	0	0	0	0	0	0	0	0	0	0.0029584	0	0	AF514397,1,1762	Eukaryota;Archaeplastida;Chloroplastida;Charophyta;Phragmoplastophyta;Zygnematophyceae;Zygnematales;Ancylonema;Ancylonema nordenskioeldii
OTU_12912	0	0	0	0	0	0	0	0	0	0	0	0	0.00627865	0	0	0	0.025641	0	0.0231071	0	0	0.00415679	0.00208965	0.00751186	0.00683714	0.0029584	0.00342302	0.0115393	AF514397,1,1762	Eukaryota;Archaeplastida;Chloroplastida;Charophyta;Phragmoplastophyta;Zygnematophyceae;Zygnematales;Ancylonema;Ancylonema nordenskioeldii
OTU_12914	0	0	0	0	0	0	0	0	0	0	0	0	0	0	0	0	0	0	0	0	0	0	0.00104482	0	0	0.0029584	0	0	AF514397,1,1762	Eukaryota;Archaeplastida;Chloroplastida;Charophyta;Phragmoplastophyta;Zygnematophyceae;Zygnematales;Ancylonema;Ancylonema nordenskioeldii
OTU_1292	0	0	0	0	0	0	0	0	0	0.0056373	0.00505195	0.0139919	0.0313932	0.021182	0.0594982	0.0311074	0.102564	0.0641731	0.0539167	0.0495356	0.0374592	0.0457247	0.114931	0.147018	0.0752085	0.0710017	0.0376532	0.0615432	AF514397,1,1762	Eukaryota;Archaeplastida;Chloroplastida;Charophyta;Phragmoplastophyta;Zygnematophyceae;Zygnematales;Ancylonema;Ancylonema nordenskioeldii
OTU_12925	0	0	0	0	0	0	0	0	0	0	0	0	0	0	0	0	0	0	0	0	0	0	0	0.00107312	0	0	0.00342302	0	AF514397,1,1762	Eukaryota;Archaeplastida;Chloroplastida;Charophyta;Phragmoplastophyta;Zygnematophyceae;Zygnematales;Ancylonema;Ancylonema nordenskioeldii
OTU_12931	0	0	0	0	0	0	0	0	0	0	0	0	0	0	0	0	0	0	0	0	0	0	0	0	0	0	0.00342302	0	AF514397,1,1762	Eukaryota;Archaeplastida;Chloroplastida;Charophyta;Phragmoplastophyta;Zygnematophyceae;Zygnematales;Ancylonema;Ancylonema nordenskioeldii
OTU_12933	0	0	0	0	0	0	0	0	0	0	0	0	0	0	0	0	0	0	0	0	0	0	0	0	0	0	0.00342302	0	AF514397,1,1762	Eukaryota;Archaeplastida;Chloroplastida;Charophyta;Phragmoplastophyta;Zygnematophyceae;Zygnematales;Ancylonema;Ancylonema nordenskioeldii
OTU_12943	0	0	0	0	0	0	0	0	0	0	0	0	0	0	0	0	0	0	0	0	0	0	0	0	0	0.0029584	0	0	AF514397,1,1762	Eukaryota;Archaeplastida;Chloroplastida;Charophyta;Phragmoplastophyta;Zygnematophyceae;Zygnematales;Ancylonema;Ancylonema nordenskioeldii
OTU_12944	0	0	0	0	0	0	0	0	0	0	0	0	0	0	0	0	0	0	0	0	0	0	0	0	0	0.00591681	0	0.00192322	AF514397,1,1762	Eukaryota;Archaeplastida;Chloroplastida;Charophyta;Phragmoplastophyta;Zygnematophyceae;Zygnematales;Ancylonema;Ancylonema nordenskioeldii
OTU_12947	0	0	0	0	0	0	0	0	0	0	0	0	0	0	0	0	0	0	0	0	0	0	0	0.00214625	0	0.00591681	0	0	AF514397,1,1762	Eukaryota;Archaeplastida;Chloroplastida;Charophyta;Phragmoplastophyta;Zygnematophyceae;Zygnematales;Ancylonema;Ancylonema nordenskioeldii
OTU_1295	0	0	0	0	0	0	0	0	0	0	0	0	0	0	0	0	0	0	0	0	0	0	0	0	0.00455809	0	0	0	AF514397,1,1762	Eukaryota;Archaeplastida;Chloroplastida;Charophyta;Phragmoplastophyta;Zygnematophyceae;Zygnematales;Ancylonema;Ancylonema nordenskioeldii
OTU_12958	0.0319489	0	0	0	0	0	0	0	0	0	0	0	0	0	0	0	0	0	0	0	0	0	0	0.00107312	0	0	0	0	AF514397,1,1762	Eukaryota;Archaeplastida;Chloroplastida;Charophyta;Phragmoplastophyta;Zygnematophyceae;Zygnematales;Ancylonema;Ancylonema nordenskioeldii
OTU_13026	0	0	0	0	0	0	0	0	0	0	0	0	0	0	0	0	0	0	0	0	0	0	0	0	0	0	0	0.00192322	AF514397,1,1762	Eukaryota;Archaeplastida;Chloroplastida;Charophyta;Phragmoplastophyta;Zygnematophyceae;Zygnematales;Ancylonema;Ancylonema nordenskioeldii
OTU_13036	0	0.00289931	0	0	0	0	0	0	0	0	0	0	0	0	0	0	0	0	0	0	0	0	0	0	0	0	0	0	AF514397,1,1762	Eukaryota;Archaeplastida;Chloroplastida;Charophyta;Phragmoplastophyta;Zygnematophyceae;Zygnematales;Ancylonema;Ancylonema nordenskioeldii
OTU_13054	0	0.00289931	0	0	0	0	0	0	0	0	0	0	0	0	0	0	0	0	0	0	0	0	0	0	0	0	0	0	AF514397,1,1762	Eukaryota;Archaeplastida;Chloroplastida;Charophyta;Phragmoplastophyta;Zygnematophyceae;Zygnematales;Ancylonema;Ancylonema nordenskioeldii
OTU_13072	0	0	0	0	0	0	0	0	0	0	0	0	0	0	0	0	0	0	0	0	0	0	0.00104482	0	0	0	0	0	AF514397,1,1762	Eukaryota;Archaeplastida;Chloroplastida;Charophyta;Phragmoplastophyta;Zygnematophyceae;Zygnematales;Ancylonema;Ancylonema nordenskioeldii
OTU_13080	0	0	0	0	0	0	0	0	0	0	0	0	0	0	0	0	0	0	0	0	0	0	0.00104482	0	0	0	0	0	AF514397,1,1762	Eukaryota;Archaeplastida;Chloroplastida;Charophyta;Phragmoplastophyta;Zygnematophyceae;Zygnematales;Ancylonema;Ancylonema nordenskioeldii
OTU_13081	0	0	0	0	0	0	0	0	0	0	0	0	0	0	0	0	0	0	0	0	0	0	0.00104482	0	0	0	0	0	AF514397,1,1762	Eukaryota;Archaeplastida;Chloroplastida;Charophyta;Phragmoplastophyta;Zygnematophyceae;Zygnematales;Ancylonema;Ancylonema nordenskioeldii
OTU_13083	0	0	0	0	0	0	0	0	0	0	0	0	0	0	0	0	0	0	0	0	0	0	0	0.00107312	0	0	0	0	AF514397,1,1762	Eukaryota;Archaeplastida;Chloroplastida;Charophyta;Phragmoplastophyta;Zygnematophyceae;Zygnematales;Ancylonema;Ancylonema nordenskioeldii
OTU_13084	0	0	0	0	0	0	0	0	0	0.00140932	0	0	0	0	0	0	0	0	0	0	0	0	0.00104482	0	0	0	0	0	AF514397,1,1762	Eukaryota;Archaeplastida;Chloroplastida;Charophyta;Phragmoplastophyta;Zygnematophyceae;Zygnematales;Ancylonema;Ancylonema nordenskioeldii
OTU_13092	0	0	0	0	0	0	0	0	0	0	0	0	0	0	0	0	0	0	0	0	0	0	0.00104482	0	0	0	0	0	AF514397,1,1762	Eukaryota;Archaeplastida;Chloroplastida;Charophyta;Phragmoplastophyta;Zygnematophyceae;Zygnematales;Ancylonema;Ancylonema nordenskioeldii
OTU_13094	0	0	0	0	0	0	0	0	0	0	0	0	0	0	0	0	0	0	0	0	0	0	0.00208965	0	0	0	0	0	AF514397,1,1762	Eukaryota;Archaeplastida;Chloroplastida;Charophyta;Phragmoplastophyta;Zygnematophyceae;Zygnematales;Ancylonema;Ancylonema nordenskioeldii
OTU_13107	0	0	0	0	0	0	0	0	0	0	0	0	0	0	0	0	0	0	0	0	0	0	0.00104482	0	0	0	0	0	AF514397,1,1762	Eukaryota;Archaeplastida;Chloroplastida;Charophyta;Phragmoplastophyta;Zygnematophyceae;Zygnematales;Ancylonema;Ancylonema nordenskioeldii
OTU_13111	0	0	0	0	0	0	0	0	0	0	0	0	0	0	0	0	0	0	0	0	0	0	0.00104482	0	0	0	0	0	AF514397,1,1762	Eukaryota;Archaeplastida;Chloroplastida;Charophyta;Phragmoplastophyta;Zygnematophyceae;Zygnematales;Ancylonema;Ancylonema nordenskioeldii
OTU_13117	0	0	0	0	0.00214261	0	0	0	0	0	0	0	0	0	0	0	0	0	0	0	0	0	0.00104482	0.00107312	0	0	0	0	AF514397,1,1762	Eukaryota;Archaeplastida;Chloroplastida;Charophyta;Phragmoplastophyta;Zygnematophyceae;Zygnematales;Ancylonema;Ancylonema nordenskioeldii
OTU_13118	0	0	0	0	0	0	0	0	0	0	0	0	0	0	0	0	0	0	0	0	0	0	0.00104482	0.00107312	0	0	0	0	AF514397,1,1762	Eukaryota;Archaeplastida;Chloroplastida;Charophyta;Phragmoplastophyta;Zygnematophyceae;Zygnematales;Ancylonema;Ancylonema nordenskioeldii
OTU_13120	0	0	0	0	0	0	0	0	0	0.00281865	0.00673593	0	0	0.00706065	0	0	0	0	0	0.00619195	0	0.00415679	0.00835858	0.00751186	0.00683714	0	0	0.00576967	AF514397,1,1762	Eukaryota;Archaeplastida;Chloroplastida;Charophyta;Phragmoplastophyta;Zygnematophyceae;Zygnematales;Ancylonema;Ancylonema nordenskioeldii
OTU_13133	0	0	0	0	0	0	0	0	0	0	0	0	0	0	0	0	0	0	0	0	0	0	0.00104482	0	0.00227905	0	0	0.00384645	AF514397,1,1762	Eukaryota;Archaeplastida;Chloroplastida;Charophyta;Phragmoplastophyta;Zygnematophyceae;Zygnematales;Ancylonema;Ancylonema nordenskioeldii
OTU_13139	0	0	0	0	0	0	0	0	0	0	0	0	0	0	0	0	0	0	0	0	0	0	0.00104482	0	0	0	0	0	AF514397,1,1762	Eukaryota;Archaeplastida;Chloroplastida;Charophyta;Phragmoplastophyta;Zygnematophyceae;Zygnematales;Ancylonema;Ancylonema nordenskioeldii
OTU_13149	0	0	0	0	0	0	0	0	0	0	0	0	0	0	0	0	0	0	0	0	0	0	0	0	0.00227905	0	0	0	AF514397,1,1762	Eukaryota;Archaeplastida;Chloroplastida;Charophyta;Phragmoplastophyta;Zygnematophyceae;Zygnematales;Ancylonema;Ancylonema nordenskioeldii
OTU_13153	0	0	0	0	0	0	0	0	0	0	0	0	0	0	0	0	0	0	0	0	0	0	0	0	0.00227905	0	0	0	AF514397,1,1762	Eukaryota;Archaeplastida;Chloroplastida;Charophyta;Phragmoplastophyta;Zygnematophyceae;Zygnematales;Ancylonema;Ancylonema nordenskioeldii
OTU_13162	0	0	0	0	0	0	0	0	0	0	0	0	0	0	0	0	0	0	0	0	0	0	0	0	0.00227905	0	0	0	AF514397,1,1762	Eukaryota;Archaeplastida;Chloroplastida;Charophyta;Phragmoplastophyta;Zygnematophyceae;Zygnematales;Ancylonema;Ancylonema nordenskioeldii
OTU_1318	0	0.0173958	0.0111707	0	0.0257113	0.00986875	0.0632511	0.0559114	0.0265576	0.0507357	0.0437836	0.0139919	0.00627865	0.0353033	0.00661091	0.0207383	0.128205	0.0183352	0.0154048	0.00309598	0.0321079	0.0332544	0.00313447	0.00536561	0.0136743	0.0236672	0.00684603	0.0230787	AF514397,1,1762	Eukaryota;Archaeplastida;Chloroplastida;Charophyta;Phragmoplastophyta;Zygnematophyceae;Zygnematales;Ancylonema;Ancylonema nordenskioeldii
OTU_13180	0	0	0	0	0	0	0	0	0	0	0	0	0	0	0	0	0	0	0	0	0	0	0	0	0.00227905	0	0	0	AF514397,1,1762	Eukaryota;Archaeplastida;Chloroplastida;Charophyta;Phragmoplastophyta;Zygnematophyceae;Zygnematales;Ancylonema;Ancylonema nordenskioeldii
OTU_13186	0	0	0	0	0	0	0	0	0	0	0	0	0	0	0	0	0	0	0	0	0	0	0	0	0.00227905	0	0	0	AF514397,1,1762	Eukaryota;Archaeplastida;Chloroplastida;Charophyta;Phragmoplastophyta;Zygnematophyceae;Zygnematales;Ancylonema;Ancylonema nordenskioeldii
OTU_13201	0	0	0	0	0	0	0	0	0	0	0	0	0	0	0	0	0	0	0	0	0	0	0.00104482	0	0.00227905	0	0	0	AF514397,1,1762	Eukaryota;Archaeplastida;Chloroplastida;Charophyta;Phragmoplastophyta;Zygnematophyceae;Zygnematales;Ancylonema;Ancylonema nordenskioeldii
OTU_13206	0	0	0	0	0	0	0	0	0	0	0	0	0	0	0	0	0	0	0	0	0	0	0	0	0.00227905	0	0	0	AF514397,1,1762	Eukaryota;Archaeplastida;Chloroplastida;Charophyta;Phragmoplastophyta;Zygnematophyceae;Zygnematales;Ancylonema;Ancylonema nordenskioeldii
OTU_13207	0	0	0	0	0	0	0	0	0	0.00140932	0	0	0	0	0	0	0	0	0	0	0	0	0	0.00107312	0	0	0	0	AF514397,1,1762	Eukaryota;Archaeplastida;Chloroplastida;Charophyta;Phragmoplastophyta;Zygnematophyceae;Zygnematales;Ancylonema;Ancylonema nordenskioeldii
OTU_13208	0	0	0	0	0	0	0	0	0	0	0	0	0	0	0	0	0	0	0	0	0	0	0	0.00107312	0	0	0	0	AF514397,1,1762	Eukaryota;Archaeplastida;Chloroplastida;Charophyta;Phragmoplastophyta;Zygnematophyceae;Zygnematales;Ancylonema;Ancylonema nordenskioeldii
OTU_13210	0	0	0	0	0	0	0	0	0	0	0	0	0	0	0	0	0	0	0	0	0	0	0	0.00107312	0	0	0	0	AF514397,1,1762	Eukaryota;Archaeplastida;Chloroplastida;Charophyta;Phragmoplastophyta;Zygnematophyceae;Zygnematales;Ancylonema;Ancylonema nordenskioeldii
OTU_13213	0	0	0	0	0	0	0	0	0	0	0	0	0	0	0	0	0	0	0	0	0	0	0	0.00107312	0	0	0	0	AF514397,1,1762	Eukaryota;Archaeplastida;Chloroplastida;Charophyta;Phragmoplastophyta;Zygnematophyceae;Zygnematales;Ancylonema;Ancylonema nordenskioeldii
OTU_13215	0	0	0	0	0	0	0	0	0	0	0	0	0	0.00706065	0	0	0	0	0	0	0	0	0	0.00107312	0	0	0	0	AF514397,1,1762	Eukaryota;Archaeplastida;Chloroplastida;Charophyta;Phragmoplastophyta;Zygnematophyceae;Zygnematales;Ancylonema;Ancylonema nordenskioeldii
OTU_13217	0	0	0.00558534	0	0	0	0	0	0	0	0	0	0	0	0	0	0	0	0	0	0	0	0	0.00107312	0	0	0	0	AF514397,1,1762	Eukaryota;Archaeplastida;Chloroplastida;Charophyta;Phragmoplastophyta;Zygnematophyceae;Zygnematales;Ancylonema;Ancylonema nordenskioeldii
OTU_13219	0	0	0	0	0	0	0	0	0	0	0	0	0	0	0.00330546	0	0	0	0	0	0	0	0	0.00107312	0	0	0	0	AF514397,1,1762	Eukaryota;Archaeplastida;Chloroplastida;Charophyta;Phragmoplastophyta;Zygnematophyceae;Zygnematales;Ancylonema;Ancylonema nordenskioeldii
OTU_13220	0	0	0	0	0	0	0	0	0	0.00140932	0	0	0	0	0	0	0	0	0	0	0	0	0	0.00107312	0	0.0029584	0	0	AF514397,1,1762	Eukaryota;Archaeplastida;Chloroplastida;Charophyta;Phragmoplastophyta;Zygnematophyceae;Zygnematales;Ancylonema;Ancylonema nordenskioeldii
OTU_13224	0	0	0	0	0	0	0	0	0	0	0	0	0	0	0	0	0	0	0	0	0	0	0	0.00107312	0	0	0	0	AF514397,1,1762	Eukaryota;Archaeplastida;Chloroplastida;Charophyta;Phragmoplastophyta;Zygnematophyceae;Zygnematales;Ancylonema;Ancylonema nordenskioeldii
OTU_1323	0	0.0115972	0.0111707	0	0.00857045	0.00328958	0	0.00508285	0.00531152	0.0211399	0.0218918	0.0139919	0.0125573	0.0141213	0.0297491	0.0103691	0	0.0137514	0.0231071	0.0123839	0.00535131	0.020784	0.0334343	0.01717	0.0182324	0.014792	0.00684603	0.0192322	AF514397,1,1762	Eukaryota;Archaeplastida;Chloroplastida;Charophyta;Phragmoplastophyta;Zygnematophyceae;Zygnematales;Ancylonema;Ancylonema nordenskioeldii
OTU_13231	0	0	0	0	0	0	0	0	0	0	0.00168398	0	0	0.00706065	0	0	0	0.00458379	0.00770238	0	0	0	0.00313447	0.00107312	0.00911619	0.0029584	0	0.0076929	AF514397,1,1762	Eukaryota;Archaeplastida;Chloroplastida;Charophyta;Phragmoplastophyta;Zygnematophyceae;Zygnematales;Ancylonema;Ancylonema nordenskioeldii
OTU_13237	0	0	0	0	0	0	0	0	0	0	0	0	0	0	0	0	0	0	0	0	0	0	0	0.00107312	0.00227905	0	0	0	AF514397,1,1762	Eukaryota;Archaeplastida;Chloroplastida;Charophyta;Phragmoplastophyta;Zygnematophyceae;Zygnematales;Ancylonema;Ancylonema nordenskioeldii
OTU_13241	0	0	0	0	0	0	0	0	0	0	0	0	0	0	0.00330546	0	0	0	0	0	0	0	0	0.00107312	0	0	0	0	AF514397,1,1762	Eukaryota;Archaeplastida;Chloroplastida;Charophyta;Phragmoplastophyta;Zygnematophyceae;Zygnematales;Ancylonema;Ancylonema nordenskioeldii
OTU_13242	0	0	0	0	0	0	0	0	0	0	0	0	0	0	0	0	0	0	0	0	0	0	0	0	0	0	0	0.00192322	AF514397,1,1762	Eukaryota;Archaeplastida;Chloroplastida;Charophyta;Phragmoplastophyta;Zygnematophyceae;Zygnematales;Ancylonema;Ancylonema nordenskioeldii
OTU_13245	0	0	0	0	0	0	0	0	0	0	0	0	0	0	0	0	0	0	0	0	0	0	0	0.00107312	0	0	0	0	AF514397,1,1762	Eukaryota;Archaeplastida;Chloroplastida;Charophyta;Phragmoplastophyta;Zygnematophyceae;Zygnematales;Ancylonema;Ancylonema nordenskioeldii
OTU_13307	0	0	0	0	0.00214261	0	0	0	0	0	0	0	0	0	0	0	0	0	0	0	0	0	0	0	0	0	0	0	AF514397,1,1762	Eukaryota;Archaeplastida;Chloroplastida;Charophyta;Phragmoplastophyta;Zygnematophyceae;Zygnematales;Ancylonema;Ancylonema nordenskioeldii
OTU_13322	0	0	0	0	0.00214261	0	0	0	0	0	0	0	0	0	0	0	0	0	0	0	0	0	0	0	0	0	0	0	AF514397,1,1762	Eukaryota;Archaeplastida;Chloroplastida;Charophyta;Phragmoplastophyta;Zygnematophyceae;Zygnematales;Ancylonema;Ancylonema nordenskioeldii
OTU_1340	0	0	0	0	0	0	0	0	0	0	0.00336797	0	0	0	0	0	0	0	0	0	0	0	0	0	0	0	0	0	AF514397,1,1762	Eukaryota;Archaeplastida;Chloroplastida;Charophyta;Phragmoplastophyta;Zygnematophyceae;Zygnematales;Ancylonema;Ancylonema nordenskioeldii
OTU_13422	0	0	0.00558534	0	0	0.00328958	0	0	0	0.00140932	0.00168398	0	0	0	0	0	0	0	0	0	0	0	0	0	0	0	0	0.00576967	AF514397,1,1762	Eukaryota;Archaeplastida;Chloroplastida;Charophyta;Phragmoplastophyta;Zygnematophyceae;Zygnematales;Ancylonema;Ancylonema nordenskioeldii
OTU_13430	0	0	0.00558534	0	0	0	0	0	0	0	0	0	0	0	0	0	0	0	0	0	0	0	0	0	0	0	0	0	AF514397,1,1762	Eukaryota;Archaeplastida;Chloroplastida;Charophyta;Phragmoplastophyta;Zygnematophyceae;Zygnematales;Ancylonema;Ancylonema nordenskioeldii
OTU_1344	0.0638978	0.0202951	0.0502681	0	0.0214261	0.00657916	0	0	0	0.0803315	0.0690433	0.0279838	0.0251146	0.0282426	0.0727201	0.0207383	0.0512821	0.0779245	0.0847262	0.0835913	0.0642158	0.0415679	0.0679135	0.0901423	0.14358	0.0976274	0.0616143	0.0923148	AF514397,1,1762	Eukaryota;Archaeplastida;Chloroplastida;Charophyta;Phragmoplastophyta;Zygnematophyceae;Zygnematales;Ancylonema;Ancylonema nordenskioeldii
OTU_13441	0	0.00289931	0	0	0	0	0	0	0	0	0	0	0	0	0	0	0	0	0	0	0	0	0	0.00107312	0	0	0	0	AF514397,1,1762	Eukaryota;Archaeplastida;Chloroplastida;Charophyta;Phragmoplastophyta;Zygnematophyceae;Zygnematales;Ancylonema;Ancylonema nordenskioeldii
OTU_13451	0	0.0115972	0.00558534	0	0	0	0	0	0	0	0	0	0	0	0	0	0	0	0	0	0	0	0	0	0	0	0	0	AF514397,1,1762	Eukaryota;Archaeplastida;Chloroplastida;Charophyta;Phragmoplastophyta;Zygnematophyceae;Zygnematales;Ancylonema;Ancylonema nordenskioeldii
OTU_13464	0	0	0.00558534	0	0	0	0	0	0	0	0	0	0	0	0	0	0	0	0	0	0	0	0	0	0	0	0	0	AF514397,1,1762	Eukaryota;Archaeplastida;Chloroplastida;Charophyta;Phragmoplastophyta;Zygnematophyceae;Zygnematales;Ancylonema;Ancylonema nordenskioeldii
OTU_13574	0	0	0	0.0278009	0	0	0	0	0	0	0	0	0	0	0	0	0	0	0	0	0	0	0	0	0	0	0	0	AF514397,1,1762	Eukaryota;Archaeplastida;Chloroplastida;Charophyta;Phragmoplastophyta;Zygnematophyceae;Zygnematales;Ancylonema;Ancylonema nordenskioeldii
OTU_136	0	0.00579861	0.0111707	0	0.0149983	0.00328958	0	0.0203314	0.00531152	0.133886	0.0505195	0.139919	0.0125573	0.0141213	0.079331	0.072584	0.0512821	0.0779245	0.115536	0.0557276	0.0588645	0.0290976	0.0397033	0.125555	0.170928	0.0502929	0.0581913	0.115393	AF514397,1,1762	Eukaryota;Archaeplastida;Chloroplastida;Charophyta;Phragmoplastophyta;Zygnematophyceae;Zygnematales;Ancylonema;Ancylonema nordenskioeldii
OTU_13605	0	0	0	0	0	0	0	0.00508285	0	0	0	0	0	0	0	0	0	0	0	0	0	0	0	0	0	0	0	0	AF514397,1,1762	Eukaryota;Archaeplastida;Chloroplastida;Charophyta;Phragmoplastophyta;Zygnematophyceae;Zygnematales;Ancylonema;Ancylonema nordenskioeldii
OTU_1362	0	0.00579861	0	0	0	0	0	0	0.010623	0.0056373	0.00336797	0	0.00313932	0.00706065	0.00661091	0	0	0.0137514	0.0231071	0	0	0	0.00313447	0.0118043	0.00683714	0.00887521	0.00342302	0.00961612	AF514397,1,1762	Eukaryota;Archaeplastida;Chloroplastida;Charophyta;Phragmoplastophyta;Zygnematophyceae;Zygnematales;Ancylonema;Ancylonema nordenskioeldii
OTU_13695	0	0	0	0	0	0	0	0	0	0	0	0	0	0	0	0	0	0	0	0	0	0	0	0	0	0	0	0	AF514397,1,1762	Eukaryota;Archaeplastida;Chloroplastida;Charophyta;Phragmoplastophyta;Zygnematophyceae;Zygnematales;Ancylonema;Ancylonema nordenskioeldii
OTU_13714	0	0	0	0	0	0	0	0	0	0	0	0	0	0	0	0	0	0	0	0	0	0	0	0	0	0	0	0	AF514397,1,1762	Eukaryota;Archaeplastida;Chloroplastida;Charophyta;Phragmoplastophyta;Zygnematophyceae;Zygnematales;Ancylonema;Ancylonema nordenskioeldii
OTU_13793	0.0319489	0.0405903	0.0502681	0	0.00428522	0.00657916	0.0316256	0.0101657	0	0	0	0.0139919	0	0	0	0	0	0	0	0	0.00535131	0	0	0	0	0	0	0	AF514397,1,1762	Eukaryota;Archaeplastida;Chloroplastida;Charophyta;Phragmoplastophyta;Zygnematophyceae;Zygnematales;Ancylonema;Ancylonema nordenskioeldii
OTU_13815	0	0	0	0	0.00214261	0	0	0	0	0	0	0	0	0	0	0	0	0	0	0	0	0	0	0	0	0	0	0	AF514397,1,1762	Eukaryota;Archaeplastida;Chloroplastida;Charophyta;Phragmoplastophyta;Zygnematophyceae;Zygnematales;Ancylonema;Ancylonema nordenskioeldii
OTU_13817	0	0.00289931	0	0	0.00214261	0	0	0	0	0	0	0	0	0	0	0	0	0	0	0	0	0	0	0	0	0	0	0	AF514397,1,1762	Eukaryota;Archaeplastida;Chloroplastida;Charophyta;Phragmoplastophyta;Zygnematophyceae;Zygnematales;Ancylonema;Ancylonema nordenskioeldii
OTU_13851	0	0	0	0	0.00214261	0	0	0	0	0	0	0	0	0	0	0	0	0	0	0	0	0	0	0	0	0	0	0	AF514397,1,1762	Eukaryota;Archaeplastida;Chloroplastida;Charophyta;Phragmoplastophyta;Zygnematophyceae;Zygnematales;Ancylonema;Ancylonema nordenskioeldii
OTU_13882	0	0	0	0	0	0.00328958	0	0	0	0	0	0	0	0	0	0	0	0	0	0	0	0	0	0	0	0	0	0	AF514397,1,1762	Eukaryota;Archaeplastida;Chloroplastida;Charophyta;Phragmoplastophyta;Zygnematophyceae;Zygnematales;Ancylonema;Ancylonema nordenskioeldii
OTU_13935	0	0.00579861	0	0	0	0	0	0.00508285	0.00531152	0	0	0.0139919	0	0	0	0	0.0512821	0	0	0	0	0	0	0	0	0	0	0	AF514397,1,1762	Eukaryota;Archaeplastida;Chloroplastida;Charophyta;Phragmoplastophyta;Zygnematophyceae;Zygnematales;Ancylonema;Ancylonema nordenskioeldii
OTU_13951	0	0	0	0	0	0	0	0	0	0	0	0	0	0	0	0.0103691	0	0	0	0	0	0	0	0	0	0	0	0	AF514397,1,1762	Eukaryota;Archaeplastida;Chloroplastida;Charophyta;Phragmoplastophyta;Zygnematophyceae;Zygnematales;Ancylonema;Ancylonema nordenskioeldii
OTU_13984	0	0	0	0	0	0	0	0	0	0	0	0	0	0	0.00330546	0	0	0	0	0	0	0	0	0	0	0	0	0	AF514397,1,1762	Eukaryota;Archaeplastida;Chloroplastida;Charophyta;Phragmoplastophyta;Zygnematophyceae;Zygnematales;Ancylonema;Ancylonema nordenskioeldii
OTU_13985	0	0	0	0	0	0	0	0	0	0	0	0	0	0	0.00330546	0	0	0	0	0	0	0	0	0	0	0	0	0	AF514397,1,1762	Eukaryota;Archaeplastida;Chloroplastida;Charophyta;Phragmoplastophyta;Zygnematophyceae;Zygnematales;Ancylonema;Ancylonema nordenskioeldii
OTU_13987	0	0	0.0111707	0	0.00214261	0	0	0	0	0.00140932	0	0	0	0	0.00330546	0	0	0	0	0	0	0.00415679	0.00522411	0	0.00227905	0	0	0	AF514397,1,1762	Eukaryota;Archaeplastida;Chloroplastida;Charophyta;Phragmoplastophyta;Zygnematophyceae;Zygnematales;Ancylonema;Ancylonema nordenskioeldii
OTU_13991	0	0	0	0	0	0	0	0	0	0	0	0	0	0	0.00330546	0	0	0	0	0	0	0	0	0	0	0	0	0	AF514397,1,1762	Eukaryota;Archaeplastida;Chloroplastida;Charophyta;Phragmoplastophyta;Zygnematophyceae;Zygnematales;Ancylonema;Ancylonema nordenskioeldii
OTU_13993	0	0	0	0	0	0	0	0	0	0.00422797	0.0101039	0	0	0	0.00330546	0.0103691	0.025641	0.0183352	0.0231071	0.00619195	0.00535131	0	0.00522411	0.0150237	0.0182324	0.0029584	0	0.00576967	AF514397,1,1762	Eukaryota;Archaeplastida;Chloroplastida;Charophyta;Phragmoplastophyta;Zygnematophyceae;Zygnematales;Ancylonema;Ancylonema nordenskioeldii
OTU_13997	0	0	0	0	0	0	0	0	0	0	0	0	0	0	0.00330546	0	0	0	0	0	0	0	0	0	0	0	0	0	AF514397,1,1762	Eukaryota;Archaeplastida;Chloroplastida;Charophyta;Phragmoplastophyta;Zygnematophyceae;Zygnematales;Ancylonema;Ancylonema nordenskioeldii
OTU_13998	0	0	0	0	0	0	0	0	0	0	0	0	0	0	0.00330546	0	0	0	0	0	0	0	0	0	0	0	0	0	AF514397,1,1762	Eukaryota;Archaeplastida;Chloroplastida;Charophyta;Phragmoplastophyta;Zygnematophyceae;Zygnematales;Ancylonema;Ancylonema nordenskioeldii
OTU_14003	0	0	0	0	0	0	0	0	0	0	0	0	0	0	0	0.0103691	0	0	0	0	0	0	0	0	0	0	0	0	AF514397,1,1762	Eukaryota;Archaeplastida;Chloroplastida;Charophyta;Phragmoplastophyta;Zygnematophyceae;Zygnematales;Ancylonema;Ancylonema nordenskioeldii
OTU_14024	0	0	0	0	0	0	0	0	0	0	0.00168398	0	0	0	0	0	0	0	0	0	0.00535131	0	0	0	0	0	0	0	AF514397,1,1762	Eukaryota;Archaeplastida;Chloroplastida;Charophyta;Phragmoplastophyta;Zygnematophyceae;Zygnematales;Ancylonema;Ancylonema nordenskioeldii
OTU_14025	0	0	0	0	0	0	0	0	0	0	0	0	0	0	0.00330546	0	0	0	0	0.00309598	0.00535131	0	0.00208965	0.00107312	0	0	0	0	AF514397,1,1762	Eukaryota;Archaeplastida;Chloroplastida;Charophyta;Phragmoplastophyta;Zygnematophyceae;Zygnematales;Ancylonema;Ancylonema nordenskioeldii
OTU_14034	0	0	0	0	0	0	0	0	0	0	0	0	0	0	0	0	0	0	0	0.00309598	0	0	0	0	0	0	0	0	AF514397,1,1762	Eukaryota;Archaeplastida;Chloroplastida;Charophyta;Phragmoplastophyta;Zygnematophyceae;Zygnematales;Ancylonema;Ancylonema nordenskioeldii
OTU_14040	0	0	0	0	0.00214261	0	0	0	0	0	0	0	0	0	0.0132218	0	0	0.00458379	0	0.00309598	0	0.00415679	0.00208965	0.00643874	0.00455809	0	0.00684603	0.00576967	AF514397,1,1762	Eukaryota;Archaeplastida;Chloroplastida;Charophyta;Phragmoplastophyta;Zygnematophyceae;Zygnematales;Ancylonema;Ancylonema nordenskioeldii
OTU_14056	0	0	0	0	0	0	0	0	0	0	0	0	0	0	0	0	0	0	0	0	0	0.00415679	0	0	0	0	0	0	AF514397,1,1762	Eukaryota;Archaeplastida;Chloroplastida;Charophyta;Phragmoplastophyta;Zygnematophyceae;Zygnematales;Ancylonema;Ancylonema nordenskioeldii
OTU_14062	0	0	0	0	0	0	0	0	0	0	0	0	0	0	0	0	0	0	0	0	0	0.00415679	0	0	0	0	0	0	AF514397,1,1762	Eukaryota;Archaeplastida;Chloroplastida;Charophyta;Phragmoplastophyta;Zygnematophyceae;Zygnematales;Ancylonema;Ancylonema nordenskioeldii
OTU_14067	0	0	0	0	0	0	0	0	0	0	0	0	0	0	0	0	0	0	0	0.00309598	0	0	0.00208965	0	0	0	0	0	AF514397,1,1762	Eukaryota;Archaeplastida;Chloroplastida;Charophyta;Phragmoplastophyta;Zygnematophyceae;Zygnematales;Ancylonema;Ancylonema nordenskioeldii
OTU_14079	0	0	0	0	0	0	0	0	0	0	0	0	0	0	0	0	0	0	0.00770238	0	0	0	0	0	0	0	0	0	AF514397,1,1762	Eukaryota;Archaeplastida;Chloroplastida;Charophyta;Phragmoplastophyta;Zygnematophyceae;Zygnematales;Ancylonema;Ancylonema nordenskioeldii
OTU_14098	0	0	0	0	0	0	0	0	0	0	0	0	0	0	0	0	0	0	0	0.00309598	0	0	0	0	0	0	0	0	AF514397,1,1762	Eukaryota;Archaeplastida;Chloroplastida;Charophyta;Phragmoplastophyta;Zygnematophyceae;Zygnematales;Ancylonema;Ancylonema nordenskioeldii
OTU_14100	0	0	0	0	0	0	0	0	0	0	0	0	0	0	0	0	0	0	0	0.00309598	0	0	0	0	0	0	0	0	AF514397,1,1762	Eukaryota;Archaeplastida;Chloroplastida;Charophyta;Phragmoplastophyta;Zygnematophyceae;Zygnematales;Ancylonema;Ancylonema nordenskioeldii
OTU_14101	0	0	0	0	0	0	0	0	0	0	0	0	0	0	0	0	0	0	0	0.00309598	0	0	0	0	0	0	0	0	AF514397,1,1762	Eukaryota;Archaeplastida;Chloroplastida;Charophyta;Phragmoplastophyta;Zygnematophyceae;Zygnematales;Ancylonema;Ancylonema nordenskioeldii
OTU_14104	0	0	0	0	0	0	0	0	0	0	0	0	0	0	0	0	0	0	0	0.00309598	0	0	0	0	0	0	0	0	AF514397,1,1762	Eukaryota;Archaeplastida;Chloroplastida;Charophyta;Phragmoplastophyta;Zygnematophyceae;Zygnematales;Ancylonema;Ancylonema nordenskioeldii
OTU_14113	0	0	0	0	0	0	0	0	0	0	0	0	0	0	0	0	0	0	0	0.00309598	0	0	0	0	0	0	0	0	AF514397,1,1762	Eukaryota;Archaeplastida;Chloroplastida;Charophyta;Phragmoplastophyta;Zygnematophyceae;Zygnematales;Ancylonema;Ancylonema nordenskioeldii
OTU_14118	0	0	0	0	0	0	0	0	0	0.00140932	0	0	0	0	0	0	0	0	0	0	0	0	0	0	0	0	0	0	AF514397,1,1762	Eukaryota;Archaeplastida;Chloroplastida;Charophyta;Phragmoplastophyta;Zygnematophyceae;Zygnematales;Ancylonema;Ancylonema nordenskioeldii
OTU_1412	0	0.0173958	0.00558534	0	0.00428522	0.00328958	0.0632511	0.0203314	0.00531152	0.00281865	0.00168398	0	0	0	0.00661091	0.0207383	0	0.00916758	0	0	0	0	0.00208965	0.00107312	0.00227905	0.0029584	0	0.00576967	AF514397,1,1762	Eukaryota;Archaeplastida;Chloroplastida;Charophyta;Phragmoplastophyta;Zygnematophyceae;Zygnematales;Ancylonema;Ancylonema nordenskioeldii
OTU_14121	0	0	0	0	0	0	0	0	0	0.00140932	0	0	0	0	0	0	0	0	0	0	0	0	0.00104482	0	0	0	0	0	AF514397,1,1762	Eukaryota;Archaeplastida;Chloroplastida;Charophyta;Phragmoplastophyta;Zygnematophyceae;Zygnematales;Ancylonema;Ancylonema nordenskioeldii
OTU_14122	0	0	0	0	0	0	0	0	0	0	0	0	0	0	0	0	0	0	0	0	0	0	0	0	0	0	0	0	AF514397,1,1762	Eukaryota;Archaeplastida;Chloroplastida;Charophyta;Phragmoplastophyta;Zygnematophyceae;Zygnematales;Ancylonema;Ancylonema nordenskioeldii
OTU_14123	0	0	0	0	0	0	0	0	0	0.00140932	0	0	0	0	0	0	0	0	0	0	0	0	0	0	0	0	0	0	AF514397,1,1762	Eukaryota;Archaeplastida;Chloroplastida;Charophyta;Phragmoplastophyta;Zygnematophyceae;Zygnematales;Ancylonema;Ancylonema nordenskioeldii
OTU_14126	0	0	0	0	0	0	0	0	0	0.00140932	0	0.0139919	0	0	0	0	0	0	0	0	0	0	0	0	0	0	0	0	AF514397,1,1762	Eukaryota;Archaeplastida;Chloroplastida;Charophyta;Phragmoplastophyta;Zygnematophyceae;Zygnematales;Ancylonema;Ancylonema nordenskioeldii
OTU_14131	0	0	0	0	0	0	0	0	0	0.00140932	0	0	0	0	0	0	0	0	0	0	0	0	0	0	0	0	0	0	AF514397,1,1762	Eukaryota;Archaeplastida;Chloroplastida;Charophyta;Phragmoplastophyta;Zygnematophyceae;Zygnematales;Ancylonema;Ancylonema nordenskioeldii
OTU_14132	0	0	0	0	0	0	0	0	0	0.00140932	0	0	0	0	0	0	0	0	0	0	0	0	0	0	0	0	0	0	AF514397,1,1762	Eukaryota;Archaeplastida;Chloroplastida;Charophyta;Phragmoplastophyta;Zygnematophyceae;Zygnematales;Ancylonema;Ancylonema nordenskioeldii
OTU_14147	0	0	0	0	0	0	0	0	0	0	0.00168398	0	0	0	0	0	0	0	0	0	0	0	0	0	0	0.0029584	0	0	AF514397,1,1762	Eukaryota;Archaeplastida;Chloroplastida;Charophyta;Phragmoplastophyta;Zygnematophyceae;Zygnematales;Ancylonema;Ancylonema nordenskioeldii
OTU_14148	0	0	0	0	0	0	0	0	0	0.00140932	0	0	0	0	0	0	0	0	0	0	0	0	0	0	0	0	0	0	AF514397,1,1762	Eukaryota;Archaeplastida;Chloroplastida;Charophyta;Phragmoplastophyta;Zygnematophyceae;Zygnematales;Ancylonema;Ancylonema nordenskioeldii
OTU_14149	0	0	0	0	0	0	0	0	0	0.00704662	0	0	0	0	0	0	0	0	0	0	0	0	0	0	0	0	0	0	AF514397,1,1762	Eukaryota;Archaeplastida;Chloroplastida;Charophyta;Phragmoplastophyta;Zygnematophyceae;Zygnematales;Ancylonema;Ancylonema nordenskioeldii
OTU_14155	0	0	0	0	0	0	0	0	0	0.00140932	0	0	0	0	0	0	0	0	0	0	0	0	0	0	0	0	0	0	AF514397,1,1762	Eukaryota;Archaeplastida;Chloroplastida;Charophyta;Phragmoplastophyta;Zygnematophyceae;Zygnematales;Ancylonema;Ancylonema nordenskioeldii
OTU_14158	0	0	0	0	0	0	0	0	0	0.0056373	0	0	0	0	0	0	0	0	0	0	0	0	0	0	0	0	0	0	AF514397,1,1762	Eukaryota;Archaeplastida;Chloroplastida;Charophyta;Phragmoplastophyta;Zygnematophyceae;Zygnematales;Ancylonema;Ancylonema nordenskioeldii
OTU_14159	0	0	0	0	0	0	0	0	0	0.00140932	0	0	0	0	0	0	0	0	0	0	0	0	0	0	0	0	0	0	AF514397,1,1762	Eukaryota;Archaeplastida;Chloroplastida;Charophyta;Phragmoplastophyta;Zygnematophyceae;Zygnematales;Ancylonema;Ancylonema nordenskioeldii
OTU_14160	0	0	0	0	0	0	0	0	0	0.00140932	0	0	0	0	0	0	0	0	0	0	0	0	0	0	0	0	0	0	AF514397,1,1762	Eukaryota;Archaeplastida;Chloroplastida;Charophyta;Phragmoplastophyta;Zygnematophyceae;Zygnematales;Ancylonema;Ancylonema nordenskioeldii
OTU_14166	0.0319489	0.00579861	0	0	0.00214261	0	0	0	0	0.00140932	0.00168398	0	0	0	0	0	0	0	0	0	0	0.00415679	0.00313447	0.00107312	0	0	0	0	AF514397,1,1762	Eukaryota;Archaeplastida;Chloroplastida;Charophyta;Phragmoplastophyta;Zygnematophyceae;Zygnematales;Ancylonema;Ancylonema nordenskioeldii
OTU_14167	0	0	0	0	0	0	0	0	0	0.00140932	0	0	0	0	0	0	0	0	0	0	0	0	0	0	0	0	0	0	AF514397,1,1762	Eukaryota;Archaeplastida;Chloroplastida;Charophyta;Phragmoplastophyta;Zygnematophyceae;Zygnematales;Ancylonema;Ancylonema nordenskioeldii
OTU_14175	0	0	0	0	0	0	0	0	0	0	0	0	0	0	0	0	0	0	0	0	0	0	0	0	0	0.0029584	0	0	AF514397,1,1762	Eukaryota;Archaeplastida;Chloroplastida;Charophyta;Phragmoplastophyta;Zygnematophyceae;Zygnematales;Ancylonema;Ancylonema nordenskioeldii
OTU_14181	0	0	0	0	0	0	0	0	0	0	0	0	0	0	0.00330546	0	0	0	0	0	0	0	0	0	0	0	0	0	AF514397,1,1762	Eukaryota;Archaeplastida;Chloroplastida;Charophyta;Phragmoplastophyta;Zygnematophyceae;Zygnematales;Ancylonema;Ancylonema nordenskioeldii
OTU_14187	0	0	0	0	0	0	0	0	0	0.00140932	0	0	0	0	0	0	0	0	0	0	0.00535131	0	0	0	0	0	0	0	AF514397,1,1762	Eukaryota;Archaeplastida;Chloroplastida;Charophyta;Phragmoplastophyta;Zygnematophyceae;Zygnematales;Ancylonema;Ancylonema nordenskioeldii
OTU_14194	0	0	0	0	0.00214261	0	0	0	0	0.00140932	0	0	0	0	0	0	0	0	0	0	0	0	0	0	0	0	0	0	AF514397,1,1762	Eukaryota;Archaeplastida;Chloroplastida;Charophyta;Phragmoplastophyta;Zygnematophyceae;Zygnematales;Ancylonema;Ancylonema nordenskioeldii
OTU_14195	0	0	0	0	0	0	0	0	0	0.00140932	0	0	0	0	0	0	0	0	0	0	0	0	0	0	0.00227905	0	0	0	AF514397,1,1762	Eukaryota;Archaeplastida;Chloroplastida;Charophyta;Phragmoplastophyta;Zygnematophyceae;Zygnematales;Ancylonema;Ancylonema nordenskioeldii
OTU_14215	0	0	0	0	0	0	0	0	0	0	0	0	0	0	0	0	0	0	0	0	0	0	0	0	0	0	0.00342302	0	AF514397,1,1762	Eukaryota;Archaeplastida;Chloroplastida;Charophyta;Phragmoplastophyta;Zygnematophyceae;Zygnematales;Ancylonema;Ancylonema nordenskioeldii
OTU_14221	0	0	0	0	0	0	0	0	0	0	0	0	0.00313932	0	0	0	0	0	0	0	0	0	0	0	0	0	0	0	AF514397,1,1762	Eukaryota;Archaeplastida;Chloroplastida;Charophyta;Phragmoplastophyta;Zygnematophyceae;Zygnematales;Ancylonema;Ancylonema nordenskioeldii
OTU_14237	0	0	0	0	0	0	0	0	0	0	0	0	0	0	0.00330546	0	0	0	0	0	0	0	0	0	0	0	0	0	AF514397,1,1762	Eukaryota;Archaeplastida;Chloroplastida;Charophyta;Phragmoplastophyta;Zygnematophyceae;Zygnematales;Ancylonema;Ancylonema nordenskioeldii
OTU_14238	0	0	0	0	0	0	0	0	0	0	0	0	0	0	0.00330546	0	0	0	0	0	0	0	0	0	0	0	0	0	AF514397,1,1762	Eukaryota;Archaeplastida;Chloroplastida;Charophyta;Phragmoplastophyta;Zygnematophyceae;Zygnematales;Ancylonema;Ancylonema nordenskioeldii
OTU_14248	0	0	0	0	0	0	0	0	0	0	0	0	0.00313932	0	0.00330546	0	0	0	0	0	0	0	0	0	0	0	0	0	AF514397,1,1762	Eukaryota;Archaeplastida;Chloroplastida;Charophyta;Phragmoplastophyta;Zygnematophyceae;Zygnematales;Ancylonema;Ancylonema nordenskioeldii
OTU_14256	0	0	0	0	0	0	0	0	0	0	0.00168398	0	0	0	0	0	0	0	0	0	0	0	0	0	0	0	0.00342302	0	AF514397,1,1762	Eukaryota;Archaeplastida;Chloroplastida;Charophyta;Phragmoplastophyta;Zygnematophyceae;Zygnematales;Ancylonema;Ancylonema nordenskioeldii
OTU_14259	0	0	0	0	0	0	0	0	0	0	0.00168398	0	0	0	0.00330546	0	0	0	0	0	0	0	0.00208965	0.00214625	0.00227905	0	0	0.00192322	AF514397,1,1762	Eukaryota;Archaeplastida;Chloroplastida;Charophyta;Phragmoplastophyta;Zygnematophyceae;Zygnematales;Ancylonema;Ancylonema nordenskioeldii
OTU_14260	0	0	0	0	0	0	0	0	0	0.00140932	0.00336797	0	0	0	0	0	0	0	0	0	0	0	0	0	0	0	0	0	AF514397,1,1762	Eukaryota;Archaeplastida;Chloroplastida;Charophyta;Phragmoplastophyta;Zygnematophyceae;Zygnematales;Ancylonema;Ancylonema nordenskioeldii
OTU_14268	0	0	0	0	0	0	0	0	0	0	0.00168398	0	0	0	0	0	0	0	0	0	0	0	0	0	0	0	0	0	AF514397,1,1762	Eukaryota;Archaeplastida;Chloroplastida;Charophyta;Phragmoplastophyta;Zygnematophyceae;Zygnematales;Ancylonema;Ancylonema nordenskioeldii
OTU_14271	0	0	0	0	0	0	0	0	0	0	0.00168398	0	0	0	0	0	0	0	0	0	0	0	0.00104482	0.00107312	0.00227905	0	0	0	AF514397,1,1762	Eukaryota;Archaeplastida;Chloroplastida;Charophyta;Phragmoplastophyta;Zygnematophyceae;Zygnematales;Ancylonema;Ancylonema nordenskioeldii
OTU_14281	0	0	0	0	0	0	0	0	0	0	0	0.0139919	0	0	0	0	0	0.00458379	0	0	0	0	0	0.00107312	0	0	0	0	AF514397,1,1762	Eukaryota;Archaeplastida;Chloroplastida;Charophyta;Phragmoplastophyta;Zygnematophyceae;Zygnematales;Ancylonema;Ancylonema nordenskioeldii
OTU_14293	0	0	0	0	0	0	0	0	0	0	0.00336797	0	0	0	0	0	0	0	0	0	0	0	0	0	0	0	0	0	AF514397,1,1762	Eukaryota;Archaeplastida;Chloroplastida;Charophyta;Phragmoplastophyta;Zygnematophyceae;Zygnematales;Ancylonema;Ancylonema nordenskioeldii
OTU_14298	0	0	0	0	0	0	0	0	0	0	0	0.0139919	0	0	0	0	0	0	0	0	0	0	0	0	0	0	0	0	AF514397,1,1762	Eukaryota;Archaeplastida;Chloroplastida;Charophyta;Phragmoplastophyta;Zygnematophyceae;Zygnematales;Ancylonema;Ancylonema nordenskioeldii
OTU_14348	0	0.00289931	0	0	0	0	0	0	0	0	0	0	0	0	0	0	0	0	0	0	0	0	0	0	0	0	0	0	AF514397,1,1762	Eukaryota;Archaeplastida;Chloroplastida;Charophyta;Phragmoplastophyta;Zygnematophyceae;Zygnematales;Ancylonema;Ancylonema nordenskioeldii
OTU_14361	0	0.00289931	0	0	0	0	0	0	0	0	0	0	0	0	0	0	0	0	0	0	0	0	0	0	0	0	0	0	AF514397,1,1762	Eukaryota;Archaeplastida;Chloroplastida;Charophyta;Phragmoplastophyta;Zygnematophyceae;Zygnematales;Ancylonema;Ancylonema nordenskioeldii
OTU_14367	0	0.00289931	0	0	0.00214261	0	0	0	0	0	0	0	0	0	0	0	0	0	0	0	0	0	0	0	0	0	0	0	AF514397,1,1762	Eukaryota;Archaeplastida;Chloroplastida;Charophyta;Phragmoplastophyta;Zygnematophyceae;Zygnematales;Ancylonema;Ancylonema nordenskioeldii
OTU_1440	0	0.00579861	0	0	0.00642784	0	0	0	0	0.00281865	0	0	0	0	0	0	0	0	0.00770238	0	0	0	0.00417929	0.00107312	0.00455809	0	0	0	AF514397,1,1762	Eukaryota;Archaeplastida;Chloroplastida;Charophyta;Phragmoplastophyta;Zygnematophyceae;Zygnematales;Ancylonema;Ancylonema nordenskioeldii
OTU_14422	0	0	0	0	0.00214261	0	0	0	0	0	0	0	0	0	0	0	0	0	0	0	0	0	0	0	0	0	0	0	AF514397,1,1762	Eukaryota;Archaeplastida;Chloroplastida;Charophyta;Phragmoplastophyta;Zygnematophyceae;Zygnematales;Ancylonema;Ancylonema nordenskioeldii
OTU_14468	0	0	0	0.0278009	0	0	0	0	0	0	0	0	0	0	0	0	0	0	0	0	0	0	0	0	0	0	0	0	AF514397,1,1762	Eukaryota;Archaeplastida;Chloroplastida;Charophyta;Phragmoplastophyta;Zygnematophyceae;Zygnematales;Ancylonema;Ancylonema nordenskioeldii
OTU_14487	0	0	0	0	0	0	0	0	0	0	0	0	0	0	0	0	0	0	0	0	0	0	0	0	0	0	0.00342302	0	AF514397,1,1762	Eukaryota;Archaeplastida;Chloroplastida;Charophyta;Phragmoplastophyta;Zygnematophyceae;Zygnematales;Ancylonema;Ancylonema nordenskioeldii
OTU_14494	0	0	0	0	0	0	0	0	0	0	0	0	0	0	0	0	0	0	0	0	0	0	0	0	0	0	0.00342302	0	AF514397,1,1762	Eukaryota;Archaeplastida;Chloroplastida;Charophyta;Phragmoplastophyta;Zygnematophyceae;Zygnematales;Ancylonema;Ancylonema nordenskioeldii
OTU_14507	0	0	0	0	0	0	0	0	0	0	0	0	0	0	0	0	0	0	0	0	0	0	0	0	0	0.0029584	0	0	AF514397,1,1762	Eukaryota;Archaeplastida;Chloroplastida;Charophyta;Phragmoplastophyta;Zygnematophyceae;Zygnematales;Ancylonema;Ancylonema nordenskioeldii
OTU_14514	0	0	0	0	0	0	0	0	0	0	0	0	0	0	0.00330546	0	0	0	0	0	0	0	0	0.00214625	0	0	0.00342302	0.00192322	AF514397,1,1762	Eukaryota;Archaeplastida;Chloroplastida;Charophyta;Phragmoplastophyta;Zygnematophyceae;Zygnematales;Ancylonema;Ancylonema nordenskioeldii
OTU_14515	0	0	0	0	0	0	0	0	0	0	0	0	0	0	0	0	0	0	0	0	0	0	0	0	0	0	0	0.00192322	AF514397,1,1762	Eukaryota;Archaeplastida;Chloroplastida;Charophyta;Phragmoplastophyta;Zygnematophyceae;Zygnematales;Ancylonema;Ancylonema nordenskioeldii
OTU_14516	0	0	0	0	0	0	0	0	0	0	0	0	0	0	0	0	0	0	0	0	0	0	0	0	0	0	0	0.00192322	AF514397,1,1762	Eukaryota;Archaeplastida;Chloroplastida;Charophyta;Phragmoplastophyta;Zygnematophyceae;Zygnematales;Ancylonema;Ancylonema nordenskioeldii
OTU_14517	0	0	0	0	0	0	0	0	0	0	0	0	0	0	0	0	0	0	0	0	0	0	0	0	0	0	0	0.00192322	AF514397,1,1762	Eukaryota;Archaeplastida;Chloroplastida;Charophyta;Phragmoplastophyta;Zygnematophyceae;Zygnematales;Ancylonema;Ancylonema nordenskioeldii
OTU_14524	0	0	0	0	0	0	0	0	0	0	0	0	0	0	0	0	0	0	0	0	0	0	0	0	0	0	0.00342302	0	AF514397,1,1762	Eukaryota;Archaeplastida;Chloroplastida;Charophyta;Phragmoplastophyta;Zygnematophyceae;Zygnematales;Ancylonema;Ancylonema nordenskioeldii
OTU_14557	0	0	0	0	0	0	0	0	0	0	0	0	0	0	0	0	0	0	0	0	0	0	0.00104482	0	0.00227905	0	0	0	AF514397,1,1762	Eukaryota;Archaeplastida;Chloroplastida;Charophyta;Phragmoplastophyta;Zygnematophyceae;Zygnematales;Ancylonema;Ancylonema nordenskioeldii
OTU_14567	0	0	0	0	0	0	0	0	0	0	0	0	0	0	0	0	0	0	0	0	0	0	0	0	0	0.0029584	0	0	AF514397,1,1762	Eukaryota;Archaeplastida;Chloroplastida;Charophyta;Phragmoplastophyta;Zygnematophyceae;Zygnematales;Ancylonema;Ancylonema nordenskioeldii
OTU_14573	0	0	0.00558534	0	0	0	0	0	0	0	0.00168398	0	0	0.00706065	0	0	0	0	0	0.00309598	0	0	0	0.00321937	0	0.0029584	0	0	AF514397,1,1762	Eukaryota;Archaeplastida;Chloroplastida;Charophyta;Phragmoplastophyta;Zygnematophyceae;Zygnematales;Ancylonema;Ancylonema nordenskioeldii
OTU_14582	0	0	0	0	0	0	0	0	0	0	0	0	0	0	0	0	0	0	0	0	0	0	0	0	0	0.0029584	0	0	AF514397,1,1762	Eukaryota;Archaeplastida;Chloroplastida;Charophyta;Phragmoplastophyta;Zygnematophyceae;Zygnematales;Ancylonema;Ancylonema nordenskioeldii
OTU_1460	0	0	0	0	0.00428522	0	0	0	0	0	0	0	0	0	0	0	0	0	0	0	0	0	0	0	0	0	0	0	AF514397,1,1762	Eukaryota;Archaeplastida;Chloroplastida;Charophyta;Phragmoplastophyta;Zygnematophyceae;Zygnematales;Ancylonema;Ancylonema nordenskioeldii
OTU_14639	0	0.00289931	0	0	0	0	0	0	0	0	0	0	0	0	0	0	0	0	0	0	0	0	0	0	0	0	0	0	AF514397,1,1762	Eukaryota;Archaeplastida;Chloroplastida;Charophyta;Phragmoplastophyta;Zygnematophyceae;Zygnematales;Ancylonema;Ancylonema nordenskioeldii
OTU_14669	0	0	0	0	0	0	0	0	0	0	0	0	0	0	0	0	0	0.00458379	0	0	0	0	0	0	0	0	0	0.00192322	AF514397,1,1762	Eukaryota;Archaeplastida;Chloroplastida;Charophyta;Phragmoplastophyta;Zygnematophyceae;Zygnematales;Ancylonema;Ancylonema nordenskioeldii
OTU_14677	0	0	0	0	0	0	0	0	0	0	0	0	0	0	0	0	0	0	0	0	0	0	0.00104482	0	0	0	0	0.00192322	AF514397,1,1762	Eukaryota;Archaeplastida;Chloroplastida;Charophyta;Phragmoplastophyta;Zygnematophyceae;Zygnematales;Ancylonema;Ancylonema nordenskioeldii
OTU_14689	0	0	0	0	0	0	0	0	0	0	0	0	0	0	0	0	0	0	0	0	0	0	0	0.00107312	0	0	0	0	AF514397,1,1762	Eukaryota;Archaeplastida;Chloroplastida;Charophyta;Phragmoplastophyta;Zygnematophyceae;Zygnematales;Ancylonema;Ancylonema nordenskioeldii
OTU_14691	0	0.00289931	0	0	0	0	0	0	0	0	0	0	0	0	0	0	0	0	0	0	0	0	0	0	0	0	0	0	AF514397,1,1762	Eukaryota;Archaeplastida;Chloroplastida;Charophyta;Phragmoplastophyta;Zygnematophyceae;Zygnematales;Ancylonema;Ancylonema nordenskioeldii
OTU_1473	0	0	0.0111707	0	0	0	0	0	0	0	0	0	0	0	0	0	0	0	0	0	0	0	0	0	0	0	0	0	AF514397,1,1762	Eukaryota;Archaeplastida;Chloroplastida;Charophyta;Phragmoplastophyta;Zygnematophyceae;Zygnematales;Ancylonema;Ancylonema nordenskioeldii
OTU_14905	0	0	0	0	0.00214261	0	0	0	0.00531152	0	0	0	0	0	0	0	0	0	0	0	0	0	0.00104482	0	0	0	0	0	AF514397,1,1762	Eukaryota;Archaeplastida;Chloroplastida;Charophyta;Phragmoplastophyta;Zygnematophyceae;Zygnematales;Ancylonema;Ancylonema nordenskioeldii
OTU_14947	0	0	0	0	0	0.00328958	0	0	0	0	0	0	0	0	0	0	0	0	0	0	0	0	0	0	0	0	0	0	AF514397,1,1762	Eukaryota;Archaeplastida;Chloroplastida;Charophyta;Phragmoplastophyta;Zygnematophyceae;Zygnematales;Ancylonema;Ancylonema nordenskioeldii
OTU_14994	0	0	0	0	0	0	0	0	0	0.00140932	0	0	0	0	0	0	0	0	0	0	0	0	0	0	0.00227905	0	0	0	AF514397,1,1762	Eukaryota;Archaeplastida;Chloroplastida;Charophyta;Phragmoplastophyta;Zygnematophyceae;Zygnematales;Ancylonema;Ancylonema nordenskioeldii
OTU_14998	0	0	0	0	0	0	0	0	0	0.00281865	0	0	0	0	0	0	0	0	0	0	0	0	0	0	0	0	0	0	AF514397,1,1762	Eukaryota;Archaeplastida;Chloroplastida;Charophyta;Phragmoplastophyta;Zygnematophyceae;Zygnematales;Ancylonema;Ancylonema nordenskioeldii
OTU_15002	0	0	0	0	0	0	0	0	0	0	0.00168398	0	0	0	0	0	0	0	0	0	0	0	0	0	0	0	0	0	AF514397,1,1762	Eukaryota;Archaeplastida;Chloroplastida;Charophyta;Phragmoplastophyta;Zygnematophyceae;Zygnematales;Ancylonema;Ancylonema nordenskioeldii
OTU_15008	0	0.00579861	0	0	0.00214261	0	0	0.0152486	0	0.0140932	0.00841992	0.0139919	0.00941797	0	0.0231382	0	0	0	0.00770238	0.00309598	0.0160539	0.00415679	0.0125379	0.0096581	0.00227905	0.00591681	0.00342302	0	AF514397,1,1762	Eukaryota;Archaeplastida;Chloroplastida;Charophyta;Phragmoplastophyta;Zygnematophyceae;Zygnematales;Ancylonema;Ancylonema nordenskioeldii
OTU_15011	0	0	0	0	0	0	0	0	0	0.00140932	0	0	0	0	0	0	0	0	0	0	0	0	0	0	0	0	0	0	AF514397,1,1762	Eukaryota;Archaeplastida;Chloroplastida;Charophyta;Phragmoplastophyta;Zygnematophyceae;Zygnematales;Ancylonema;Ancylonema nordenskioeldii
OTU_15012	0	0	0	0	0	0	0	0	0	0.00140932	0	0	0	0	0	0	0	0	0	0	0	0	0	0	0	0	0	0	AF514397,1,1762	Eukaryota;Archaeplastida;Chloroplastida;Charophyta;Phragmoplastophyta;Zygnematophyceae;Zygnematales;Ancylonema;Ancylonema nordenskioeldii
OTU_15013	0	0	0	0	0	0	0	0	0	0.00140932	0	0	0	0	0	0	0	0	0	0	0	0	0	0	0	0	0	0	AF514397,1,1762	Eukaryota;Archaeplastida;Chloroplastida;Charophyta;Phragmoplastophyta;Zygnematophyceae;Zygnematales;Ancylonema;Ancylonema nordenskioeldii
OTU_15014	0	0	0	0	0	0	0	0	0	0.00140932	0	0	0	0	0	0	0	0	0	0	0	0	0	0	0	0	0	0	AF514397,1,1762	Eukaryota;Archaeplastida;Chloroplastida;Charophyta;Phragmoplastophyta;Zygnematophyceae;Zygnematales;Ancylonema;Ancylonema nordenskioeldii
OTU_15015	0	0	0	0	0	0	0	0	0	0.00140932	0	0	0	0	0	0	0	0	0	0	0	0.00415679	0.00104482	0	0	0	0	0	AF514397,1,1762	Eukaryota;Archaeplastida;Chloroplastida;Charophyta;Phragmoplastophyta;Zygnematophyceae;Zygnematales;Ancylonema;Ancylonema nordenskioeldii
OTU_15028	0	0	0	0	0	0	0	0	0	0.00140932	0	0	0	0	0	0	0	0	0	0	0	0	0	0	0	0	0	0	AF514397,1,1762	Eukaryota;Archaeplastida;Chloroplastida;Charophyta;Phragmoplastophyta;Zygnematophyceae;Zygnematales;Ancylonema;Ancylonema nordenskioeldii
OTU_15029	0	0	0	0	0	0	0	0	0	0.00140932	0	0	0	0	0	0	0	0	0	0.00309598	0	0	0.00104482	0	0	0	0	0	AF514397,1,1762	Eukaryota;Archaeplastida;Chloroplastida;Charophyta;Phragmoplastophyta;Zygnematophyceae;Zygnematales;Ancylonema;Ancylonema nordenskioeldii
OTU_15030	0	0	0	0	0	0	0	0	0	0.00140932	0	0	0	0	0	0	0	0	0	0	0	0	0	0	0	0	0	0	AF514397,1,1762	Eukaryota;Archaeplastida;Chloroplastida;Charophyta;Phragmoplastophyta;Zygnematophyceae;Zygnematales;Ancylonema;Ancylonema nordenskioeldii
OTU_15037	0	0	0	0	0	0	0	0	0	0	0	0	0	0	0	0	0.025641	0	0	0	0	0	0	0	0	0	0	0	AF514397,1,1762	Eukaryota;Archaeplastida;Chloroplastida;Charophyta;Phragmoplastophyta;Zygnematophyceae;Zygnematales;Ancylonema;Ancylonema nordenskioeldii
OTU_15042	0	0	0	0	0.00214261	0	0	0	0	0	0	0	0	0	0.00330546	0	0	0	0	0	0.00535131	0	0	0.00214625	0	0	0	0	AF514397,1,1762	Eukaryota;Archaeplastida;Chloroplastida;Charophyta;Phragmoplastophyta;Zygnematophyceae;Zygnematales;Ancylonema;Ancylonema nordenskioeldii
OTU_15047	0.0319489	0	0	0	0	0	0	0	0	0	0	0	0	0	0	0	0	0	0	0	0	0	0	0	0	0	0	0	AF514397,1,1762	Eukaryota;Archaeplastida;Chloroplastida;Charophyta;Phragmoplastophyta;Zygnematophyceae;Zygnematales;Ancylonema;Ancylonema nordenskioeldii
OTU_15048	0	0	0	0	0	0	0	0	0	0.00281865	0	0	0	0	0	0	0	0	0	0	0	0	0	0	0	0	0	0	AF514397,1,1762	Eukaryota;Archaeplastida;Chloroplastida;Charophyta;Phragmoplastophyta;Zygnematophyceae;Zygnematales;Ancylonema;Ancylonema nordenskioeldii
OTU_15051	0	0	0	0	0	0	0	0	0	0	0	0	0	0	0	0	0	0	0	0	0	0	0	0	0	0	0	0	AF514397,1,1762	Eukaryota;Archaeplastida;Chloroplastida;Charophyta;Phragmoplastophyta;Zygnematophyceae;Zygnematales;Ancylonema;Ancylonema nordenskioeldii
OTU_15071	0	0	0	0	0	0	0	0	0	0	0	0	0	0	0	0	0	0	0	0	0	0	0	0	0	0	0	0	AF514397,1,1762	Eukaryota;Archaeplastida;Chloroplastida;Charophyta;Phragmoplastophyta;Zygnematophyceae;Zygnematales;Ancylonema;Ancylonema nordenskioeldii
OTU_15073	0	0	0	0	0	0	0	0	0	0	0	0	0	0	0	0	0	0	0	0	0	0	0	0	0	0	0	0	AF514397,1,1762	Eukaryota;Archaeplastida;Chloroplastida;Charophyta;Phragmoplastophyta;Zygnematophyceae;Zygnematales;Ancylonema;Ancylonema nordenskioeldii
OTU_15108	0	0	0	0	0	0	0	0	0	0	0	0	0	0.00706065	0	0	0	0	0	0	0	0	0	0	0	0	0	0	AF514397,1,1762	Eukaryota;Archaeplastida;Chloroplastida;Charophyta;Phragmoplastophyta;Zygnematophyceae;Zygnematales;Ancylonema;Ancylonema nordenskioeldii
OTU_15126	0	0	0	0.0278009	0	0	0	0	0	0	0.00168398	0	0	0	0	0	0	0	0	0	0	0	0	0	0	0	0	0.00192322	AF514397,1,1762	Eukaryota;Archaeplastida;Chloroplastida;Charophyta;Phragmoplastophyta;Zygnematophyceae;Zygnematales;Ancylonema;Ancylonema nordenskioeldii
OTU_15127	0	0	0	0	0	0	0	0	0	0	0.00168398	0	0	0	0	0	0	0	0	0	0	0.00415679	0.00104482	0.00107312	0	0	0	0	AF514397,1,1762	Eukaryota;Archaeplastida;Chloroplastida;Charophyta;Phragmoplastophyta;Zygnematophyceae;Zygnematales;Ancylonema;Ancylonema nordenskioeldii
OTU_15131	0	0	0	0	0	0	0	0	0	0.00140932	0.00168398	0	0	0	0	0	0	0	0	0	0	0	0	0	0	0	0	0	AF514397,1,1762	Eukaryota;Archaeplastida;Chloroplastida;Charophyta;Phragmoplastophyta;Zygnematophyceae;Zygnematales;Ancylonema;Ancylonema nordenskioeldii
OTU_15134	0	0	0	0	0	0	0	0	0	0	0.00168398	0	0	0	0	0	0	0	0	0	0	0	0	0	0	0	0	0	AF514397,1,1762	Eukaryota;Archaeplastida;Chloroplastida;Charophyta;Phragmoplastophyta;Zygnematophyceae;Zygnematales;Ancylonema;Ancylonema nordenskioeldii
OTU_15146	0	0	0	0	0	0	0	0	0	0	0	0.0139919	0	0	0	0	0	0	0	0	0	0	0	0	0	0	0	0	AF514397,1,1762	Eukaryota;Archaeplastida;Chloroplastida;Charophyta;Phragmoplastophyta;Zygnematophyceae;Zygnematales;Ancylonema;Ancylonema nordenskioeldii
OTU_15147	0	0	0	0	0	0	0	0	0	0	0	0.0139919	0	0	0	0	0	0	0	0	0	0	0	0	0	0	0	0	AF514397,1,1762	Eukaryota;Archaeplastida;Chloroplastida;Charophyta;Phragmoplastophyta;Zygnematophyceae;Zygnematales;Ancylonema;Ancylonema nordenskioeldii
OTU_15149	0	0	0	0	0	0	0	0	0	0.00140932	0	0.0139919	0	0	0	0	0	0	0	0	0	0	0	0	0	0	0	0	AF514397,1,1762	Eukaryota;Archaeplastida;Chloroplastida;Charophyta;Phragmoplastophyta;Zygnematophyceae;Zygnematales;Ancylonema;Ancylonema nordenskioeldii
OTU_15158	0	0	0	0	0	0	0	0	0	0	0.00168398	0	0	0	0	0	0	0	0	0	0	0	0	0	0	0	0	0	AF514397,1,1762	Eukaryota;Archaeplastida;Chloroplastida;Charophyta;Phragmoplastophyta;Zygnematophyceae;Zygnematales;Ancylonema;Ancylonema nordenskioeldii
OTU_15163	0	0	0	0	0	0	0	0	0	0.00140932	0.00168398	0	0	0	0	0.0103691	0	0	0	0	0	0	0	0	0	0	0	0	AF514397,1,1762	Eukaryota;Archaeplastida;Chloroplastida;Charophyta;Phragmoplastophyta;Zygnematophyceae;Zygnematales;Ancylonema;Ancylonema nordenskioeldii
OTU_15168	0	0	0	0	0	0	0	0	0	0	0.00168398	0	0	0	0	0	0	0	0	0	0	0	0	0	0	0	0	0	AF514397,1,1762	Eukaryota;Archaeplastida;Chloroplastida;Charophyta;Phragmoplastophyta;Zygnematophyceae;Zygnematales;Ancylonema;Ancylonema nordenskioeldii
OTU_15172	0	0	0	0	0	0	0	0.00508285	0	0	0	0	0	0	0	0	0	0	0	0	0	0	0	0	0	0	0	0	AF514397,1,1762	Eukaryota;Archaeplastida;Chloroplastida;Charophyta;Phragmoplastophyta;Zygnematophyceae;Zygnematales;Ancylonema;Ancylonema nordenskioeldii
OTU_15256	0	0	0	0	0	0	0	0	0.00531152	0	0	0	0	0	0	0	0	0	0	0	0	0	0	0	0	0	0	0	AF514397,1,1762	Eukaryota;Archaeplastida;Chloroplastida;Charophyta;Phragmoplastophyta;Zygnematophyceae;Zygnematales;Ancylonema;Ancylonema nordenskioeldii
OTU_15267	0	0	0	0	0	0	0	0	0	0	0	0	0	0	0	0	0	0	0	0	0	0	0	0	0	0	0	0	AF514397,1,1762	Eukaryota;Archaeplastida;Chloroplastida;Charophyta;Phragmoplastophyta;Zygnematophyceae;Zygnematales;Ancylonema;Ancylonema nordenskioeldii
OTU_15333	0	0	0	0	0	0	0	0	0	0	0	0	0	0	0	0	0	0	0	0	0	0	0.00104482	0	0	0	0	0	AF514397,1,1762	Eukaryota;Archaeplastida;Chloroplastida;Charophyta;Phragmoplastophyta;Zygnematophyceae;Zygnematales;Ancylonema;Ancylonema nordenskioeldii
OTU_15336	0	0	0	0	0	0	0	0	0	0	0	0	0.00627865	0	0	0	0	0	0	0	0	0	0.00104482	0	0	0	0	0	AF514397,1,1762	Eukaryota;Archaeplastida;Chloroplastida;Charophyta;Phragmoplastophyta;Zygnematophyceae;Zygnematales;Ancylonema;Ancylonema nordenskioeldii
OTU_15338	0	0	0	0	0	0	0	0	0	0	0	0	0	0	0	0	0	0	0	0	0	0	0.00104482	0	0	0	0	0	AF514397,1,1762	Eukaryota;Archaeplastida;Chloroplastida;Charophyta;Phragmoplastophyta;Zygnematophyceae;Zygnematales;Ancylonema;Ancylonema nordenskioeldii
OTU_15339	0	0	0	0	0.00214261	0	0	0	0	0	0	0	0	0	0	0	0	0	0	0	0	0	0.00104482	0	0	0	0	0	AF514397,1,1762	Eukaryota;Archaeplastida;Chloroplastida;Charophyta;Phragmoplastophyta;Zygnematophyceae;Zygnematales;Ancylonema;Ancylonema nordenskioeldii
OTU_15340	0	0	0	0	0	0	0	0	0	0	0	0	0	0	0	0	0	0	0	0	0	0	0.00104482	0	0	0	0	0	AF514397,1,1762	Eukaryota;Archaeplastida;Chloroplastida;Charophyta;Phragmoplastophyta;Zygnematophyceae;Zygnematales;Ancylonema;Ancylonema nordenskioeldii
OTU_15351	0	0	0	0	0	0	0	0	0	0	0	0	0	0	0	0	0	0	0.00770238	0	0	0	0.00208965	0	0	0	0	0	AF514397,1,1762	Eukaryota;Archaeplastida;Chloroplastida;Charophyta;Phragmoplastophyta;Zygnematophyceae;Zygnematales;Ancylonema;Ancylonema nordenskioeldii
OTU_15356	0	0	0	0	0	0	0	0	0	0	0	0	0	0	0	0	0	0	0	0	0	0	0.00104482	0	0	0	0	0	AF514397,1,1762	Eukaryota;Archaeplastida;Chloroplastida;Charophyta;Phragmoplastophyta;Zygnematophyceae;Zygnematales;Ancylonema;Ancylonema nordenskioeldii
OTU_15361	0	0	0	0	0	0	0	0	0	0	0	0	0	0	0	0	0	0	0	0	0	0	0.00104482	0	0	0	0	0	AF514397,1,1762	Eukaryota;Archaeplastida;Chloroplastida;Charophyta;Phragmoplastophyta;Zygnematophyceae;Zygnematales;Ancylonema;Ancylonema nordenskioeldii
OTU_15363	0	0	0	0	0	0	0	0	0	0	0	0	0	0	0	0	0	0	0	0	0	0	0.00104482	0	0	0	0	0	AF514397,1,1762	Eukaryota;Archaeplastida;Chloroplastida;Charophyta;Phragmoplastophyta;Zygnematophyceae;Zygnematales;Ancylonema;Ancylonema nordenskioeldii
OTU_15368	0	0	0	0	0	0	0	0	0	0	0	0	0	0	0	0	0	0	0	0	0	0	0.00104482	0	0	0	0	0	AF514397,1,1762	Eukaryota;Archaeplastida;Chloroplastida;Charophyta;Phragmoplastophyta;Zygnematophyceae;Zygnematales;Ancylonema;Ancylonema nordenskioeldii
OTU_15376	0	0	0	0	0	0	0	0	0	0	0	0	0	0	0	0	0	0	0	0	0	0	0.00104482	0	0	0	0	0	AF514397,1,1762	Eukaryota;Archaeplastida;Chloroplastida;Charophyta;Phragmoplastophyta;Zygnematophyceae;Zygnematales;Ancylonema;Ancylonema nordenskioeldii
OTU_15379	0	0	0	0	0	0	0	0	0	0.00422797	0	0	0	0	0	0	0	0	0	0	0	0.00415679	0.00208965	0.00107312	0.00227905	0	0	0.00384645	AF514397,1,1762	Eukaryota;Archaeplastida;Chloroplastida;Charophyta;Phragmoplastophyta;Zygnematophyceae;Zygnematales;Ancylonema;Ancylonema nordenskioeldii
OTU_15385	0	0	0	0	0.00642784	0	0	0	0	0.00422797	0.00168398	0	0	0	0	0	0	0	0	0	0	0	0.00104482	0.00107312	0	0	0	0	AF514397,1,1762	Eukaryota;Archaeplastida;Chloroplastida;Charophyta;Phragmoplastophyta;Zygnematophyceae;Zygnematales;Ancylonema;Ancylonema nordenskioeldii
OTU_15389	0	0	0	0	0	0	0	0	0	0	0.00168398	0	0	0	0	0	0	0	0	0	0	0.00415679	0.00104482	0	0.00683714	0	0	0	AF514397,1,1762	Eukaryota;Archaeplastida;Chloroplastida;Charophyta;Phragmoplastophyta;Zygnematophyceae;Zygnematales;Ancylonema;Ancylonema nordenskioeldii
OTU_1539	0	0	0	0	0	0	0	0	0	0.0056373	0.0101039	0	0	0	0	0	0	0.00458379	0	0	0.00535131	0.00415679	0	0.00214625	0.00683714	0	0	0	AF514397,1,1762	Eukaryota;Archaeplastida;Chloroplastida;Charophyta;Phragmoplastophyta;Zygnematophyceae;Zygnematales;Ancylonema;Ancylonema nordenskioeldii
OTU_15392	0	0	0	0	0	0	0	0	0	0	0	0	0	0	0.00330546	0	0	0	0	0	0	0	0.00104482	0	0	0	0	0	AF514397,1,1762	Eukaryota;Archaeplastida;Chloroplastida;Charophyta;Phragmoplastophyta;Zygnematophyceae;Zygnematales;Ancylonema;Ancylonema nordenskioeldii
OTU_1540	0	0.0115972	0.016756	0.0278009	0.00857045	0	0.0316256	0.0152486	0	0.0211399	0.0269437	0	0.00313932	0	0.0396655	0.0103691	0	0.00458379	0.0154048	0.0154799	0.0160539	0.0124704	0.0261206	0.0193162	0.00455809	0.0029584	0.0136921	0.00961612	AF514397,1,1762	Eukaryota;Archaeplastida;Chloroplastida;Charophyta;Phragmoplastophyta;Zygnematophyceae;Zygnematales;Ancylonema;Ancylonema nordenskioeldii
OTU_15408	0	0	0	0	0	0	0	0	0	0.00140932	0.00168398	0.0139919	0	0	0	0	0	0	0	0	0.00535131	0	0.00313447	0.00107312	0	0.0029584	0	0.00192322	AF514397,1,1762	Eukaryota;Archaeplastida;Chloroplastida;Charophyta;Phragmoplastophyta;Zygnematophyceae;Zygnematales;Ancylonema;Ancylonema nordenskioeldii
OTU_15411	0	0	0	0	0	0	0	0	0	0	0	0	0	0	0	0	0	0	0	0	0	0	0.00104482	0	0	0	0	0	AF514397,1,1762	Eukaryota;Archaeplastida;Chloroplastida;Charophyta;Phragmoplastophyta;Zygnematophyceae;Zygnematales;Ancylonema;Ancylonema nordenskioeldii
OTU_15415	0	0	0	0	0	0	0	0	0	0	0	0	0	0	0	0	0	0	0	0	0	0	0.00104482	0	0	0	0	0	AF514397,1,1762	Eukaryota;Archaeplastida;Chloroplastida;Charophyta;Phragmoplastophyta;Zygnematophyceae;Zygnematales;Ancylonema;Ancylonema nordenskioeldii
OTU_15423	0	0	0	0	0	0	0	0	0	0	0	0	0	0	0	0	0	0	0	0	0	0	0	0.00107312	0	0	0	0	AF514397,1,1762	Eukaryota;Archaeplastida;Chloroplastida;Charophyta;Phragmoplastophyta;Zygnematophyceae;Zygnematales;Ancylonema;Ancylonema nordenskioeldii
OTU_15424	0	0	0	0	0	0	0	0	0	0	0.00168398	0	0	0	0	0	0	0	0	0.00309598	0	0	0	0.00107312	0	0	0	0	AF514397,1,1762	Eukaryota;Archaeplastida;Chloroplastida;Charophyta;Phragmoplastophyta;Zygnematophyceae;Zygnematales;Ancylonema;Ancylonema nordenskioeldii
OTU_15434	0	0	0	0	0	0	0	0	0	0	0	0	0	0	0	0	0	0	0	0	0	0	0	0.00214625	0	0	0	0	AF514397,1,1762	Eukaryota;Archaeplastida;Chloroplastida;Charophyta;Phragmoplastophyta;Zygnematophyceae;Zygnematales;Ancylonema;Ancylonema nordenskioeldii
OTU_15452	0	0	0	0	0	0	0	0	0	0	0	0	0	0	0	0	0	0	0	0	0	0	0	0	0.00227905	0	0	0	AF514397,1,1762	Eukaryota;Archaeplastida;Chloroplastida;Charophyta;Phragmoplastophyta;Zygnematophyceae;Zygnematales;Ancylonema;Ancylonema nordenskioeldii
OTU_15453	0	0	0	0	0	0	0	0	0	0	0	0	0	0	0	0	0	0	0	0	0	0	0	0.00107312	0.00227905	0	0	0	AF514397,1,1762	Eukaryota;Archaeplastida;Chloroplastida;Charophyta;Phragmoplastophyta;Zygnematophyceae;Zygnematales;Ancylonema;Ancylonema nordenskioeldii
OTU_15454	0	0	0	0	0	0	0	0	0	0	0	0	0	0	0	0	0	0	0	0	0	0	0	0	0.00227905	0	0	0	AF514397,1,1762	Eukaryota;Archaeplastida;Chloroplastida;Charophyta;Phragmoplastophyta;Zygnematophyceae;Zygnematales;Ancylonema;Ancylonema nordenskioeldii
OTU_15459	0	0	0	0	0	0	0	0	0	0	0	0	0	0	0	0	0	0	0	0	0	0	0	0	0.00227905	0	0	0	AF514397,1,1762	Eukaryota;Archaeplastida;Chloroplastida;Charophyta;Phragmoplastophyta;Zygnematophyceae;Zygnematales;Ancylonema;Ancylonema nordenskioeldii
OTU_1546	0	0.0115972	0.0223414	0	0.0257113	0.00328958	0	0.0101657	0.010623	0.0803315	0.0471515	0.0419757	0.0219753	0.0282426	0.0991637	0.0207383	0.025641	0.087092	0.107833	0.0402477	0.0374592	0.0581951	0.0700031	0.0933617	0.0820457	0.0562097	0.0547683	0.0673129	AF514397,1,1762	Eukaryota;Archaeplastida;Chloroplastida;Charophyta;Phragmoplastophyta;Zygnematophyceae;Zygnematales;Ancylonema;Ancylonema nordenskioeldii
OTU_15461	0	0	0	0	0	0	0	0	0	0	0	0	0.00313932	0.00706065	0	0	0	0	0	0	0	0	0	0	0.00227905	0	0	0	AF514397,1,1762	Eukaryota;Archaeplastida;Chloroplastida;Charophyta;Phragmoplastophyta;Zygnematophyceae;Zygnematales;Ancylonema;Ancylonema nordenskioeldii
OTU_15464	0	0	0	0	0	0	0	0	0	0.00140932	0.00168398	0	0	0	0	0	0	0	0	0	0	0	0	0.00107312	0.00227905	0	0.00342302	0	AF514397,1,1762	Eukaryota;Archaeplastida;Chloroplastida;Charophyta;Phragmoplastophyta;Zygnematophyceae;Zygnematales;Ancylonema;Ancylonema nordenskioeldii
OTU_15465	0	0	0	0	0	0	0	0	0	0	0	0	0	0	0	0	0	0	0	0	0	0	0	0	0.00227905	0	0	0	AF514397,1,1762	Eukaryota;Archaeplastida;Chloroplastida;Charophyta;Phragmoplastophyta;Zygnematophyceae;Zygnematales;Ancylonema;Ancylonema nordenskioeldii
OTU_15469	0	0	0	0	0	0	0	0	0	0	0	0	0	0	0	0	0	0	0	0	0	0	0	0.00107312	0.00227905	0	0.00342302	0	AF514397,1,1762	Eukaryota;Archaeplastida;Chloroplastida;Charophyta;Phragmoplastophyta;Zygnematophyceae;Zygnematales;Ancylonema;Ancylonema nordenskioeldii
OTU_15474	0	0.00289931	0	0	0	0	0	0	0	0.00140932	0	0	0	0	0	0	0	0	0	0	0	0	0	0	0.00227905	0	0	0	AF514397,1,1762	Eukaryota;Archaeplastida;Chloroplastida;Charophyta;Phragmoplastophyta;Zygnematophyceae;Zygnematales;Ancylonema;Ancylonema nordenskioeldii
OTU_15476	0	0	0	0	0	0	0	0	0	0	0	0	0	0	0	0	0	0	0	0	0	0	0	0.00107312	0	0	0	0	AF514397,1,1762	Eukaryota;Archaeplastida;Chloroplastida;Charophyta;Phragmoplastophyta;Zygnematophyceae;Zygnematales;Ancylonema;Ancylonema nordenskioeldii
OTU_15477	0	0	0	0	0	0	0	0	0	0	0	0	0	0	0	0	0	0	0	0	0	0	0	0.00214625	0	0	0	0	AF514397,1,1762	Eukaryota;Archaeplastida;Chloroplastida;Charophyta;Phragmoplastophyta;Zygnematophyceae;Zygnematales;Ancylonema;Ancylonema nordenskioeldii
OTU_15479	0	0	0	0	0	0	0	0	0	0	0	0	0	0	0	0	0	0	0	0	0	0	0.00104482	0.00107312	0	0	0	0	AF514397,1,1762	Eukaryota;Archaeplastida;Chloroplastida;Charophyta;Phragmoplastophyta;Zygnematophyceae;Zygnematales;Ancylonema;Ancylonema nordenskioeldii
OTU_1548	0	0.0173958	0.0390974	0	0.0321392	0.00986875	0.0316256	0.0101657	0	0.0507357	0.0589394	0.0699594	0.0408112	0.0353033	0.0661091	0.0207383	0	0.022919	0.0385119	0.0557276	0.0374592	0.0332544	0.064779	0.0472174	0.0638133	0.0355009	0.0273841	0.0365413	AF514397,1,1762	Eukaryota;Archaeplastida;Chloroplastida;Charophyta;Phragmoplastophyta;Zygnematophyceae;Zygnematales;Ancylonema;Ancylonema nordenskioeldii
OTU_15481	0	0	0	0	0	0	0	0	0	0	0	0	0	0	0	0	0	0	0	0	0	0	0	0.00107312	0	0	0	0	AF514397,1,1762	Eukaryota;Archaeplastida;Chloroplastida;Charophyta;Phragmoplastophyta;Zygnematophyceae;Zygnematales;Ancylonema;Ancylonema nordenskioeldii
OTU_15489	0	0	0	0	0	0	0	0	0	0	0	0	0	0	0	0	0	0	0	0	0	0	0	0.00107312	0	0	0	0	AF514397,1,1762	Eukaryota;Archaeplastida;Chloroplastida;Charophyta;Phragmoplastophyta;Zygnematophyceae;Zygnematales;Ancylonema;Ancylonema nordenskioeldii
OTU_15490	0	0	0	0	0	0	0	0	0	0	0	0	0	0	0	0	0	0	0	0	0	0	0	0	0	0	0	0	AF514397,1,1762	Eukaryota;Archaeplastida;Chloroplastida;Charophyta;Phragmoplastophyta;Zygnematophyceae;Zygnematales;Ancylonema;Ancylonema nordenskioeldii
OTU_15492	0	0	0	0	0	0	0	0	0	0.00140932	0	0	0	0	0	0	0	0	0	0	0	0	0.00104482	0.00214625	0	0	0	0	AF514397,1,1762	Eukaryota;Archaeplastida;Chloroplastida;Charophyta;Phragmoplastophyta;Zygnematophyceae;Zygnematales;Ancylonema;Ancylonema nordenskioeldii
OTU_15493	0	0	0	0	0	0	0	0	0	0	0	0	0	0	0	0	0	0	0	0	0	0.00415679	0	0	0	0	0	0	AF514397,1,1762	Eukaryota;Archaeplastida;Chloroplastida;Charophyta;Phragmoplastophyta;Zygnematophyceae;Zygnematales;Ancylonema;Ancylonema nordenskioeldii
OTU_15496	0	0	0	0	0	0	0	0	0	0	0	0	0	0	0	0	0	0	0	0	0	0	0.00104482	0	0	0	0	0	AF514397,1,1762	Eukaryota;Archaeplastida;Chloroplastida;Charophyta;Phragmoplastophyta;Zygnematophyceae;Zygnematales;Ancylonema;Ancylonema nordenskioeldii
OTU_15500	0	0	0	0	0	0	0	0	0	0	0	0	0	0	0	0	0	0	0	0	0	0	0	0.00107312	0	0	0	0	AF514397,1,1762	Eukaryota;Archaeplastida;Chloroplastida;Charophyta;Phragmoplastophyta;Zygnematophyceae;Zygnematales;Ancylonema;Ancylonema nordenskioeldii
OTU_15501	0	0	0	0	0	0	0	0	0	0	0	0	0	0	0	0	0	0	0	0	0	0	0.00104482	0.00107312	0	0	0	0	AF514397,1,1762	Eukaryota;Archaeplastida;Chloroplastida;Charophyta;Phragmoplastophyta;Zygnematophyceae;Zygnematales;Ancylonema;Ancylonema nordenskioeldii
OTU_15505	0	0	0	0	0	0	0	0	0	0	0	0	0	0	0	0	0	0	0	0	0	0	0	0.00107312	0	0	0	0	AF514397,1,1762	Eukaryota;Archaeplastida;Chloroplastida;Charophyta;Phragmoplastophyta;Zygnematophyceae;Zygnematales;Ancylonema;Ancylonema nordenskioeldii
OTU_15511	0	0	0	0	0	0	0	0	0	0.00140932	0	0	0	0	0.00330546	0	0	0	0	0	0.00535131	0	0.00104482	0.00321937	0.00227905	0	0	0	AF514397,1,1762	Eukaryota;Archaeplastida;Chloroplastida;Charophyta;Phragmoplastophyta;Zygnematophyceae;Zygnematales;Ancylonema;Ancylonema nordenskioeldii
OTU_15513	0	0	0	0	0	0	0	0	0	0	0	0	0	0	0	0	0	0	0	0	0	0	0	0.00107312	0	0	0	0	AF514397,1,1762	Eukaryota;Archaeplastida;Chloroplastida;Charophyta;Phragmoplastophyta;Zygnematophyceae;Zygnematales;Ancylonema;Ancylonema nordenskioeldii
OTU_15517	0	0	0	0	0	0	0	0	0	0	0.00336797	0	0	0	0	0	0	0	0	0	0	0	0	0.00214625	0	0	0	0	AF514397,1,1762	Eukaryota;Archaeplastida;Chloroplastida;Charophyta;Phragmoplastophyta;Zygnematophyceae;Zygnematales;Ancylonema;Ancylonema nordenskioeldii
OTU_15519	0	0	0	0	0	0	0	0	0	0	0.00168398	0	0	0	0	0	0	0	0	0	0	0	0	0.00107312	0	0	0	0	AF514397,1,1762	Eukaryota;Archaeplastida;Chloroplastida;Charophyta;Phragmoplastophyta;Zygnematophyceae;Zygnematales;Ancylonema;Ancylonema nordenskioeldii
OTU_15520	0	0	0	0	0	0	0	0	0	0	0	0	0	0	0	0	0	0	0	0	0	0	0.00104482	0.00107312	0	0	0	0	AF514397,1,1762	Eukaryota;Archaeplastida;Chloroplastida;Charophyta;Phragmoplastophyta;Zygnematophyceae;Zygnematales;Ancylonema;Ancylonema nordenskioeldii
OTU_15521	0	0	0	0	0	0	0	0	0	0	0	0	0	0	0	0	0	0	0	0	0	0	0.00104482	0.00107312	0	0	0	0	AF514397,1,1762	Eukaryota;Archaeplastida;Chloroplastida;Charophyta;Phragmoplastophyta;Zygnematophyceae;Zygnematales;Ancylonema;Ancylonema nordenskioeldii
OTU_15522	0	0	0	0	0	0	0	0	0	0	0	0	0	0	0	0	0	0	0	0	0	0	0	0.00107312	0	0	0	0	AF514397,1,1762	Eukaryota;Archaeplastida;Chloroplastida;Charophyta;Phragmoplastophyta;Zygnematophyceae;Zygnematales;Ancylonema;Ancylonema nordenskioeldii
OTU_15535	0	0	0	0	0	0	0	0	0	0	0	0	0	0	0	0	0.025641	0	0	0	0	0	0.00104482	0	0	0	0.00342302	0	AF514397,1,1762	Eukaryota;Archaeplastida;Chloroplastida;Charophyta;Phragmoplastophyta;Zygnematophyceae;Zygnematales;Ancylonema;Ancylonema nordenskioeldii
OTU_15547	0	0	0.0111707	0	0	0	0	0.00508285	0	0.00140932	0	0	0	0	0.00330546	0.0103691	0	0	0	0	0	0	0	0	0	0	0	0	AF514397,1,1762	Eukaryota;Archaeplastida;Chloroplastida;Charophyta;Phragmoplastophyta;Zygnematophyceae;Zygnematales;Ancylonema;Ancylonema nordenskioeldii
OTU_15550	0	0	0	0	0	0	0	0	0	0	0	0	0	0	0	0	0	0.00458379	0	0	0	0	0	0	0	0	0	0	AF514397,1,1762	Eukaryota;Archaeplastida;Chloroplastida;Charophyta;Phragmoplastophyta;Zygnematophyceae;Zygnematales;Ancylonema;Ancylonema nordenskioeldii
OTU_15553	0	0	0	0	0	0	0	0	0	0	0	0	0	0	0	0	0	0.00458379	0	0	0	0	0	0	0	0	0	0	AF514397,1,1762	Eukaryota;Archaeplastida;Chloroplastida;Charophyta;Phragmoplastophyta;Zygnematophyceae;Zygnematales;Ancylonema;Ancylonema nordenskioeldii
OTU_15559	0	0	0	0	0	0	0	0	0	0	0	0	0	0	0	0	0.025641	0	0	0	0	0	0	0	0	0	0	0	AF514397,1,1762	Eukaryota;Archaeplastida;Chloroplastida;Charophyta;Phragmoplastophyta;Zygnematophyceae;Zygnematales;Ancylonema;Ancylonema nordenskioeldii
OTU_15572	0	0	0	0	0	0	0	0	0	0	0	0	0	0	0	0	0	0.00458379	0	0	0	0	0	0.00107312	0	0	0	0	AF514397,1,1762	Eukaryota;Archaeplastida;Chloroplastida;Charophyta;Phragmoplastophyta;Zygnematophyceae;Zygnematales;Ancylonema;Ancylonema nordenskioeldii
OTU_15575	0	0	0	0	0	0	0	0	0	0	0	0	0	0	0	0.0103691	0	0	0	0	0	0	0	0	0	0	0	0	AF514397,1,1762	Eukaryota;Archaeplastida;Chloroplastida;Charophyta;Phragmoplastophyta;Zygnematophyceae;Zygnematales;Ancylonema;Ancylonema nordenskioeldii
OTU_15576	0	0	0	0	0	0	0	0	0	0	0	0	0	0	0.00330546	0	0	0	0	0	0	0	0	0.00107312	0	0	0	0	AF514397,1,1762	Eukaryota;Archaeplastida;Chloroplastida;Charophyta;Phragmoplastophyta;Zygnematophyceae;Zygnematales;Ancylonema;Ancylonema nordenskioeldii
OTU_15580	0	0	0	0	0	0	0	0	0	0	0	0	0	0	0.00330546	0	0	0	0	0	0	0	0	0	0	0	0	0	AF514397,1,1762	Eukaryota;Archaeplastida;Chloroplastida;Charophyta;Phragmoplastophyta;Zygnematophyceae;Zygnematales;Ancylonema;Ancylonema nordenskioeldii
OTU_15583	0	0	0	0	0	0	0	0	0	0	0	0	0	0	0.00330546	0	0	0	0	0	0	0	0	0	0	0	0	0	AF514397,1,1762	Eukaryota;Archaeplastida;Chloroplastida;Charophyta;Phragmoplastophyta;Zygnematophyceae;Zygnematales;Ancylonema;Ancylonema nordenskioeldii
OTU_15588	0	0.00579861	0	0	0	0	0	0	0	0.00281865	0	0	0	0.00706065	0.00991637	0	0	0	0	0	0	0	0.00313447	0.00321937	0.00455809	0.0029584	0.00342302	0.00192322	AF514397,1,1762	Eukaryota;Archaeplastida;Chloroplastida;Charophyta;Phragmoplastophyta;Zygnematophyceae;Zygnematales;Ancylonema;Ancylonema nordenskioeldii
OTU_15589	0	0	0	0	0	0	0	0	0	0	0	0	0	0	0.00330546	0	0	0	0	0	0	0	0	0	0	0	0	0	AF514397,1,1762	Eukaryota;Archaeplastida;Chloroplastida;Charophyta;Phragmoplastophyta;Zygnematophyceae;Zygnematales;Ancylonema;Ancylonema nordenskioeldii
OTU_15603	0	0	0	0	0	0	0	0	0	0	0	0	0	0	0.00330546	0	0	0	0	0	0	0	0.00104482	0	0	0	0	0	AF514397,1,1762	Eukaryota;Archaeplastida;Chloroplastida;Charophyta;Phragmoplastophyta;Zygnematophyceae;Zygnematales;Ancylonema;Ancylonema nordenskioeldii
OTU_15604	0	0	0	0	0	0	0	0	0	0	0	0	0	0	0.00330546	0	0	0	0	0	0	0	0	0	0	0	0	0	AF514397,1,1762	Eukaryota;Archaeplastida;Chloroplastida;Charophyta;Phragmoplastophyta;Zygnematophyceae;Zygnematales;Ancylonema;Ancylonema nordenskioeldii
OTU_15605	0	0	0	0	0	0	0	0	0	0	0	0	0	0	0.00330546	0	0	0	0	0	0	0	0	0	0	0	0	0	AF514397,1,1762	Eukaryota;Archaeplastida;Chloroplastida;Charophyta;Phragmoplastophyta;Zygnematophyceae;Zygnematales;Ancylonema;Ancylonema nordenskioeldii
OTU_15629	0	0	0	0	0	0	0	0	0	0	0	0	0	0	0	0	0	0	0	0	0.00535131	0	0	0	0	0	0	0	AF514397,1,1762	Eukaryota;Archaeplastida;Chloroplastida;Charophyta;Phragmoplastophyta;Zygnematophyceae;Zygnematales;Ancylonema;Ancylonema nordenskioeldii
OTU_15632	0	0	0	0	0	0	0	0	0	0	0	0	0	0	0	0	0	0	0	0.00309598	0	0	0	0	0	0	0	0	AF514397,1,1762	Eukaryota;Archaeplastida;Chloroplastida;Charophyta;Phragmoplastophyta;Zygnematophyceae;Zygnematales;Ancylonema;Ancylonema nordenskioeldii
OTU_15648	0	0	0	0	0	0	0	0	0	0	0	0	0	0	0	0	0	0	0	0	0	0.00415679	0	0	0	0	0	0	AF514397,1,1762	Eukaryota;Archaeplastida;Chloroplastida;Charophyta;Phragmoplastophyta;Zygnematophyceae;Zygnematales;Ancylonema;Ancylonema nordenskioeldii
OTU_15654	0	0	0	0	0	0	0	0	0	0	0	0	0	0	0	0	0	0	0	0	0	0.00415679	0	0	0	0	0	0	AF514397,1,1762	Eukaryota;Archaeplastida;Chloroplastida;Charophyta;Phragmoplastophyta;Zygnematophyceae;Zygnematales;Ancylonema;Ancylonema nordenskioeldii
OTU_15676	0	0	0	0	0	0	0	0	0	0.00422797	0.00841992	0.0139919	0	0	0	0.0103691	0	0.00458379	0.0154048	0.00619195	0.00535131	0	0.00104482	0.00536561	0.0136743	0.00887521	0.0171151	0.00384645	AF514397,1,1762	Eukaryota;Archaeplastida;Chloroplastida;Charophyta;Phragmoplastophyta;Zygnematophyceae;Zygnematales;Ancylonema;Ancylonema nordenskioeldii
OTU_15679	0	0	0	0	0	0	0	0	0	0	0	0	0	0	0	0	0	0	0.00770238	0	0	0	0	0	0	0	0	0	AF514397,1,1762	Eukaryota;Archaeplastida;Chloroplastida;Charophyta;Phragmoplastophyta;Zygnematophyceae;Zygnematales;Ancylonema;Ancylonema nordenskioeldii
OTU_15680	0	0	0	0	0	0	0	0	0	0	0	0	0	0	0	0	0	0	0.00770238	0	0	0	0	0	0	0	0	0	AF514397,1,1762	Eukaryota;Archaeplastida;Chloroplastida;Charophyta;Phragmoplastophyta;Zygnematophyceae;Zygnematales;Ancylonema;Ancylonema nordenskioeldii
OTU_15694	0	0	0	0	0	0	0	0	0	0	0	0	0	0	0	0	0	0	0	0.00309598	0.00535131	0	0	0	0	0	0	0	AF514397,1,1762	Eukaryota;Archaeplastida;Chloroplastida;Charophyta;Phragmoplastophyta;Zygnematophyceae;Zygnematales;Ancylonema;Ancylonema nordenskioeldii
OTU_15705	0	0	0	0	0	0	0	0	0	0	0	0	0	0	0	0	0	0	0	0.00309598	0	0	0	0	0	0	0	0	AF514397,1,1762	Eukaryota;Archaeplastida;Chloroplastida;Charophyta;Phragmoplastophyta;Zygnematophyceae;Zygnematales;Ancylonema;Ancylonema nordenskioeldii
OTU_15749	0	0	0	0	0	0	0	0	0	0	0	0	0	0	0	0	0	0	0	0.00309598	0	0	0.00208965	0	0	0	0	0	AF514397,1,1762	Eukaryota;Archaeplastida;Chloroplastida;Charophyta;Phragmoplastophyta;Zygnematophyceae;Zygnematales;Ancylonema;Ancylonema nordenskioeldii
OTU_15759	0	0	0	0	0	0	0	0	0	0	0	0	0	0	0.00330546	0	0	0	0	0.00309598	0	0	0	0	0	0	0	0	AF514397,1,1762	Eukaryota;Archaeplastida;Chloroplastida;Charophyta;Phragmoplastophyta;Zygnematophyceae;Zygnematales;Ancylonema;Ancylonema nordenskioeldii
OTU_15765	0	0.00869792	0.00558534	0	0.00214261	0.00328958	0	0	0	0.0197305	0.00505195	0	0.00313932	0	0.00661091	0	0	0.0137514	0.0154048	0.00928793	0.00535131	0.00831359	0.0114931	0.00751186	0.00683714	0.0118336	0.00684603	0.0115393	AF514397,1,1762	Eukaryota;Archaeplastida;Chloroplastida;Charophyta;Phragmoplastophyta;Zygnematophyceae;Zygnematales;Ancylonema;Ancylonema nordenskioeldii
OTU_15766	0	0	0	0	0	0	0	0	0	0	0	0	0	0	0	0	0	0	0	0.00309598	0	0	0	0	0	0	0	0	AF514397,1,1762	Eukaryota;Archaeplastida;Chloroplastida;Charophyta;Phragmoplastophyta;Zygnematophyceae;Zygnematales;Ancylonema;Ancylonema nordenskioeldii
OTU_15767	0	0	0	0	0	0	0	0	0	0	0.00168398	0	0.00313932	0	0	0	0	0	0	0.00309598	0	0	0.00104482	0.00107312	0	0	0	0.00384645	AF514397,1,1762	Eukaryota;Archaeplastida;Chloroplastida;Charophyta;Phragmoplastophyta;Zygnematophyceae;Zygnematales;Ancylonema;Ancylonema nordenskioeldii
OTU_15770	0	0	0	0	0	0	0	0	0	0	0	0	0	0	0	0	0	0.00458379	0	0.00309598	0	0	0	0	0	0.0029584	0	0	AF514397,1,1762	Eukaryota;Archaeplastida;Chloroplastida;Charophyta;Phragmoplastophyta;Zygnematophyceae;Zygnematales;Ancylonema;Ancylonema nordenskioeldii
OTU_15771	0	0	0	0	0	0	0	0	0	0	0	0	0	0	0	0	0	0.00458379	0	0	0	0	0	0	0	0	0	0	AF514397,1,1762	Eukaryota;Archaeplastida;Chloroplastida;Charophyta;Phragmoplastophyta;Zygnematophyceae;Zygnematales;Ancylonema;Ancylonema nordenskioeldii
OTU_15784	0	0	0	0	0	0	0	0	0	0	0	0	0	0	0	0	0.025641	0	0	0	0	0	0	0	0	0	0	0	AF514397,1,1762	Eukaryota;Archaeplastida;Chloroplastida;Charophyta;Phragmoplastophyta;Zygnematophyceae;Zygnematales;Ancylonema;Ancylonema nordenskioeldii
OTU_15790	0	0	0	0	0	0	0	0	0	0	0	0	0	0	0	0	0.025641	0	0	0	0	0	0	0	0	0	0	0	AF514397,1,1762	Eukaryota;Archaeplastida;Chloroplastida;Charophyta;Phragmoplastophyta;Zygnematophyceae;Zygnematales;Ancylonema;Ancylonema nordenskioeldii
OTU_15793	0	0	0	0	0	0	0	0	0	0	0	0	0	0	0	0	0	0.00458379	0	0	0	0	0	0	0	0	0	0	AF514397,1,1762	Eukaryota;Archaeplastida;Chloroplastida;Charophyta;Phragmoplastophyta;Zygnematophyceae;Zygnematales;Ancylonema;Ancylonema nordenskioeldii
OTU_15795	0	0	0	0	0	0	0	0	0	0	0	0	0	0	0	0	0	0.00458379	0	0	0	0	0	0	0	0	0	0	AF514397,1,1762	Eukaryota;Archaeplastida;Chloroplastida;Charophyta;Phragmoplastophyta;Zygnematophyceae;Zygnematales;Ancylonema;Ancylonema nordenskioeldii
OTU_1580	0	0	0	0	0	0	0	0	0	0.00140932	0.00673593	0	0.00941797	0	0.0132218	0	0	0	0	0	0.0160539	0.00415679	0.00522411	0.00536561	0.0113952	0	0	0.00384645	AF514397,1,1762	Eukaryota;Archaeplastida;Chloroplastida;Charophyta;Phragmoplastophyta;Zygnematophyceae;Zygnematales;Ancylonema;Ancylonema nordenskioeldii
OTU_15804	0	0	0	0	0	0	0	0	0	0	0	0	0	0	0	0	0	0	0.00770238	0	0	0	0	0	0	0	0	0	AF514397,1,1762	Eukaryota;Archaeplastida;Chloroplastida;Charophyta;Phragmoplastophyta;Zygnematophyceae;Zygnematales;Ancylonema;Ancylonema nordenskioeldii
OTU_15810	0	0	0	0	0	0	0	0	0	0	0	0	0	0	0	0	0	0	0.00770238	0	0	0	0	0	0	0	0	0	AF514397,1,1762	Eukaryota;Archaeplastida;Chloroplastida;Charophyta;Phragmoplastophyta;Zygnematophyceae;Zygnematales;Ancylonema;Ancylonema nordenskioeldii
OTU_1582	0.0319489	0.0173958	0.0111707	0	0.0171409	0.00328958	0	0	0.0212461	0.102881	0.0673593	0.0419757	0.0251146	0.0282426	0.0859419	0.0207383	0.0512821	0.128346	0.223369	0.0309598	0.0481618	0.0290976	0.0616446	0.144872	0.14358	0.0857937	0.0753064	0.12501	AF514397,1,1762	Eukaryota;Archaeplastida;Chloroplastida;Charophyta;Phragmoplastophyta;Zygnematophyceae;Zygnematales;Ancylonema;Ancylonema nordenskioeldii
OTU_15821	0	0	0	0	0	0	0	0	0	0	0	0	0	0	0	0	0	0	0	0	0	0	0.00104482	0	0	0	0	0	AF514397,1,1762	Eukaryota;Archaeplastida;Chloroplastida;Charophyta;Phragmoplastophyta;Zygnematophyceae;Zygnematales;Ancylonema;Ancylonema nordenskioeldii
OTU_15829	0.0319489	0	0	0	0.00214261	0	0	0	0	0.00140932	0	0	0	0	0	0	0.025641	0	0	0	0	0.00415679	0.00626894	0.00107312	0.00227905	0	0	0	AF514397,1,1762	Eukaryota;Archaeplastida;Chloroplastida;Charophyta;Phragmoplastophyta;Zygnematophyceae;Zygnematales;Ancylonema;Ancylonema nordenskioeldii
OTU_15839	0	0	0	0	0	0	0	0	0	0	0	0	0	0	0	0	0	0	0	0	0	0	0.00104482	0	0	0	0	0	AF514397,1,1762	Eukaryota;Archaeplastida;Chloroplastida;Charophyta;Phragmoplastophyta;Zygnematophyceae;Zygnematales;Ancylonema;Ancylonema nordenskioeldii
OTU_15840	0	0	0	0	0	0	0	0	0	0	0	0	0	0	0	0	0	0	0	0	0	0	0.00208965	0.00107312	0	0	0.00342302	0	AF514397,1,1762	Eukaryota;Archaeplastida;Chloroplastida;Charophyta;Phragmoplastophyta;Zygnematophyceae;Zygnematales;Ancylonema;Ancylonema nordenskioeldii
OTU_15852	0	0	0	0	0	0	0	0	0	0	0	0	0	0	0	0	0	0	0	0	0	0	0.00104482	0	0	0	0	0	AF514397,1,1762	Eukaryota;Archaeplastida;Chloroplastida;Charophyta;Phragmoplastophyta;Zygnematophyceae;Zygnematales;Ancylonema;Ancylonema nordenskioeldii
OTU_15858	0	0	0	0	0	0	0	0	0	0	0	0	0	0	0	0	0	0	0	0	0.00535131	0	0	0	0	0	0	0	AF514397,1,1762	Eukaryota;Archaeplastida;Chloroplastida;Charophyta;Phragmoplastophyta;Zygnematophyceae;Zygnematales;Ancylonema;Ancylonema nordenskioeldii
OTU_15864	0	0	0	0	0	0	0	0	0	0	0	0	0	0	0	0	0	0	0	0	0	0.00415679	0	0	0	0	0	0	AF514397,1,1762	Eukaryota;Archaeplastida;Chloroplastida;Charophyta;Phragmoplastophyta;Zygnematophyceae;Zygnematales;Ancylonema;Ancylonema nordenskioeldii
OTU_15867	0	0	0	0	0	0	0	0	0	0	0	0	0	0	0	0	0	0	0	0	0.00535131	0	0	0	0	0	0	0	AF514397,1,1762	Eukaryota;Archaeplastida;Chloroplastida;Charophyta;Phragmoplastophyta;Zygnematophyceae;Zygnematales;Ancylonema;Ancylonema nordenskioeldii
OTU_15873	0	0	0	0	0	0	0	0	0	0.00281865	0	0	0	0	0.00330546	0	0	0	0	0	0.00535131	0	0.00208965	0.00107312	0.00227905	0	0	0	AF514397,1,1762	Eukaryota;Archaeplastida;Chloroplastida;Charophyta;Phragmoplastophyta;Zygnematophyceae;Zygnematales;Ancylonema;Ancylonema nordenskioeldii
OTU_15874	0	0	0	0	0	0	0	0	0	0	0	0	0	0	0	0	0	0	0	0	0	0	0.00208965	0	0	0	0	0	AF514397,1,1762	Eukaryota;Archaeplastida;Chloroplastida;Charophyta;Phragmoplastophyta;Zygnematophyceae;Zygnematales;Ancylonema;Ancylonema nordenskioeldii
OTU_15877	0	0	0.00558534	0	0	0	0	0	0	0	0	0	0	0	0	0	0	0	0	0	0	0	0.00104482	0	0	0	0	0	AF514397,1,1762	Eukaryota;Archaeplastida;Chloroplastida;Charophyta;Phragmoplastophyta;Zygnematophyceae;Zygnematales;Ancylonema;Ancylonema nordenskioeldii
OTU_15883	0	0	0	0	0	0	0	0	0	0	0	0	0	0	0	0	0	0	0	0	0	0.00415679	0	0	0	0	0	0	AF514397,1,1762	Eukaryota;Archaeplastida;Chloroplastida;Charophyta;Phragmoplastophyta;Zygnematophyceae;Zygnematales;Ancylonema;Ancylonema nordenskioeldii
OTU_15885	0	0	0	0	0	0	0	0	0	0	0	0	0	0	0	0	0	0	0	0	0	0.00415679	0	0.00107312	0	0	0	0	AF514397,1,1762	Eukaryota;Archaeplastida;Chloroplastida;Charophyta;Phragmoplastophyta;Zygnematophyceae;Zygnematales;Ancylonema;Ancylonema nordenskioeldii
OTU_15890	0	0	0	0	0	0	0	0	0	0	0	0	0	0	0	0	0	0	0	0	0	0.00415679	0	0.00107312	0.00227905	0	0	0.00192322	AF514397,1,1762	Eukaryota;Archaeplastida;Chloroplastida;Charophyta;Phragmoplastophyta;Zygnematophyceae;Zygnematales;Ancylonema;Ancylonema nordenskioeldii
OTU_15891	0	0	0	0	0	0	0	0	0	0	0	0	0	0	0	0	0	0	0	0	0	0	0.00208965	0	0	0	0	0	AF514397,1,1762	Eukaryota;Archaeplastida;Chloroplastida;Charophyta;Phragmoplastophyta;Zygnematophyceae;Zygnematales;Ancylonema;Ancylonema nordenskioeldii
OTU_15892	0	0	0	0	0	0	0	0	0	0	0	0	0	0	0	0	0	0	0	0	0	0	0.00104482	0	0	0	0	0	AF514397,1,1762	Eukaryota;Archaeplastida;Chloroplastida;Charophyta;Phragmoplastophyta;Zygnematophyceae;Zygnematales;Ancylonema;Ancylonema nordenskioeldii
OTU_15907	0	0	0	0	0	0	0	0	0	0	0.00168398	0	0	0	0	0	0	0	0	0	0	0	0	0	0	0	0	0	AF514397,1,1762	Eukaryota;Archaeplastida;Chloroplastida;Charophyta;Phragmoplastophyta;Zygnematophyceae;Zygnematales;Ancylonema;Ancylonema nordenskioeldii
OTU_15910	0	0	0	0	0	0	0	0	0	0.00281865	0.00505195	0.0139919	0	0	0.00330546	0	0	0	0	0.0123839	0	0	0	0.00107312	0.0113952	0.0029584	0	0.00192322	AF514397,1,1762	Eukaryota;Archaeplastida;Chloroplastida;Charophyta;Phragmoplastophyta;Zygnematophyceae;Zygnematales;Ancylonema;Ancylonema nordenskioeldii
OTU_15911	0	0	0	0	0	0	0	0	0	0	0	0.0139919	0	0	0	0	0	0	0	0	0	0	0	0	0	0	0	0	AF514397,1,1762	Eukaryota;Archaeplastida;Chloroplastida;Charophyta;Phragmoplastophyta;Zygnematophyceae;Zygnematales;Ancylonema;Ancylonema nordenskioeldii
OTU_15923	0	0.00289931	0	0	0.00214261	0	0	0	0	0.00140932	0	0.0139919	0.00313932	0.021182	0.00330546	0	0	0	0.00770238	0	0	0.00415679	0	0.00321937	0.00227905	0.0029584	0.00684603	0.00384645	AF514397,1,1762	Eukaryota;Archaeplastida;Chloroplastida;Charophyta;Phragmoplastophyta;Zygnematophyceae;Zygnematales;Ancylonema;Ancylonema nordenskioeldii
OTU_15938	0	0	0	0	0	0	0	0	0	0	0	0	0.00313932	0	0	0	0	0	0	0	0	0	0	0	0	0	0	0	AF514397,1,1762	Eukaryota;Archaeplastida;Chloroplastida;Charophyta;Phragmoplastophyta;Zygnematophyceae;Zygnematales;Ancylonema;Ancylonema nordenskioeldii
OTU_1594	0	0	0	0	0	0	0	0	0	0	0	0	0	0	0	0	0	0	0.00770238	0.00619195	0	0	0.00104482	0.00214625	0	0	0	0.00192322	AF514397,1,1762	Eukaryota;Archaeplastida;Chloroplastida;Charophyta;Phragmoplastophyta;Zygnematophyceae;Zygnematales;Ancylonema;Ancylonema nordenskioeldii
OTU_15949	0	0	0	0	0	0	0	0	0	0	0.00168398	0	0	0	0	0	0	0	0	0	0	0	0	0	0	0	0	0	AF514397,1,1762	Eukaryota;Archaeplastida;Chloroplastida;Charophyta;Phragmoplastophyta;Zygnematophyceae;Zygnematales;Ancylonema;Ancylonema nordenskioeldii
OTU_15953	0	0	0	0	0	0	0	0	0	0	0.00168398	0	0	0	0	0	0	0	0	0	0	0	0	0	0	0	0	0	AF514397,1,1762	Eukaryota;Archaeplastida;Chloroplastida;Charophyta;Phragmoplastophyta;Zygnematophyceae;Zygnematales;Ancylonema;Ancylonema nordenskioeldii
OTU_15959	0	0	0	0	0	0	0	0	0	0.00140932	0	0	0	0	0	0	0	0	0	0	0	0	0	0	0	0	0	0	AF514397,1,1762	Eukaryota;Archaeplastida;Chloroplastida;Charophyta;Phragmoplastophyta;Zygnematophyceae;Zygnematales;Ancylonema;Ancylonema nordenskioeldii
OTU_15963	0	0	0	0	0.00214261	0	0	0	0	0.00140932	0	0	0	0	0	0	0	0	0	0	0	0	0	0	0	0	0	0	AF514397,1,1762	Eukaryota;Archaeplastida;Chloroplastida;Charophyta;Phragmoplastophyta;Zygnematophyceae;Zygnematales;Ancylonema;Ancylonema nordenskioeldii
OTU_15969	0	0	0	0	0	0	0	0	0	0.00140932	0	0	0	0	0	0	0	0	0	0	0	0	0	0	0	0	0	0	AF514397,1,1762	Eukaryota;Archaeplastida;Chloroplastida;Charophyta;Phragmoplastophyta;Zygnematophyceae;Zygnematales;Ancylonema;Ancylonema nordenskioeldii
OTU_15980	0	0	0	0	0	0	0	0	0	0	0.00168398	0	0	0	0	0	0	0	0	0	0	0	0	0	0	0	0	0	AF514397,1,1762	Eukaryota;Archaeplastida;Chloroplastida;Charophyta;Phragmoplastophyta;Zygnematophyceae;Zygnematales;Ancylonema;Ancylonema nordenskioeldii
OTU_15995	0	0	0	0	0	0	0	0	0	0	0.00168398	0	0	0	0	0	0	0	0	0	0	0	0	0	0	0	0	0	AF514397,1,1762	Eukaryota;Archaeplastida;Chloroplastida;Charophyta;Phragmoplastophyta;Zygnematophyceae;Zygnematales;Ancylonema;Ancylonema nordenskioeldii
OTU_16024	0	0	0	0	0	0.00328958	0	0	0	0	0	0	0	0	0	0	0.025641	0	0	0	0	0	0	0	0	0	0	0	AF514397,1,1762	Eukaryota;Archaeplastida;Chloroplastida;Charophyta;Phragmoplastophyta;Zygnematophyceae;Zygnematales;Ancylonema;Ancylonema nordenskioeldii
OTU_16051	0	0.00289931	0	0	0	0	0	0	0	0.00140932	0.00168398	0	0.00313932	0	0	0	0	0	0	0	0	0	0	0.00321937	0.00227905	0	0	0	AF514397,1,1762	Eukaryota;Archaeplastida;Chloroplastida;Charophyta;Phragmoplastophyta;Zygnematophyceae;Zygnematales;Ancylonema;Ancylonema nordenskioeldii
OTU_16054	0	0	0	0	0	0	0	0	0	0.00281865	0.00505195	0	0.00313932	0	0.00330546	0.0103691	0	0.00458379	0	0.00619195	0	0	0.00208965	0.00536561	0.00683714	0.0118336	0	0.00576967	AF514397,1,1762	Eukaryota;Archaeplastida;Chloroplastida;Charophyta;Phragmoplastophyta;Zygnematophyceae;Zygnematales;Ancylonema;Ancylonema nordenskioeldii
OTU_16062	0	0	0	0	0	0	0	0	0	0	0	0	0	0	0.00330546	0	0	0	0	0	0	0	0	0	0	0	0	0	AF514397,1,1762	Eukaryota;Archaeplastida;Chloroplastida;Charophyta;Phragmoplastophyta;Zygnematophyceae;Zygnematales;Ancylonema;Ancylonema nordenskioeldii
OTU_16071	0	0	0	0	0	0	0	0	0	0.00140932	0	0	0	0	0.00661091	0	0	0	0	0	0	0	0	0	0	0	0	0	AF514397,1,1762	Eukaryota;Archaeplastida;Chloroplastida;Charophyta;Phragmoplastophyta;Zygnematophyceae;Zygnematales;Ancylonema;Ancylonema nordenskioeldii
OTU_16074	0	0	0	0	0	0	0	0	0	0	0	0	0	0	0.00330546	0	0	0	0	0	0	0	0	0	0	0	0	0	AF514397,1,1762	Eukaryota;Archaeplastida;Chloroplastida;Charophyta;Phragmoplastophyta;Zygnematophyceae;Zygnematales;Ancylonema;Ancylonema nordenskioeldii
OTU_16075	0	0	0	0	0	0	0	0	0	0	0	0	0	0	0.00330546	0	0	0	0	0	0	0	0	0	0	0	0	0	AF514397,1,1762	Eukaryota;Archaeplastida;Chloroplastida;Charophyta;Phragmoplastophyta;Zygnematophyceae;Zygnematales;Ancylonema;Ancylonema nordenskioeldii
OTU_16078	0	0	0	0	0	0	0	0	0	0	0	0	0	0	0.00661091	0	0	0	0	0	0	0	0	0	0	0	0	0	AF514397,1,1762	Eukaryota;Archaeplastida;Chloroplastida;Charophyta;Phragmoplastophyta;Zygnematophyceae;Zygnematales;Ancylonema;Ancylonema nordenskioeldii
OTU_16083	0	0	0	0	0	0	0	0	0	0	0	0	0	0	0	0	0	0	0	0	0	0	0	0	0	0	0	0.00192322	AF514397,1,1762	Eukaryota;Archaeplastida;Chloroplastida;Charophyta;Phragmoplastophyta;Zygnematophyceae;Zygnematales;Ancylonema;Ancylonema nordenskioeldii
OTU_16087	0	0	0	0	0	0	0	0	0	0	0	0	0	0	0	0	0	0	0	0	0	0	0	0	0	0	0	0.00192322	AF514397,1,1762	Eukaryota;Archaeplastida;Chloroplastida;Charophyta;Phragmoplastophyta;Zygnematophyceae;Zygnematales;Ancylonema;Ancylonema nordenskioeldii
OTU_16091	0	0	0	0	0	0	0	0	0	0	0	0	0	0	0	0	0	0	0	0	0	0	0	0	0	0	0	0.00384645	AF514397,1,1762	Eukaryota;Archaeplastida;Chloroplastida;Charophyta;Phragmoplastophyta;Zygnematophyceae;Zygnematales;Ancylonema;Ancylonema nordenskioeldii
OTU_161	0.0319489	0.0173958	0.0279267	0	0.00642784	0.00657916	0	0.03558	0.0159346	0.0493263	0.0454676	0	0.00627865	0.021182	0.0132218	0	0.025641	0.0779245	0.0308095	0.0464396	0.0160539	0.0166272	0.00940341	0.0160968	0.0569762	0.124253	0.0410762	0.0423109	AF514397,1,1762	Eukaryota;Archaeplastida;Chloroplastida;Charophyta;Phragmoplastophyta;Zygnematophyceae;Zygnematales;Ancylonema;Ancylonema nordenskioeldii
OTU_1610	0	0.0260938	0.0279267	0	0.0471375	0	0	0	0.00531152	0.0803315	0.0606234	0.0139919	0.0188359	0	0.0694146	0.0207383	0.025641	0.0275028	0.0539167	0.0340557	0.0642158	0.0457247	0.0773169	0.0761917	0.0866038	0.0355009	0.0342302	0.0461574	AF514397,1,1762	Eukaryota;Archaeplastida;Chloroplastida;Charophyta;Phragmoplastophyta;Zygnematophyceae;Zygnematales;Ancylonema;Ancylonema nordenskioeldii
OTU_16138	0	0	0	0	0.00214261	0	0	0	0	0.00140932	0.00168398	0	0	0	0.00330546	0	0	0.00458379	0	0	0.00535131	0	0	0.00321937	0	0	0	0	AF514397,1,1762	Eukaryota;Archaeplastida;Chloroplastida;Charophyta;Phragmoplastophyta;Zygnematophyceae;Zygnematales;Ancylonema;Ancylonema nordenskioeldii
OTU_16147	0	0	0	0	0	0	0	0	0	0	0	0	0	0	0	0	0	0	0	0	0	0	0.00208965	0	0	0	0	0.00192322	AF514397,1,1762	Eukaryota;Archaeplastida;Chloroplastida;Charophyta;Phragmoplastophyta;Zygnematophyceae;Zygnematales;Ancylonema;Ancylonema nordenskioeldii
OTU_16158	0	0	0	0	0	0	0	0	0	0	0	0	0	0	0	0.0103691	0	0	0	0	0	0	0	0.00107312	0.00227905	0.0029584	0	0.00192322	AF514397,1,1762	Eukaryota;Archaeplastida;Chloroplastida;Charophyta;Phragmoplastophyta;Zygnematophyceae;Zygnematales;Ancylonema;Ancylonema nordenskioeldii
OTU_16160	0	0.00289931	0	0	0	0	0	0	0	0	0	0	0	0	0	0	0	0	0	0	0	0	0	0	0.00227905	0	0	0.00192322	AF514397,1,1762	Eukaryota;Archaeplastida;Chloroplastida;Charophyta;Phragmoplastophyta;Zygnematophyceae;Zygnematales;Ancylonema;Ancylonema nordenskioeldii
OTU_16188	0	0.00289931	0	0	0	0	0	0	0	0	0	0	0	0	0	0	0	0	0	0	0	0	0	0	0	0	0	0	AF514397,1,1762	Eukaryota;Archaeplastida;Chloroplastida;Charophyta;Phragmoplastophyta;Zygnematophyceae;Zygnematales;Ancylonema;Ancylonema nordenskioeldii
OTU_16207	0	0.00289931	0	0	0	0	0	0	0	0	0	0	0	0	0	0	0	0	0	0	0	0	0	0	0	0	0	0	AF514397,1,1762	Eukaryota;Archaeplastida;Chloroplastida;Charophyta;Phragmoplastophyta;Zygnematophyceae;Zygnematales;Ancylonema;Ancylonema nordenskioeldii
OTU_16215	0	0.00289931	0	0	0	0	0	0	0	0	0	0	0	0	0	0	0	0	0	0	0	0.00415679	0	0	0.00227905	0	0	0	AF514397,1,1762	Eukaryota;Archaeplastida;Chloroplastida;Charophyta;Phragmoplastophyta;Zygnematophyceae;Zygnematales;Ancylonema;Ancylonema nordenskioeldii
OTU_16273	0	0	0	0	0	0	0	0	0	0	0	0	0	0	0	0	0	0	0	0.00309598	0	0	0.00104482	0.00107312	0	0	0	0	AF514397,1,1762	Eukaryota;Archaeplastida;Chloroplastida;Charophyta;Phragmoplastophyta;Zygnematophyceae;Zygnematales;Ancylonema;Ancylonema nordenskioeldii
OTU_16274	0	0	0	0	0	0	0	0	0	0	0	0	0	0	0	0	0	0	0	0	0	0	0	0.00107312	0	0	0	0	AF514397,1,1762	Eukaryota;Archaeplastida;Chloroplastida;Charophyta;Phragmoplastophyta;Zygnematophyceae;Zygnematales;Ancylonema;Ancylonema nordenskioeldii
OTU_16275	0	0	0	0	0	0	0	0	0	0	0	0	0	0	0	0	0	0	0	0	0	0	0.00104482	0.00107312	0	0	0	0	AF514397,1,1762	Eukaryota;Archaeplastida;Chloroplastida;Charophyta;Phragmoplastophyta;Zygnematophyceae;Zygnematales;Ancylonema;Ancylonema nordenskioeldii
OTU_16276	0	0	0	0	0	0	0	0	0	0	0	0	0	0	0	0	0	0	0	0	0	0	0	0.00107312	0	0	0	0	AF514397,1,1762	Eukaryota;Archaeplastida;Chloroplastida;Charophyta;Phragmoplastophyta;Zygnematophyceae;Zygnematales;Ancylonema;Ancylonema nordenskioeldii
OTU_16289	0	0	0	0	0	0	0	0	0	0	0.00168398	0	0	0	0	0	0	0	0	0	0	0	0.00104482	0.00107312	0.00911619	0.00591681	0.00342302	0	AF514397,1,1762	Eukaryota;Archaeplastida;Chloroplastida;Charophyta;Phragmoplastophyta;Zygnematophyceae;Zygnematales;Ancylonema;Ancylonema nordenskioeldii
OTU_16293	0	0	0	0	0	0	0	0	0	0	0	0	0	0	0.00330546	0	0	0	0	0	0	0	0	0.00214625	0	0	0	0	AF514397,1,1762	Eukaryota;Archaeplastida;Chloroplastida;Charophyta;Phragmoplastophyta;Zygnematophyceae;Zygnematales;Ancylonema;Ancylonema nordenskioeldii
OTU_16304	0	0	0	0	0	0	0	0	0	0	0	0	0	0	0	0	0	0	0	0	0	0	0	0.00107312	0	0	0	0	AF514397,1,1762	Eukaryota;Archaeplastida;Chloroplastida;Charophyta;Phragmoplastophyta;Zygnematophyceae;Zygnematales;Ancylonema;Ancylonema nordenskioeldii
OTU_16310	0	0	0	0	0	0	0	0	0	0	0.00168398	0	0	0	0	0	0	0	0	0	0	0	0.00208965	0	0	0	0	0	AF514397,1,1762	Eukaryota;Archaeplastida;Chloroplastida;Charophyta;Phragmoplastophyta;Zygnematophyceae;Zygnematales;Ancylonema;Ancylonema nordenskioeldii
OTU_16319	0	0	0	0	0	0	0	0	0	0	0	0	0	0	0	0	0	0	0	0	0	0	0.00104482	0	0	0	0	0	AF514397,1,1762	Eukaryota;Archaeplastida;Chloroplastida;Charophyta;Phragmoplastophyta;Zygnematophyceae;Zygnematales;Ancylonema;Ancylonema nordenskioeldii
OTU_16326	0	0	0	0	0	0	0	0	0	0	0	0	0	0	0	0	0	0	0	0	0	0	0.00104482	0	0	0	0	0	AF514397,1,1762	Eukaryota;Archaeplastida;Chloroplastida;Charophyta;Phragmoplastophyta;Zygnematophyceae;Zygnematales;Ancylonema;Ancylonema nordenskioeldii
OTU_16336	0	0	0	0	0	0	0	0	0	0	0	0	0	0	0	0	0	0	0	0	0	0	0	0.00107312	0	0	0	0	AF514397,1,1762	Eukaryota;Archaeplastida;Chloroplastida;Charophyta;Phragmoplastophyta;Zygnematophyceae;Zygnematales;Ancylonema;Ancylonema nordenskioeldii
OTU_16340	0	0	0	0	0	0	0	0	0	0	0	0	0	0	0	0	0	0	0	0	0	0	0	0.00214625	0	0	0	0	AF514397,1,1762	Eukaryota;Archaeplastida;Chloroplastida;Charophyta;Phragmoplastophyta;Zygnematophyceae;Zygnematales;Ancylonema;Ancylonema nordenskioeldii
OTU_16343	0	0	0	0	0	0	0	0	0	0	0	0	0	0	0	0	0	0	0	0	0	0.00415679	0.00104482	0.00107312	0	0	0	0	AF514397,1,1762	Eukaryota;Archaeplastida;Chloroplastida;Charophyta;Phragmoplastophyta;Zygnematophyceae;Zygnematales;Ancylonema;Ancylonema nordenskioeldii
OTU_16345	0	0	0	0	0	0	0	0	0	0	0	0	0	0	0	0	0	0	0	0	0	0	0	0.00107312	0	0	0	0	AF514397,1,1762	Eukaryota;Archaeplastida;Chloroplastida;Charophyta;Phragmoplastophyta;Zygnematophyceae;Zygnematales;Ancylonema;Ancylonema nordenskioeldii
OTU_1635	0	0	0	0	0.00428522	0	0	0	0	0	0	0	0	0	0	0	0	0	0	0	0	0	0	0	0	0.0029584	0	0	AF514397,1,1762	Eukaryota;Archaeplastida;Chloroplastida;Charophyta;Phragmoplastophyta;Zygnematophyceae;Zygnematales;Ancylonema;Ancylonema nordenskioeldii
OTU_16367	0	0.00289931	0.00558534	0	0	0	0	0	0	0	0	0	0	0	0	0	0	0	0	0	0	0	0	0	0	0.00591681	0	0	AF514397,1,1762	Eukaryota;Archaeplastida;Chloroplastida;Charophyta;Phragmoplastophyta;Zygnematophyceae;Zygnematales;Ancylonema;Ancylonema nordenskioeldii
OTU_16368	0	0	0	0	0	0	0	0	0	0	0	0	0	0	0	0	0	0	0	0	0	0	0	0	0	0.0029584	0	0	AF514397,1,1762	Eukaryota;Archaeplastida;Chloroplastida;Charophyta;Phragmoplastophyta;Zygnematophyceae;Zygnematales;Ancylonema;Ancylonema nordenskioeldii
OTU_16377	0	0	0	0	0	0	0	0	0	0	0	0	0	0	0	0	0	0	0	0	0	0	0	0	0	0	0.00342302	0	AF514397,1,1762	Eukaryota;Archaeplastida;Chloroplastida;Charophyta;Phragmoplastophyta;Zygnematophyceae;Zygnematales;Ancylonema;Ancylonema nordenskioeldii
OTU_16393	0	0	0	0	0	0	0	0	0	0.00140932	0	0	0	0	0	0	0	0	0	0.00309598	0	0	0	0	0.00455809	0	0	0	AF514397,1,1762	Eukaryota;Archaeplastida;Chloroplastida;Charophyta;Phragmoplastophyta;Zygnematophyceae;Zygnematales;Ancylonema;Ancylonema nordenskioeldii
OTU_16396	0	0	0	0	0	0	0	0	0	0	0	0	0	0	0	0	0	0	0	0	0	0	0	0	0.00227905	0	0	0	AF514397,1,1762	Eukaryota;Archaeplastida;Chloroplastida;Charophyta;Phragmoplastophyta;Zygnematophyceae;Zygnematales;Ancylonema;Ancylonema nordenskioeldii
OTU_16397	0	0	0	0	0	0	0	0	0	0	0	0	0	0	0	0	0	0	0	0	0	0	0	0	0.00227905	0	0	0	AF514397,1,1762	Eukaryota;Archaeplastida;Chloroplastida;Charophyta;Phragmoplastophyta;Zygnematophyceae;Zygnematales;Ancylonema;Ancylonema nordenskioeldii
OTU_16406	0	0	0	0	0	0	0	0	0	0	0	0	0	0	0	0	0	0	0	0	0	0	0	0	0.00227905	0	0	0	AF514397,1,1762	Eukaryota;Archaeplastida;Chloroplastida;Charophyta;Phragmoplastophyta;Zygnematophyceae;Zygnematales;Ancylonema;Ancylonema nordenskioeldii
OTU_16409	0	0	0	0	0	0	0	0	0	0	0.00168398	0	0	0	0	0	0	0	0	0	0	0	0	0	0.00227905	0	0	0	AF514397,1,1762	Eukaryota;Archaeplastida;Chloroplastida;Charophyta;Phragmoplastophyta;Zygnematophyceae;Zygnematales;Ancylonema;Ancylonema nordenskioeldii
OTU_16410	0	0	0	0	0	0	0	0	0	0	0	0	0	0	0	0	0	0	0	0	0	0	0	0	0.00227905	0	0	0	AF514397,1,1762	Eukaryota;Archaeplastida;Chloroplastida;Charophyta;Phragmoplastophyta;Zygnematophyceae;Zygnematales;Ancylonema;Ancylonema nordenskioeldii
OTU_16415	0	0	0	0	0	0	0	0	0	0	0	0	0	0	0	0	0	0	0	0	0	0	0	0	0.00227905	0	0	0	AF514397,1,1762	Eukaryota;Archaeplastida;Chloroplastida;Charophyta;Phragmoplastophyta;Zygnematophyceae;Zygnematales;Ancylonema;Ancylonema nordenskioeldii
OTU_16431	0	0	0	0	0	0	0	0	0	0	0	0	0	0	0	0	0	0	0	0	0	0	0	0	0.00227905	0	0	0	AF514397,1,1762	Eukaryota;Archaeplastida;Chloroplastida;Charophyta;Phragmoplastophyta;Zygnematophyceae;Zygnematales;Ancylonema;Ancylonema nordenskioeldii
OTU_16449	0	0	0	0	0.00214261	0	0	0	0	0	0	0	0	0	0	0	0	0	0	0	0	0	0	0	0	0	0	0	AF514397,1,1762	Eukaryota;Archaeplastida;Chloroplastida;Charophyta;Phragmoplastophyta;Zygnematophyceae;Zygnematales;Ancylonema;Ancylonema nordenskioeldii
OTU_16458	0	0	0	0	0.00214261	0	0	0	0	0	0	0	0	0	0	0	0	0	0	0	0	0	0.00104482	0.00107312	0	0	0	0	AF514397,1,1762	Eukaryota;Archaeplastida;Chloroplastida;Charophyta;Phragmoplastophyta;Zygnematophyceae;Zygnematales;Ancylonema;Ancylonema nordenskioeldii
OTU_16465	0	0	0	0	0.00214261	0	0	0	0	0	0	0	0	0	0	0	0	0	0	0	0	0	0	0	0	0	0	0	AF514397,1,1762	Eukaryota;Archaeplastida;Chloroplastida;Charophyta;Phragmoplastophyta;Zygnematophyceae;Zygnematales;Ancylonema;Ancylonema nordenskioeldii
OTU_16557	0	0	0	0	0.00214261	0	0	0	0	0	0	0	0	0	0	0	0	0	0	0	0	0	0	0	0	0	0	0	AF514397,1,1762	Eukaryota;Archaeplastida;Chloroplastida;Charophyta;Phragmoplastophyta;Zygnematophyceae;Zygnematales;Ancylonema;Ancylonema nordenskioeldii
OTU_16593	0	0.00579861	0	0	0	0	0	0	0	0	0.00168398	0	0	0	0	0	0	0	0	0	0	0	0	0	0	0	0	0	AF514397,1,1762	Eukaryota;Archaeplastida;Chloroplastida;Charophyta;Phragmoplastophyta;Zygnematophyceae;Zygnematales;Ancylonema;Ancylonema nordenskioeldii
OTU_16642	0.0319489	0	0	0	0	0	0	0	0	0.00140932	0	0	0	0	0	0	0	0	0	0	0	0	0	0	0	0	0	0	AF514397,1,1762	Eukaryota;Archaeplastida;Chloroplastida;Charophyta;Phragmoplastophyta;Zygnematophyceae;Zygnematales;Ancylonema;Ancylonema nordenskioeldii
OTU_16652	0.0319489	0	0	0	0	0	0	0	0	0	0	0	0	0	0	0	0	0	0	0	0	0	0	0	0	0	0	0	AF514397,1,1762	Eukaryota;Archaeplastida;Chloroplastida;Charophyta;Phragmoplastophyta;Zygnematophyceae;Zygnematales;Ancylonema;Ancylonema nordenskioeldii
OTU_16854	0	0	0	0	0	0	0	0	0	0.00140932	0	0	0	0	0	0	0	0	0	0	0	0	0	0	0	0	0	0	AF514397,1,1762	Eukaryota;Archaeplastida;Chloroplastida;Charophyta;Phragmoplastophyta;Zygnematophyceae;Zygnematales;Ancylonema;Ancylonema nordenskioeldii
OTU_16856	0	0	0	0	0	0	0	0	0	0.00140932	0	0	0	0	0	0	0	0	0	0	0	0	0	0	0	0	0	0	AF514397,1,1762	Eukaryota;Archaeplastida;Chloroplastida;Charophyta;Phragmoplastophyta;Zygnematophyceae;Zygnematales;Ancylonema;Ancylonema nordenskioeldii
OTU_16860	0	0	0	0	0	0	0	0	0	0.00140932	0	0	0	0	0	0	0	0	0	0	0	0	0	0	0	0	0	0.00192322	AF514397,1,1762	Eukaryota;Archaeplastida;Chloroplastida;Charophyta;Phragmoplastophyta;Zygnematophyceae;Zygnematales;Ancylonema;Ancylonema nordenskioeldii
OTU_16861	0	0	0	0	0	0	0	0	0	0.00140932	0	0	0	0	0	0	0	0	0	0	0	0	0	0	0	0	0	0	AF514397,1,1762	Eukaryota;Archaeplastida;Chloroplastida;Charophyta;Phragmoplastophyta;Zygnematophyceae;Zygnematales;Ancylonema;Ancylonema nordenskioeldii
OTU_16863	0	0	0	0	0	0	0	0	0	0.00140932	0	0	0	0	0	0	0	0	0	0	0	0	0.00104482	0	0	0	0	0	AF514397,1,1762	Eukaryota;Archaeplastida;Chloroplastida;Charophyta;Phragmoplastophyta;Zygnematophyceae;Zygnematales;Ancylonema;Ancylonema nordenskioeldii
OTU_1688	0	0	0	0	0.00214261	0	0	0	0	0.00422797	0	0	0	0	0	0	0	0.00458379	0	0	0	0	0.00104482	0	0	0	0.00342302	0.00192322	AF514397,1,1762	Eukaryota;Archaeplastida;Chloroplastida;Charophyta;Phragmoplastophyta;Zygnematophyceae;Zygnematales;Ancylonema;Ancylonema nordenskioeldii
OTU_16883	0	0	0	0	0	0	0	0	0	0.00281865	0	0	0	0	0	0	0	0	0	0	0	0	0	0	0	0	0	0	AF514397,1,1762	Eukaryota;Archaeplastida;Chloroplastida;Charophyta;Phragmoplastophyta;Zygnematophyceae;Zygnematales;Ancylonema;Ancylonema nordenskioeldii
OTU_16892	0	0	0	0	0	0	0	0	0	0.00140932	0	0	0	0	0	0	0	0	0	0	0	0	0	0	0	0	0	0	AF514397,1,1762	Eukaryota;Archaeplastida;Chloroplastida;Charophyta;Phragmoplastophyta;Zygnematophyceae;Zygnematales;Ancylonema;Ancylonema nordenskioeldii
OTU_16902	0	0	0	0	0	0	0	0	0	0	0	0	0	0	0	0	0	0	0	0	0	0	0	0	0	0	0	0	AF514397,1,1762	Eukaryota;Archaeplastida;Chloroplastida;Charophyta;Phragmoplastophyta;Zygnematophyceae;Zygnematales;Ancylonema;Ancylonema nordenskioeldii
OTU_16903	0	0	0	0	0	0	0	0	0	0	0	0	0	0	0	0	0	0	0	0	0	0	0	0	0	0	0	0	AF514397,1,1762	Eukaryota;Archaeplastida;Chloroplastida;Charophyta;Phragmoplastophyta;Zygnematophyceae;Zygnematales;Ancylonema;Ancylonema nordenskioeldii
OTU_16931	0	0	0	0	0	0.00328958	0	0	0	0	0	0	0	0	0	0	0	0	0	0	0	0	0	0	0	0	0	0	AF514397,1,1762	Eukaryota;Archaeplastida;Chloroplastida;Charophyta;Phragmoplastophyta;Zygnematophyceae;Zygnematales;Ancylonema;Ancylonema nordenskioeldii
OTU_1695	0	0	0	0	0	0	0	0	0	0.00281865	0	0	0	0	0	0	0	0	0	0	0	0	0.00104482	0	0	0	0	0	AF514397,1,1762	Eukaryota;Archaeplastida;Chloroplastida;Charophyta;Phragmoplastophyta;Zygnematophyceae;Zygnematales;Ancylonema;Ancylonema nordenskioeldii
OTU_17028	0	0	0	0	0	0	0	0.00508285	0	0	0	0	0	0	0	0	0	0	0	0	0	0	0	0	0	0	0	0	AF514397,1,1762	Eukaryota;Archaeplastida;Chloroplastida;Charophyta;Phragmoplastophyta;Zygnematophyceae;Zygnematales;Ancylonema;Ancylonema nordenskioeldii
OTU_17088	0	0	0	0	0	0	0	0	0	0	0	0	0	0	0	0	0	0	0	0	0	0	0	0.00107312	0	0	0	0	AF514397,1,1762	Eukaryota;Archaeplastida;Chloroplastida;Charophyta;Phragmoplastophyta;Zygnematophyceae;Zygnematales;Ancylonema;Ancylonema nordenskioeldii
OTU_17090	0	0	0	0	0	0	0	0	0	0	0	0	0	0	0	0	0	0	0	0	0	0	0.00104482	0	0	0	0	0	AF514397,1,1762	Eukaryota;Archaeplastida;Chloroplastida;Charophyta;Phragmoplastophyta;Zygnematophyceae;Zygnematales;Ancylonema;Ancylonema nordenskioeldii
OTU_17095	0	0	0	0	0	0	0	0	0	0	0	0	0	0	0	0	0	0	0	0	0	0	0.00104482	0	0	0	0	0	AF514397,1,1762	Eukaryota;Archaeplastida;Chloroplastida;Charophyta;Phragmoplastophyta;Zygnematophyceae;Zygnematales;Ancylonema;Ancylonema nordenskioeldii
OTU_17099	0	0	0	0	0	0	0	0	0	0	0	0	0	0	0	0	0	0	0	0	0	0	0.00104482	0	0	0	0	0	AF514397,1,1762	Eukaryota;Archaeplastida;Chloroplastida;Charophyta;Phragmoplastophyta;Zygnematophyceae;Zygnematales;Ancylonema;Ancylonema nordenskioeldii
OTU_17104	0	0	0	0	0	0	0	0	0	0	0.00168398	0	0	0	0	0	0	0	0	0	0	0	0	0.00107312	0	0	0	0	AF514397,1,1762	Eukaryota;Archaeplastida;Chloroplastida;Charophyta;Phragmoplastophyta;Zygnematophyceae;Zygnematales;Ancylonema;Ancylonema nordenskioeldii
OTU_17118	0	0	0	0	0	0	0	0	0	0	0	0	0	0	0	0	0	0	0	0	0	0	0	0.00107312	0	0	0	0	AF514397,1,1762	Eukaryota;Archaeplastida;Chloroplastida;Charophyta;Phragmoplastophyta;Zygnematophyceae;Zygnematales;Ancylonema;Ancylonema nordenskioeldii
OTU_17119	0	0	0	0	0	0	0	0	0	0	0	0	0	0	0	0	0	0	0	0	0	0	0	0.00107312	0	0	0	0	AF514397,1,1762	Eukaryota;Archaeplastida;Chloroplastida;Charophyta;Phragmoplastophyta;Zygnematophyceae;Zygnematales;Ancylonema;Ancylonema nordenskioeldii
OTU_17130	0	0	0	0	0	0	0	0	0	0	0	0	0	0.00706065	0	0	0	0	0	0	0	0	0.00104482	0	0	0	0	0	AF514397,1,1762	Eukaryota;Archaeplastida;Chloroplastida;Charophyta;Phragmoplastophyta;Zygnematophyceae;Zygnematales;Ancylonema;Ancylonema nordenskioeldii
OTU_17140	0	0	0	0	0	0	0	0	0	0	0	0	0	0	0	0	0	0	0	0	0	0	0.00104482	0	0	0	0	0	AF514397,1,1762	Eukaryota;Archaeplastida;Chloroplastida;Charophyta;Phragmoplastophyta;Zygnematophyceae;Zygnematales;Ancylonema;Ancylonema nordenskioeldii
OTU_17141	0	0	0	0	0	0	0	0	0	0	0	0	0	0	0	0	0	0	0	0.00619195	0	0	0.00104482	0	0	0	0	0	AF514397,1,1762	Eukaryota;Archaeplastida;Chloroplastida;Charophyta;Phragmoplastophyta;Zygnematophyceae;Zygnematales;Ancylonema;Ancylonema nordenskioeldii
OTU_17145	0	0	0	0	0	0	0	0	0	0	0	0	0	0	0	0	0	0	0	0	0	0	0.00104482	0	0	0	0	0	AF514397,1,1762	Eukaryota;Archaeplastida;Chloroplastida;Charophyta;Phragmoplastophyta;Zygnematophyceae;Zygnematales;Ancylonema;Ancylonema nordenskioeldii
OTU_17153	0	0	0	0	0	0	0	0	0	0	0	0	0	0	0	0	0	0	0	0	0	0	0	0.00107312	0	0	0	0	AF514397,1,1762	Eukaryota;Archaeplastida;Chloroplastida;Charophyta;Phragmoplastophyta;Zygnematophyceae;Zygnematales;Ancylonema;Ancylonema nordenskioeldii
OTU_17155	0	0	0	0	0	0	0	0	0	0	0	0	0	0	0	0	0	0	0	0	0	0	0.00208965	0	0	0	0	0	AF514397,1,1762	Eukaryota;Archaeplastida;Chloroplastida;Charophyta;Phragmoplastophyta;Zygnematophyceae;Zygnematales;Ancylonema;Ancylonema nordenskioeldii
OTU_17166	0	0	0	0	0.00428522	0	0	0	0	0.00422797	0	0	0	0	0	0	0	0.00916758	0	0.00309598	0	0	0.00104482	0.00321937	0.00227905	0	0.00342302	0	AF514397,1,1762	Eukaryota;Archaeplastida;Chloroplastida;Charophyta;Phragmoplastophyta;Zygnematophyceae;Zygnematales;Ancylonema;Ancylonema nordenskioeldii
OTU_17167	0	0	0	0	0	0	0	0	0	0	0	0	0	0	0	0	0	0	0	0	0	0	0.00104482	0	0	0	0	0	AF514397,1,1762	Eukaryota;Archaeplastida;Chloroplastida;Charophyta;Phragmoplastophyta;Zygnematophyceae;Zygnematales;Ancylonema;Ancylonema nordenskioeldii
OTU_17168	0	0	0	0	0	0	0	0	0	0	0	0	0	0	0	0	0	0	0	0	0	0	0.00104482	0	0	0	0	0	AF514397,1,1762	Eukaryota;Archaeplastida;Chloroplastida;Charophyta;Phragmoplastophyta;Zygnematophyceae;Zygnematales;Ancylonema;Ancylonema nordenskioeldii
OTU_17169	0	0	0	0	0	0	0	0	0	0	0	0	0	0	0	0	0	0	0	0	0	0	0.00104482	0.00107312	0	0	0	0	AF514397,1,1762	Eukaryota;Archaeplastida;Chloroplastida;Charophyta;Phragmoplastophyta;Zygnematophyceae;Zygnematales;Ancylonema;Ancylonema nordenskioeldii
OTU_17178	0	0	0	0	0	0	0	0	0	0	0	0	0	0	0	0	0	0	0	0	0	0	0.00104482	0	0	0	0	0	AF514397,1,1762	Eukaryota;Archaeplastida;Chloroplastida;Charophyta;Phragmoplastophyta;Zygnematophyceae;Zygnematales;Ancylonema;Ancylonema nordenskioeldii
OTU_17185	0	0	0	0	0	0	0	0	0	0	0	0	0	0	0	0	0	0	0	0	0	0	0	0	0.00227905	0	0	0	AF514397,1,1762	Eukaryota;Archaeplastida;Chloroplastida;Charophyta;Phragmoplastophyta;Zygnematophyceae;Zygnematales;Ancylonema;Ancylonema nordenskioeldii
OTU_17189	0	0	0	0	0	0	0	0	0	0	0	0	0	0	0	0	0	0	0	0	0	0	0	0	0.00227905	0	0	0	AF514397,1,1762	Eukaryota;Archaeplastida;Chloroplastida;Charophyta;Phragmoplastophyta;Zygnematophyceae;Zygnematales;Ancylonema;Ancylonema nordenskioeldii
OTU_17194	0	0	0	0	0	0	0	0	0	0	0	0	0	0	0	0	0	0	0	0	0	0	0	0	0.00227905	0	0	0	AF514397,1,1762	Eukaryota;Archaeplastida;Chloroplastida;Charophyta;Phragmoplastophyta;Zygnematophyceae;Zygnematales;Ancylonema;Ancylonema nordenskioeldii
OTU_17221	0	0	0	0	0	0	0	0	0	0	0	0	0	0	0	0	0	0	0	0	0	0	0	0	0	0.0029584	0	0	AF514397,1,1762	Eukaryota;Archaeplastida;Chloroplastida;Charophyta;Phragmoplastophyta;Zygnematophyceae;Zygnematales;Ancylonema;Ancylonema nordenskioeldii
OTU_17227	0	0	0	0	0	0	0	0	0	0	0	0	0	0	0	0	0	0	0	0	0	0	0	0	0.00227905	0	0	0	AF514397,1,1762	Eukaryota;Archaeplastida;Chloroplastida;Charophyta;Phragmoplastophyta;Zygnematophyceae;Zygnematales;Ancylonema;Ancylonema nordenskioeldii
OTU_17236	0	0	0	0	0	0	0	0	0	0	0	0	0	0	0	0	0	0	0	0	0	0	0	0	0	0.0029584	0	0	AF514397,1,1762	Eukaryota;Archaeplastida;Chloroplastida;Charophyta;Phragmoplastophyta;Zygnematophyceae;Zygnematales;Ancylonema;Ancylonema nordenskioeldii
OTU_17239	0	0	0	0	0	0	0	0	0	0	0	0	0	0	0	0	0	0	0	0	0	0	0	0	0.00227905	0	0	0	AF514397,1,1762	Eukaryota;Archaeplastida;Chloroplastida;Charophyta;Phragmoplastophyta;Zygnematophyceae;Zygnematales;Ancylonema;Ancylonema nordenskioeldii
OTU_17249	0	0	0	0	0	0	0	0	0	0	0	0	0	0	0	0	0	0	0	0	0	0.00415679	0.00104482	0.00107312	0	0	0	0	AF514397,1,1762	Eukaryota;Archaeplastida;Chloroplastida;Charophyta;Phragmoplastophyta;Zygnematophyceae;Zygnematales;Ancylonema;Ancylonema nordenskioeldii
OTU_17256	0	0	0	0	0	0	0	0	0	0	0	0	0	0	0	0	0	0	0	0	0	0	0	0.00107312	0	0	0	0	AF514397,1,1762	Eukaryota;Archaeplastida;Chloroplastida;Charophyta;Phragmoplastophyta;Zygnematophyceae;Zygnematales;Ancylonema;Ancylonema nordenskioeldii
OTU_17260	0	0	0	0	0	0	0	0	0	0	0	0	0	0	0	0	0	0	0	0	0	0	0	0.00107312	0	0	0	0	AF514397,1,1762	Eukaryota;Archaeplastida;Chloroplastida;Charophyta;Phragmoplastophyta;Zygnematophyceae;Zygnematales;Ancylonema;Ancylonema nordenskioeldii
OTU_17268	0	0	0	0	0	0	0	0	0	0.00281865	0	0	0	0	0	0	0	0	0	0	0	0	0	0.00214625	0	0	0	0	AF514397,1,1762	Eukaryota;Archaeplastida;Chloroplastida;Charophyta;Phragmoplastophyta;Zygnematophyceae;Zygnematales;Ancylonema;Ancylonema nordenskioeldii
OTU_17271	0	0	0	0	0	0	0	0	0	0	0	0	0	0	0	0	0	0	0	0	0	0	0	0.00107312	0	0	0	0	AF514397,1,1762	Eukaryota;Archaeplastida;Chloroplastida;Charophyta;Phragmoplastophyta;Zygnematophyceae;Zygnematales;Ancylonema;Ancylonema nordenskioeldii
OTU_17274	0	0	0	0	0	0	0	0	0	0	0	0	0	0	0	0	0	0	0	0	0	0	0	0	0.00455809	0.0029584	0	0	AF514397,1,1762	Eukaryota;Archaeplastida;Chloroplastida;Charophyta;Phragmoplastophyta;Zygnematophyceae;Zygnematales;Ancylonema;Ancylonema nordenskioeldii
OTU_17280	0	0	0	0	0	0	0	0	0	0	0	0	0	0	0	0	0	0	0	0	0	0	0	0.00107312	0	0	0	0	AF514397,1,1762	Eukaryota;Archaeplastida;Chloroplastida;Charophyta;Phragmoplastophyta;Zygnematophyceae;Zygnematales;Ancylonema;Ancylonema nordenskioeldii
OTU_17281	0	0	0	0	0	0	0	0	0	0	0	0.0139919	0	0	0	0	0	0	0	0	0	0	0.00104482	0.00429249	0.00227905	0	0.00342302	0.00384645	AF514397,1,1762	Eukaryota;Archaeplastida;Chloroplastida;Charophyta;Phragmoplastophyta;Zygnematophyceae;Zygnematales;Ancylonema;Ancylonema nordenskioeldii
OTU_17283	0	0	0	0	0	0	0	0	0	0	0	0	0	0	0	0	0	0	0	0	0	0	0	0.00214625	0.00455809	0	0	0.00192322	AF514397,1,1762	Eukaryota;Archaeplastida;Chloroplastida;Charophyta;Phragmoplastophyta;Zygnematophyceae;Zygnematales;Ancylonema;Ancylonema nordenskioeldii
OTU_17284	0	0	0	0	0	0	0	0	0	0	0	0	0	0	0	0	0	0	0	0	0	0	0	0.00214625	0	0	0	0	AF514397,1,1762	Eukaryota;Archaeplastida;Chloroplastida;Charophyta;Phragmoplastophyta;Zygnematophyceae;Zygnematales;Ancylonema;Ancylonema nordenskioeldii
OTU_17291	0	0	0	0	0	0	0	0	0	0	0	0	0	0	0	0	0	0.00458379	0	0	0	0	0	0	0.00227905	0	0	0	AF514397,1,1762	Eukaryota;Archaeplastida;Chloroplastida;Charophyta;Phragmoplastophyta;Zygnematophyceae;Zygnematales;Ancylonema;Ancylonema nordenskioeldii
OTU_17308	0	0	0	0	0	0	0	0	0	0	0	0	0	0	0	0	0	0	0.00770238	0	0	0	0	0.00107312	0	0	0	0	AF514397,1,1762	Eukaryota;Archaeplastida;Chloroplastida;Charophyta;Phragmoplastophyta;Zygnematophyceae;Zygnematales;Ancylonema;Ancylonema nordenskioeldii
OTU_17325	0	0	0	0	0	0	0	0	0	0	0	0	0	0	0.00330546	0	0	0	0.00770238	0	0	0	0.00104482	0.00107312	0	0	0	0	AF514397,1,1762	Eukaryota;Archaeplastida;Chloroplastida;Charophyta;Phragmoplastophyta;Zygnematophyceae;Zygnematales;Ancylonema;Ancylonema nordenskioeldii
OTU_17327	0	0	0	0	0	0	0	0	0	0	0	0	0	0	0	0	0	0.00458379	0	0	0	0	0	0	0	0	0	0	AF514397,1,1762	Eukaryota;Archaeplastida;Chloroplastida;Charophyta;Phragmoplastophyta;Zygnematophyceae;Zygnematales;Ancylonema;Ancylonema nordenskioeldii
OTU_17370	0	0	0	0	0	0	0	0	0	0	0	0	0	0	0	0	0	0	0	0	0.00535131	0	0	0	0	0	0	0	AF514397,1,1762	Eukaryota;Archaeplastida;Chloroplastida;Charophyta;Phragmoplastophyta;Zygnematophyceae;Zygnematales;Ancylonema;Ancylonema nordenskioeldii
OTU_17374	0	0	0	0	0	0	0	0	0	0	0	0	0	0	0	0	0	0	0	0	0.00535131	0	0	0	0	0	0	0	AF514397,1,1762	Eukaryota;Archaeplastida;Chloroplastida;Charophyta;Phragmoplastophyta;Zygnematophyceae;Zygnematales;Ancylonema;Ancylonema nordenskioeldii
OTU_17387	0	0	0	0	0	0	0	0	0	0	0	0	0	0	0	0	0	0	0	0	0	0	0.00104482	0	0	0	0	0	AF514397,1,1762	Eukaryota;Archaeplastida;Chloroplastida;Charophyta;Phragmoplastophyta;Zygnematophyceae;Zygnematales;Ancylonema;Ancylonema nordenskioeldii
OTU_17392	0	0	0	0	0	0	0	0	0	0	0	0	0	0	0	0	0	0	0.00770238	0	0	0	0.00208965	0.00107312	0	0	0	0	AF514397,1,1762	Eukaryota;Archaeplastida;Chloroplastida;Charophyta;Phragmoplastophyta;Zygnematophyceae;Zygnematales;Ancylonema;Ancylonema nordenskioeldii
OTU_17398	0	0	0	0	0	0	0	0	0	0	0	0	0	0	0	0	0	0	0	0	0	0.00415679	0	0	0	0	0	0	AF514397,1,1762	Eukaryota;Archaeplastida;Chloroplastida;Charophyta;Phragmoplastophyta;Zygnematophyceae;Zygnematales;Ancylonema;Ancylonema nordenskioeldii
OTU_17412	0	0	0.00558534	0	0.00214261	0	0	0	0	0	0	0	0	0	0	0	0	0	0	0.00309598	0	0	0	0	0	0	0	0	AF514397,1,1762	Eukaryota;Archaeplastida;Chloroplastida;Charophyta;Phragmoplastophyta;Zygnematophyceae;Zygnematales;Ancylonema;Ancylonema nordenskioeldii
OTU_17421	0	0	0	0	0	0	0	0	0	0	0	0	0	0	0	0	0	0	0	0.00619195	0	0.00415679	0.00208965	0	0.00227905	0.0029584	0	0	AF514397,1,1762	Eukaryota;Archaeplastida;Chloroplastida;Charophyta;Phragmoplastophyta;Zygnematophyceae;Zygnematales;Ancylonema;Ancylonema nordenskioeldii
OTU_17425	0	0	0	0	0	0	0	0	0	0	0	0	0	0	0	0	0	0	0	0	0.00535131	0	0	0	0	0	0	0	AF514397,1,1762	Eukaryota;Archaeplastida;Chloroplastida;Charophyta;Phragmoplastophyta;Zygnematophyceae;Zygnematales;Ancylonema;Ancylonema nordenskioeldii
OTU_1743	0.0638978	0.0144965	0.0223414	0	0.0192835	0.00328958	0	0.0101657	0	0.0718755	0.0589394	0.0559675	0.0156966	0.0141213	0.0859419	0.0311074	0.0512821	0.0366703	0.0231071	0.0650155	0.0267566	0.0498815	0.0720928	0.0654605	0.0911619	0.0473345	0.0444992	0.0461574	AF514397,1,1762	Eukaryota;Archaeplastida;Chloroplastida;Charophyta;Phragmoplastophyta;Zygnematophyceae;Zygnematales;Ancylonema;Ancylonema nordenskioeldii
OTU_17439	0	0	0	0	0	0	0	0	0	0	0	0	0	0	0	0	0	0	0	0.00309598	0	0	0	0	0	0	0	0	AF514397,1,1762	Eukaryota;Archaeplastida;Chloroplastida;Charophyta;Phragmoplastophyta;Zygnematophyceae;Zygnematales;Ancylonema;Ancylonema nordenskioeldii
OTU_17444	0	0	0	0	0	0	0	0	0	0	0	0	0	0	0	0	0	0	0	0.00309598	0	0	0	0	0	0	0	0	AF514397,1,1762	Eukaryota;Archaeplastida;Chloroplastida;Charophyta;Phragmoplastophyta;Zygnematophyceae;Zygnematales;Ancylonema;Ancylonema nordenskioeldii
OTU_17465	0	0	0.00558534	0	0	0	0	0	0	0	0	0	0	0	0	0	0	0	0	0	0	0	0	0	0	0.0029584	0	0	AF514397,1,1762	Eukaryota;Archaeplastida;Chloroplastida;Charophyta;Phragmoplastophyta;Zygnematophyceae;Zygnematales;Ancylonema;Ancylonema nordenskioeldii
OTU_17468	0	0	0.00558534	0	0	0	0	0	0	0	0	0	0	0	0	0	0	0	0	0	0	0	0	0	0	0	0	0	AF514397,1,1762	Eukaryota;Archaeplastida;Chloroplastida;Charophyta;Phragmoplastophyta;Zygnematophyceae;Zygnematales;Ancylonema;Ancylonema nordenskioeldii
OTU_1755	0.0319489	0.0289931	0.0670241	0.0278009	0.0321392	0	0	0.0203314	0.00531152	0.0648289	0.0437836	0.0699594	0.0125573	0.0494246	0.0892473	0.0311074	0.025641	0.0366703	0.0231071	0.0402477	0.0321079	0.0249408	0.0762721	0.0686798	0.0729295	0.0621265	0.0308071	0.0480806	AF514397,1,1762	Eukaryota;Archaeplastida;Chloroplastida;Charophyta;Phragmoplastophyta;Zygnematophyceae;Zygnematales;Ancylonema;Ancylonema nordenskioeldii
OTU_17567	0	0	0	0	0.00214261	0	0	0	0	0	0	0	0	0	0	0	0	0	0	0	0	0	0	0	0	0	0	0	AF514397,1,1762	Eukaryota;Archaeplastida;Chloroplastida;Charophyta;Phragmoplastophyta;Zygnematophyceae;Zygnematales;Ancylonema;Ancylonema nordenskioeldii
OTU_17605	0	0	0	0.0278009	0	0	0	0	0	0	0	0	0	0	0	0	0	0	0	0	0	0	0	0	0	0	0	0	AF514397,1,1762	Eukaryota;Archaeplastida;Chloroplastida;Charophyta;Phragmoplastophyta;Zygnematophyceae;Zygnematales;Ancylonema;Ancylonema nordenskioeldii
OTU_17652	0	0	0	0	0	0	0	0	0	0	0	0	0	0	0	0	0	0	0	0	0.00535131	0	0	0	0	0.0029584	0	0.00192322	AF514397,1,1762	Eukaryota;Archaeplastida;Chloroplastida;Charophyta;Phragmoplastophyta;Zygnematophyceae;Zygnematales;Ancylonema;Ancylonema nordenskioeldii
OTU_17655	0	0	0	0	0	0	0	0	0	0	0	0	0	0	0	0	0	0	0	0	0	0	0	0	0	0	0	0.00192322	AF514397,1,1762	Eukaryota;Archaeplastida;Chloroplastida;Charophyta;Phragmoplastophyta;Zygnematophyceae;Zygnematales;Ancylonema;Ancylonema nordenskioeldii
OTU_1766	0	0	0	0	0	0	0	0	0	0	0	0	0	0	0.00330546	0	0	0.00458379	0	0	0	0	0.00104482	0	0	0	0	0	AF514397,1,1762	Eukaryota;Archaeplastida;Chloroplastida;Charophyta;Phragmoplastophyta;Zygnematophyceae;Zygnematales;Ancylonema;Ancylonema nordenskioeldii
OTU_17660	0	0	0.00558534	0	0	0	0	0	0	0.00281865	0.00673593	0	0	0	0.00991637	0	0	0	0	0	0	0.0166272	0.00731376	0.0107312	0.00455809	0	0	0.00384645	AF514397,1,1762	Eukaryota;Archaeplastida;Chloroplastida;Charophyta;Phragmoplastophyta;Zygnematophyceae;Zygnematales;Ancylonema;Ancylonema nordenskioeldii
OTU_17662	0	0	0	0	0	0	0	0	0	0	0	0	0	0	0	0	0	0	0	0	0	0	0	0	0	0	0	0.00192322	AF514397,1,1762	Eukaryota;Archaeplastida;Chloroplastida;Charophyta;Phragmoplastophyta;Zygnematophyceae;Zygnematales;Ancylonema;Ancylonema nordenskioeldii
OTU_17665	0	0	0	0	0	0	0	0	0	0	0	0	0	0	0	0	0	0	0	0	0	0	0	0	0	0	0	0.00192322	AF514397,1,1762	Eukaryota;Archaeplastida;Chloroplastida;Charophyta;Phragmoplastophyta;Zygnematophyceae;Zygnematales;Ancylonema;Ancylonema nordenskioeldii
OTU_17666	0	0	0	0	0	0	0	0	0	0	0	0	0	0	0	0	0	0	0	0	0	0	0	0	0	0	0.00342302	0	AF514397,1,1762	Eukaryota;Archaeplastida;Chloroplastida;Charophyta;Phragmoplastophyta;Zygnematophyceae;Zygnematales;Ancylonema;Ancylonema nordenskioeldii
OTU_17671	0	0	0	0	0	0	0	0	0	0	0	0	0	0	0	0	0	0	0	0	0.00535131	0	0	0	0	0	0	0.00192322	AF514397,1,1762	Eukaryota;Archaeplastida;Chloroplastida;Charophyta;Phragmoplastophyta;Zygnematophyceae;Zygnematales;Ancylonema;Ancylonema nordenskioeldii
OTU_17672	0	0	0	0	0	0	0	0	0	0	0	0	0	0	0	0	0	0	0	0	0	0	0	0	0	0	0	0.00192322	AF514397,1,1762	Eukaryota;Archaeplastida;Chloroplastida;Charophyta;Phragmoplastophyta;Zygnematophyceae;Zygnematales;Ancylonema;Ancylonema nordenskioeldii
OTU_17673	0	0	0	0	0	0	0	0	0	0	0	0	0	0	0.00330546	0	0	0	0	0	0	0	0	0	0	0	0	0.00192322	AF514397,1,1762	Eukaryota;Archaeplastida;Chloroplastida;Charophyta;Phragmoplastophyta;Zygnematophyceae;Zygnematales;Ancylonema;Ancylonema nordenskioeldii
OTU_17675	0	0	0	0	0	0	0	0	0	0	0	0	0	0	0	0	0	0	0	0	0	0	0	0	0	0	0	0.00192322	AF514397,1,1762	Eukaryota;Archaeplastida;Chloroplastida;Charophyta;Phragmoplastophyta;Zygnematophyceae;Zygnematales;Ancylonema;Ancylonema nordenskioeldii
OTU_17688	0	0	0	0	0	0	0	0	0	0	0	0	0	0	0	0	0	0	0	0.00309598	0	0	0	0	0	0	0	0.00192322	AF514397,1,1762	Eukaryota;Archaeplastida;Chloroplastida;Charophyta;Phragmoplastophyta;Zygnematophyceae;Zygnematales;Ancylonema;Ancylonema nordenskioeldii
OTU_17706	0	0	0	0	0	0	0	0	0	0	0	0	0	0	0	0	0	0	0	0	0	0	0	0	0	0.0029584	0	0	AF514397,1,1762	Eukaryota;Archaeplastida;Chloroplastida;Charophyta;Phragmoplastophyta;Zygnematophyceae;Zygnematales;Ancylonema;Ancylonema nordenskioeldii
OTU_17713	0	0	0	0	0	0	0	0	0	0	0	0	0	0	0	0	0	0	0	0	0	0	0	0	0	0.0029584	0	0	AF514397,1,1762	Eukaryota;Archaeplastida;Chloroplastida;Charophyta;Phragmoplastophyta;Zygnematophyceae;Zygnematales;Ancylonema;Ancylonema nordenskioeldii
OTU_17715	0	0	0	0	0	0	0	0	0	0	0	0	0	0	0.00661091	0	0	0	0	0	0	0	0.00104482	0.00321937	0.00227905	0	0	0	AF514397,1,1762	Eukaryota;Archaeplastida;Chloroplastida;Charophyta;Phragmoplastophyta;Zygnematophyceae;Zygnematales;Ancylonema;Ancylonema nordenskioeldii
OTU_17723	0	0	0	0	0	0	0	0	0	0	0	0	0	0	0	0	0	0	0	0	0	0	0	0	0	0	0.00342302	0	AF514397,1,1762	Eukaryota;Archaeplastida;Chloroplastida;Charophyta;Phragmoplastophyta;Zygnematophyceae;Zygnematales;Ancylonema;Ancylonema nordenskioeldii
OTU_17724	0	0	0	0	0	0	0	0	0	0	0	0	0	0	0	0	0	0	0	0	0	0	0	0	0	0	0.00342302	0	AF514397,1,1762	Eukaryota;Archaeplastida;Chloroplastida;Charophyta;Phragmoplastophyta;Zygnematophyceae;Zygnematales;Ancylonema;Ancylonema nordenskioeldii
OTU_17729	0	0	0	0	0	0	0	0	0	0	0	0	0	0	0	0	0	0	0	0	0	0	0	0	0	0	0.00342302	0	AF514397,1,1762	Eukaryota;Archaeplastida;Chloroplastida;Charophyta;Phragmoplastophyta;Zygnematophyceae;Zygnematales;Ancylonema;Ancylonema nordenskioeldii
OTU_17731	0	0	0	0	0	0	0	0	0	0	0	0	0	0	0	0	0	0	0	0	0	0	0.00104482	0	0	0	0.00342302	0	AF514397,1,1762	Eukaryota;Archaeplastida;Chloroplastida;Charophyta;Phragmoplastophyta;Zygnematophyceae;Zygnematales;Ancylonema;Ancylonema nordenskioeldii
OTU_17732	0	0	0	0	0	0	0	0	0	0	0	0	0	0	0	0	0	0	0	0	0	0	0	0	0	0	0.00342302	0	AF514397,1,1762	Eukaryota;Archaeplastida;Chloroplastida;Charophyta;Phragmoplastophyta;Zygnematophyceae;Zygnematales;Ancylonema;Ancylonema nordenskioeldii
OTU_17744	0	0	0	0	0	0	0	0	0	0	0.00168398	0	0	0	0	0	0.025641	0	0	0	0	0	0	0	0	0	0.00342302	0	AF514397,1,1762	Eukaryota;Archaeplastida;Chloroplastida;Charophyta;Phragmoplastophyta;Zygnematophyceae;Zygnematales;Ancylonema;Ancylonema nordenskioeldii
OTU_17768	0	0.00289931	0	0	0	0	0	0	0	0	0	0	0	0	0	0	0	0	0	0	0	0	0	0	0	0	0	0	AF514397,1,1762	Eukaryota;Archaeplastida;Chloroplastida;Charophyta;Phragmoplastophyta;Zygnematophyceae;Zygnematales;Ancylonema;Ancylonema nordenskioeldii
OTU_17781	0	0.00289931	0	0	0	0	0	0	0	0	0	0	0	0	0	0	0	0	0	0	0	0	0	0	0	0	0	0	AF514397,1,1762	Eukaryota;Archaeplastida;Chloroplastida;Charophyta;Phragmoplastophyta;Zygnematophyceae;Zygnematales;Ancylonema;Ancylonema nordenskioeldii
OTU_17806	0	0	0	0	0	0	0	0	0	0.00140932	0	0	0	0	0	0	0	0	0	0	0	0.00415679	0	0	0	0	0	0.00192322	AF514397,1,1762	Eukaryota;Archaeplastida;Chloroplastida;Charophyta;Phragmoplastophyta;Zygnematophyceae;Zygnematales;Ancylonema;Ancylonema nordenskioeldii
OTU_17835	0	0.00289931	0	0	0	0	0	0	0	0	0	0	0	0	0	0	0	0	0	0	0	0	0	0	0	0	0	0	AF514397,1,1762	Eukaryota;Archaeplastida;Chloroplastida;Charophyta;Phragmoplastophyta;Zygnematophyceae;Zygnematales;Ancylonema;Ancylonema nordenskioeldii
OTU_1796	0	0	0	0	0	0	0	0	0	0.00140932	0.00168398	0	0	0	0	0	0	0	0	0	0	0	0.00104482	0	0	0	0	0	AF514397,1,1762	Eukaryota;Archaeplastida;Chloroplastida;Charophyta;Phragmoplastophyta;Zygnematophyceae;Zygnematales;Ancylonema;Ancylonema nordenskioeldii
OTU_17985	0	0	0.00558534	0	0.00214261	0	0	0	0	0	0	0	0.00313932	0	0	0	0	0	0	0	0	0	0	0	0	0	0	0	AF514397,1,1762	Eukaryota;Archaeplastida;Chloroplastida;Charophyta;Phragmoplastophyta;Zygnematophyceae;Zygnematales;Ancylonema;Ancylonema nordenskioeldii
OTU_1799	0	0.0231945	0.0558534	0	0.0214261	0	0	0	0	0.0493263	0.0420996	0.0419757	0.0219753	0.00706065	0.0495819	0.0311074	0.0512821	0.0412541	0.0231071	0.0433437	0.0160539	0.0498815	0.0376136	0.0558024	0.0592552	0.0207088	0.0273841	0.0500038	AF514397,1,1762	Eukaryota;Archaeplastida;Chloroplastida;Charophyta;Phragmoplastophyta;Zygnematophyceae;Zygnematales;Ancylonema;Ancylonema nordenskioeldii
OTU_18011	0	0	0.00558534	0	0	0	0	0	0	0	0	0	0	0	0	0	0	0	0	0	0	0	0.00104482	0.00107312	0	0	0	0	AF514397,1,1762	Eukaryota;Archaeplastida;Chloroplastida;Charophyta;Phragmoplastophyta;Zygnematophyceae;Zygnematales;Ancylonema;Ancylonema nordenskioeldii
OTU_18032	0	0	0.00558534	0	0	0	0	0	0	0	0	0	0	0	0	0	0	0	0	0	0	0	0	0.00107312	0	0	0	0	AF514397,1,1762	Eukaryota;Archaeplastida;Chloroplastida;Charophyta;Phragmoplastophyta;Zygnematophyceae;Zygnematales;Ancylonema;Ancylonema nordenskioeldii
OTU_18050	0	0	0.00558534	0	0	0	0	0	0	0	0	0	0	0	0	0	0	0	0	0	0	0	0	0	0	0	0	0	AF514397,1,1762	Eukaryota;Archaeplastida;Chloroplastida;Charophyta;Phragmoplastophyta;Zygnematophyceae;Zygnematales;Ancylonema;Ancylonema nordenskioeldii
OTU_18075	0	0.00289931	0	0	0.0149983	0	0	0.0101657	0	0.00845594	0.00673593	0	0	0	0.00661091	0	0	0	0	0.00309598	0.00535131	0.00415679	0.0146275	0.00751186	0.00227905	0.00591681	0	0.00192322	AF514397,1,1762	Eukaryota;Archaeplastida;Chloroplastida;Charophyta;Phragmoplastophyta;Zygnematophyceae;Zygnematales;Ancylonema;Ancylonema nordenskioeldii
OTU_18081	0	0	0	0	0.00214261	0	0	0	0	0	0	0	0	0	0	0	0	0	0	0	0	0	0	0	0	0	0	0	AF514397,1,1762	Eukaryota;Archaeplastida;Chloroplastida;Charophyta;Phragmoplastophyta;Zygnematophyceae;Zygnematales;Ancylonema;Ancylonema nordenskioeldii
OTU_18083	0	0	0	0	0	0	0	0	0	0	0.00168398	0.0139919	0	0	0.00330546	0	0	0	0	0.00309598	0	0	0	0.00214625	0	0	0	0.00192322	AF514397,1,1762	Eukaryota;Archaeplastida;Chloroplastida;Charophyta;Phragmoplastophyta;Zygnematophyceae;Zygnematales;Ancylonema;Ancylonema nordenskioeldii
OTU_18088	0	0	0	0	0.00214261	0	0	0	0	0	0	0	0	0	0	0	0	0	0	0	0	0	0	0	0	0	0	0	AF514397,1,1762	Eukaryota;Archaeplastida;Chloroplastida;Charophyta;Phragmoplastophyta;Zygnematophyceae;Zygnematales;Ancylonema;Ancylonema nordenskioeldii
OTU_18133	0	0	0	0	0.00214261	0	0	0	0	0	0	0	0	0	0	0	0	0	0	0	0	0	0	0	0	0	0	0	AF514397,1,1762	Eukaryota;Archaeplastida;Chloroplastida;Charophyta;Phragmoplastophyta;Zygnematophyceae;Zygnematales;Ancylonema;Ancylonema nordenskioeldii
OTU_18142	0	0	0	0	0	0	0	0	0	0.00281865	0	0	0	0	0	0	0	0	0	0	0	0.00831359	0.00104482	0.00107312	0.00227905	0	0	0.00192322	AF514397,1,1762	Eukaryota;Archaeplastida;Chloroplastida;Charophyta;Phragmoplastophyta;Zygnematophyceae;Zygnematales;Ancylonema;Ancylonema nordenskioeldii
OTU_18144	0	0	0	0	0	0	0	0	0	0.00422797	0.00168398	0	0	0	0	0	0	0	0	0	0	0	0	0	0	0.0029584	0	0.00192322	AF514397,1,1762	Eukaryota;Archaeplastida;Chloroplastida;Charophyta;Phragmoplastophyta;Zygnematophyceae;Zygnematales;Ancylonema;Ancylonema nordenskioeldii
OTU_18146	0	0	0	0	0	0	0	0	0	0	0.00168398	0	0	0	0	0	0	0	0	0	0	0	0	0	0	0	0	0	AF514397,1,1762	Eukaryota;Archaeplastida;Chloroplastida;Charophyta;Phragmoplastophyta;Zygnematophyceae;Zygnematales;Ancylonema;Ancylonema nordenskioeldii
OTU_18148	0	0	0	0	0	0	0	0	0	0.00140932	0.00168398	0	0	0	0	0	0	0	0	0	0	0	0	0	0	0	0	0	AF514397,1,1762	Eukaryota;Archaeplastida;Chloroplastida;Charophyta;Phragmoplastophyta;Zygnematophyceae;Zygnematales;Ancylonema;Ancylonema nordenskioeldii
OTU_18151	0	0	0	0	0	0	0	0	0	0	0.00168398	0	0	0	0	0	0	0	0	0	0	0	0	0	0	0	0	0	AF514397,1,1762	Eukaryota;Archaeplastida;Chloroplastida;Charophyta;Phragmoplastophyta;Zygnematophyceae;Zygnematales;Ancylonema;Ancylonema nordenskioeldii
OTU_18152	0	0	0	0	0	0	0	0	0	0	0.00168398	0	0	0	0	0	0	0	0	0	0	0	0	0	0	0	0	0	AF514397,1,1762	Eukaryota;Archaeplastida;Chloroplastida;Charophyta;Phragmoplastophyta;Zygnematophyceae;Zygnematales;Ancylonema;Ancylonema nordenskioeldii
OTU_18164	0	0	0	0	0	0	0	0	0	0.00140932	0	0	0	0	0	0	0	0	0	0	0	0	0	0	0	0	0	0	AF514397,1,1762	Eukaryota;Archaeplastida;Chloroplastida;Charophyta;Phragmoplastophyta;Zygnematophyceae;Zygnematales;Ancylonema;Ancylonema nordenskioeldii
OTU_18180	0	0	0	0	0	0	0	0	0	0	0.00168398	0	0	0	0	0	0	0	0	0	0	0	0	0.00107312	0	0	0	0.00192322	AF514397,1,1762	Eukaryota;Archaeplastida;Chloroplastida;Charophyta;Phragmoplastophyta;Zygnematophyceae;Zygnematales;Ancylonema;Ancylonema nordenskioeldii
OTU_1819	0.0319489	0.0347917	0.0670241	0.0278009	0.0471375	0.00986875	0	0.00508285	0.00531152	0.0944247	0.0639914	0.0559675	0.0156966	0.0353033	0.0661091	0.0518457	0.0512821	0.0550055	0.061619	0.0526316	0.0374592	0.0665087	0.0961237	0.0944348	0.0524181	0.0710017	0.0410762	0.0576967	AF514397,1,1762	Eukaryota;Archaeplastida;Chloroplastida;Charophyta;Phragmoplastophyta;Zygnematophyceae;Zygnematales;Ancylonema;Ancylonema nordenskioeldii
OTU_18201	0	0	0	0	0	0	0	0	0	0.00140932	0	0	0	0	0	0	0	0	0	0	0	0	0	0	0	0	0	0	AF514397,1,1762	Eukaryota;Archaeplastida;Chloroplastida;Charophyta;Phragmoplastophyta;Zygnematophyceae;Zygnematales;Ancylonema;Ancylonema nordenskioeldii
OTU_18205	0	0	0	0	0	0	0	0	0	0.00281865	0.00336797	0	0	0	0	0	0	0	0	0	0	0	0	0	0	0	0	0	AF514397,1,1762	Eukaryota;Archaeplastida;Chloroplastida;Charophyta;Phragmoplastophyta;Zygnematophyceae;Zygnematales;Ancylonema;Ancylonema nordenskioeldii
OTU_18219	0	0	0	0	0	0	0	0	0	0	0	0	0	0.00706065	0	0	0	0	0	0	0	0	0	0	0	0	0	0	AF514397,1,1762	Eukaryota;Archaeplastida;Chloroplastida;Charophyta;Phragmoplastophyta;Zygnematophyceae;Zygnematales;Ancylonema;Ancylonema nordenskioeldii
OTU_18221	0	0	0	0	0	0	0	0	0	0	0	0	0	0.00706065	0.00330546	0	0	0	0	0	0	0	0	0	0	0	0	0	AF514397,1,1762	Eukaryota;Archaeplastida;Chloroplastida;Charophyta;Phragmoplastophyta;Zygnematophyceae;Zygnematales;Ancylonema;Ancylonema nordenskioeldii
OTU_18240	0	0	0	0	0	0	0	0	0	0	0	0	0.00313932	0	0	0	0	0	0	0	0	0	0	0	0	0	0	0	AF514397,1,1762	Eukaryota;Archaeplastida;Chloroplastida;Charophyta;Phragmoplastophyta;Zygnematophyceae;Zygnematales;Ancylonema;Ancylonema nordenskioeldii
OTU_18245	0	0	0	0	0	0	0	0	0	0	0	0	0	0	0.00330546	0	0	0	0	0	0	0	0	0	0	0	0	0	AF514397,1,1762	Eukaryota;Archaeplastida;Chloroplastida;Charophyta;Phragmoplastophyta;Zygnematophyceae;Zygnematales;Ancylonema;Ancylonema nordenskioeldii
OTU_1826	0	0	0	0	0.00214261	0	0	0	0	0	0	0	0	0	0	0	0	0	0.0154048	0.00309598	0	0	0.00313447	0.00107312	0	0	0	0	AF514397,1,1762	Eukaryota;Archaeplastida;Chloroplastida;Charophyta;Phragmoplastophyta;Zygnematophyceae;Zygnematales;Ancylonema;Ancylonema nordenskioeldii
OTU_18261	0	0	0	0	0	0	0	0	0	0	0	0	0	0	0.00661091	0	0	0	0	0	0	0	0	0	0	0	0	0	AF514397,1,1762	Eukaryota;Archaeplastida;Chloroplastida;Charophyta;Phragmoplastophyta;Zygnematophyceae;Zygnematales;Ancylonema;Ancylonema nordenskioeldii
OTU_18267	0	0	0	0	0	0	0	0	0	0	0	0.0139919	0	0	0	0	0	0	0	0	0	0	0	0	0	0	0	0	AF514397,1,1762	Eukaryota;Archaeplastida;Chloroplastida;Charophyta;Phragmoplastophyta;Zygnematophyceae;Zygnematales;Ancylonema;Ancylonema nordenskioeldii
OTU_18273	0	0	0	0	0	0	0	0	0	0	0	0.0139919	0	0	0	0	0	0	0	0	0	0	0	0	0	0	0	0	AF514397,1,1762	Eukaryota;Archaeplastida;Chloroplastida;Charophyta;Phragmoplastophyta;Zygnematophyceae;Zygnematales;Ancylonema;Ancylonema nordenskioeldii
OTU_18278	0	0	0	0	0	0	0	0	0	0	0.00336797	0	0	0	0	0	0	0	0	0	0	0	0	0	0	0	0	0	AF514397,1,1762	Eukaryota;Archaeplastida;Chloroplastida;Charophyta;Phragmoplastophyta;Zygnematophyceae;Zygnematales;Ancylonema;Ancylonema nordenskioeldii
OTU_18283	0	0	0	0	0	0	0	0	0	0	0.00168398	0	0	0	0	0	0	0	0	0	0	0	0	0	0	0	0	0	AF514397,1,1762	Eukaryota;Archaeplastida;Chloroplastida;Charophyta;Phragmoplastophyta;Zygnematophyceae;Zygnematales;Ancylonema;Ancylonema nordenskioeldii
OTU_18286	0	0	0	0	0	0	0	0	0	0	0.00336797	0	0	0.00706065	0	0	0	0.00458379	0	0	0	0	0	0	0	0	0	0	AF514397,1,1762	Eukaryota;Archaeplastida;Chloroplastida;Charophyta;Phragmoplastophyta;Zygnematophyceae;Zygnematales;Ancylonema;Ancylonema nordenskioeldii
OTU_18289	0	0	0	0	0	0	0	0	0	0	0	0	0.00313932	0	0	0	0	0	0	0	0	0	0	0	0	0	0	0	AF514397,1,1762	Eukaryota;Archaeplastida;Chloroplastida;Charophyta;Phragmoplastophyta;Zygnematophyceae;Zygnematales;Ancylonema;Ancylonema nordenskioeldii
OTU_18292	0	0	0	0	0	0	0	0	0	0	0	0	0.00313932	0	0	0	0	0	0	0	0	0	0	0	0	0	0	0	AF514397,1,1762	Eukaryota;Archaeplastida;Chloroplastida;Charophyta;Phragmoplastophyta;Zygnematophyceae;Zygnematales;Ancylonema;Ancylonema nordenskioeldii
OTU_18304	0.0319489	0	0	0	0.00214261	0	0	0	0	0.00281865	0	0.0139919	0.00313932	0.00706065	0.00330546	0	0	0	0	0	0	0	0	0.00429249	0.00455809	0	0.00684603	0	AF514397,1,1762	Eukaryota;Archaeplastida;Chloroplastida;Charophyta;Phragmoplastophyta;Zygnematophyceae;Zygnematales;Ancylonema;Ancylonema nordenskioeldii
OTU_18376	0	0	0	0	0	0	0	0.00508285	0	0	0	0	0	0	0	0	0	0	0	0	0	0	0	0	0	0	0	0	AF514397,1,1762	Eukaryota;Archaeplastida;Chloroplastida;Charophyta;Phragmoplastophyta;Zygnematophyceae;Zygnematales;Ancylonema;Ancylonema nordenskioeldii
OTU_18389	0	0	0	0	0	0	0	0	0	0	0	0	0	0	0	0	0	0	0	0	0	0	0	0	0	0	0	0	AF514397,1,1762	Eukaryota;Archaeplastida;Chloroplastida;Charophyta;Phragmoplastophyta;Zygnematophyceae;Zygnematales;Ancylonema;Ancylonema nordenskioeldii
OTU_18398	0	0	0	0	0	0	0	0	0	0	0	0	0	0	0	0	0	0	0	0	0	0	0	0	0	0	0	0	AF514397,1,1762	Eukaryota;Archaeplastida;Chloroplastida;Charophyta;Phragmoplastophyta;Zygnematophyceae;Zygnematales;Ancylonema;Ancylonema nordenskioeldii
OTU_18407	0	0	0	0	0	0	0	0	0	0	0	0	0	0	0	0	0	0	0	0	0	0	0	0	0	0	0	0	AF514397,1,1762	Eukaryota;Archaeplastida;Chloroplastida;Charophyta;Phragmoplastophyta;Zygnematophyceae;Zygnematales;Ancylonema;Ancylonema nordenskioeldii
OTU_18412	0	0	0	0	0	0	0	0	0	0	0	0	0	0	0	0	0	0	0	0	0	0	0	0	0	0	0	0	AF514397,1,1762	Eukaryota;Archaeplastida;Chloroplastida;Charophyta;Phragmoplastophyta;Zygnematophyceae;Zygnematales;Ancylonema;Ancylonema nordenskioeldii
OTU_18413	0	0	0	0	0.00214261	0	0	0	0	0.00140932	0.00673593	0	0.00313932	0	0.00330546	0	0	0.00458379	0	0.00309598	0	0.00415679	0.0114931	0.00429249	0.00455809	0.0029584	0	0.0076929	AF514397,1,1762	Eukaryota;Archaeplastida;Chloroplastida;Charophyta;Phragmoplastophyta;Zygnematophyceae;Zygnematales;Ancylonema;Ancylonema nordenskioeldii
OTU_18414	0	0	0	0	0	0	0	0	0	0	0	0	0	0	0	0	0	0	0	0	0	0	0	0	0	0	0	0	AF514397,1,1762	Eukaryota;Archaeplastida;Chloroplastida;Charophyta;Phragmoplastophyta;Zygnematophyceae;Zygnematales;Ancylonema;Ancylonema nordenskioeldii
OTU_1848	0	0	0	0	0	0	0	0	0	0	0	0	0	0	0	0	0	0	0	0	0	0	0.00208965	0.00107312	0	0	0	0	AF514397,1,1762	Eukaryota;Archaeplastida;Chloroplastida;Charophyta;Phragmoplastophyta;Zygnematophyceae;Zygnematales;Ancylonema;Ancylonema nordenskioeldii
OTU_18500	0	0	0	0	0	0	0	0.00508285	0	0	0	0	0	0	0	0	0	0	0	0	0	0	0	0	0	0	0	0	AF514397,1,1762	Eukaryota;Archaeplastida;Chloroplastida;Charophyta;Phragmoplastophyta;Zygnematophyceae;Zygnematales;Ancylonema;Ancylonema nordenskioeldii
OTU_18505	0	0	0	0	0	0	0	0.0101657	0	0	0	0	0	0	0	0	0	0	0	0	0	0	0	0	0	0	0	0	AF514397,1,1762	Eukaryota;Archaeplastida;Chloroplastida;Charophyta;Phragmoplastophyta;Zygnematophyceae;Zygnematales;Ancylonema;Ancylonema nordenskioeldii
OTU_18509	0	0	0	0	0	0	0	0.00508285	0	0	0	0	0	0	0	0	0	0	0	0	0	0	0	0	0	0	0	0	AF514397,1,1762	Eukaryota;Archaeplastida;Chloroplastida;Charophyta;Phragmoplastophyta;Zygnematophyceae;Zygnematales;Ancylonema;Ancylonema nordenskioeldii
OTU_18510	0	0	0	0	0	0.00328958	0	0.00508285	0	0	0	0	0	0	0.00330546	0	0	0	0	0	0	0	0	0	0	0	0	0	AF514397,1,1762	Eukaryota;Archaeplastida;Chloroplastida;Charophyta;Phragmoplastophyta;Zygnematophyceae;Zygnematales;Ancylonema;Ancylonema nordenskioeldii
OTU_18533	0	0	0	0	0	0	0	0	0.00531152	0	0	0	0	0	0	0	0	0	0	0	0	0	0	0	0	0	0	0	AF514397,1,1762	Eukaryota;Archaeplastida;Chloroplastida;Charophyta;Phragmoplastophyta;Zygnematophyceae;Zygnematales;Ancylonema;Ancylonema nordenskioeldii
OTU_18555	0	0	0	0	0	0	0	0	0	0	0	0	0	0	0	0	0	0	0	0	0	0	0	0	0	0	0	0	AF514397,1,1762	Eukaryota;Archaeplastida;Chloroplastida;Charophyta;Phragmoplastophyta;Zygnematophyceae;Zygnematales;Ancylonema;Ancylonema nordenskioeldii
OTU_18574	0	0	0	0	0	0	0	0	0	0.00140932	0.00168398	0	0	0	0	0	0	0	0	0	0	0	0	0	0	0	0	0	AF514397,1,1762	Eukaryota;Archaeplastida;Chloroplastida;Charophyta;Phragmoplastophyta;Zygnematophyceae;Zygnematales;Ancylonema;Ancylonema nordenskioeldii
OTU_18576	0	0	0	0	0	0	0	0	0	0.00422797	0	0	0	0	0	0	0	0	0	0	0	0	0	0	0	0	0	0	AF514397,1,1762	Eukaryota;Archaeplastida;Chloroplastida;Charophyta;Phragmoplastophyta;Zygnematophyceae;Zygnematales;Ancylonema;Ancylonema nordenskioeldii
OTU_18578	0	0	0	0	0	0	0	0	0	0.00140932	0	0	0	0	0	0	0	0	0	0	0	0	0.00104482	0	0	0	0	0	AF514397,1,1762	Eukaryota;Archaeplastida;Chloroplastida;Charophyta;Phragmoplastophyta;Zygnematophyceae;Zygnematales;Ancylonema;Ancylonema nordenskioeldii
OTU_18580	0	0	0	0	0	0	0	0	0	0.00140932	0	0	0	0	0	0	0	0	0	0	0	0	0	0	0	0	0	0	AF514397,1,1762	Eukaryota;Archaeplastida;Chloroplastida;Charophyta;Phragmoplastophyta;Zygnematophyceae;Zygnematales;Ancylonema;Ancylonema nordenskioeldii
OTU_18589	0	0	0	0	0.00642784	0	0	0	0	0.00281865	0	0	0	0.0141213	0.00330546	0	0	0	0	0.00309598	0	0.00831359	0.00731376	0.00321937	0.00455809	0	0	0.00384645	AF514397,1,1762	Eukaryota;Archaeplastida;Chloroplastida;Charophyta;Phragmoplastophyta;Zygnematophyceae;Zygnematales;Ancylonema;Ancylonema nordenskioeldii
OTU_18612	0	0	0	0	0	0	0	0	0	0	0	0	0	0	0	0	0	0	0	0	0	0	0	0	0	0	0	0	AF514397,1,1762	Eukaryota;Archaeplastida;Chloroplastida;Charophyta;Phragmoplastophyta;Zygnematophyceae;Zygnematales;Ancylonema;Ancylonema nordenskioeldii
OTU_18617	0	0.00289931	0.00558534	0	0	0	0	0	0	0.00704662	0.00168398	0.0139919	0	0	0.00661091	0	0	0	0	0	0	0.0166272	0.00522411	0.00858498	0.00227905	0.00591681	0	0.00192322	AF514397,1,1762	Eukaryota;Archaeplastida;Chloroplastida;Charophyta;Phragmoplastophyta;Zygnematophyceae;Zygnematales;Ancylonema;Ancylonema nordenskioeldii
OTU_18619	0	0	0	0	0	0	0	0	0	0	0	0	0	0	0.00330546	0	0	0	0	0	0	0	0	0	0	0	0	0	AF514397,1,1762	Eukaryota;Archaeplastida;Chloroplastida;Charophyta;Phragmoplastophyta;Zygnematophyceae;Zygnematales;Ancylonema;Ancylonema nordenskioeldii
OTU_18622	0	0	0	0	0	0	0	0	0	0.00140932	0	0	0	0	0	0	0	0	0	0	0	0	0	0.00107312	0	0	0	0	AF514397,1,1762	Eukaryota;Archaeplastida;Chloroplastida;Charophyta;Phragmoplastophyta;Zygnematophyceae;Zygnematales;Ancylonema;Ancylonema nordenskioeldii
OTU_18625	0	0	0	0	0	0	0	0	0	0	0	0	0	0	0	0	0	0	0	0	0	0	0	0	0	0	0	0	AF514397,1,1762	Eukaryota;Archaeplastida;Chloroplastida;Charophyta;Phragmoplastophyta;Zygnematophyceae;Zygnematales;Ancylonema;Ancylonema nordenskioeldii
OTU_18630	0	0	0	0	0	0	0	0	0	0	0	0	0	0	0	0	0	0	0	0	0	0	0.00208965	0	0	0	0	0	AF514397,1,1762	Eukaryota;Archaeplastida;Chloroplastida;Charophyta;Phragmoplastophyta;Zygnematophyceae;Zygnematales;Ancylonema;Ancylonema nordenskioeldii
OTU_1868	0.0958466	0.00869792	0.0558534	0	0.0299966	0.00657916	0	0.0254143	0.0159346	0.0140932	0.0101039	0.0139919	0	0.00706065	0	0.0207383	0.025641	0.0366703	0.0154048	0.0154799	0	0	0.00313447	0.0139506	0.0273486	0.0029584	0.0136921	0.0423109	AF514397,1,1762	Eukaryota;Archaeplastida;Chloroplastida;Charophyta;Phragmoplastophyta;Zygnematophyceae;Zygnematales;Ancylonema;Ancylonema nordenskioeldii
OTU_18788	0	0	0	0	0	0	0	0	0	0	0	0	0	0	0	0	0	0	0	0.00309598	0	0	0	0	0	0	0	0	AF514397,1,1762	Eukaryota;Archaeplastida;Chloroplastida;Charophyta;Phragmoplastophyta;Zygnematophyceae;Zygnematales;Ancylonema;Ancylonema nordenskioeldii
OTU_18820	0	0	0	0	0	0	0	0	0	0	0.00168398	0	0	0	0	0	0	0	0	0.00309598	0	0	0	0	0	0	0	0	AF514397,1,1762	Eukaryota;Archaeplastida;Chloroplastida;Charophyta;Phragmoplastophyta;Zygnematophyceae;Zygnematales;Ancylonema;Ancylonema nordenskioeldii
OTU_18832	0	0	0	0	0	0	0	0	0	0.00140932	0	0	0	0	0	0	0	0	0	0.00309598	0	0	0.00313447	0	0	0	0	0	AF514397,1,1762	Eukaryota;Archaeplastida;Chloroplastida;Charophyta;Phragmoplastophyta;Zygnematophyceae;Zygnematales;Ancylonema;Ancylonema nordenskioeldii
OTU_18842	0	0	0	0	0	0	0	0	0	0	0	0	0	0	0	0	0	0.00458379	0	0	0	0	0	0	0	0	0	0	AF514397,1,1762	Eukaryota;Archaeplastida;Chloroplastida;Charophyta;Phragmoplastophyta;Zygnematophyceae;Zygnematales;Ancylonema;Ancylonema nordenskioeldii
OTU_18848	0	0	0	0	0	0	0	0	0	0	0.00168398	0	0	0	0	0	0.025641	0	0	0	0	0	0	0	0	0	0	0	AF514397,1,1762	Eukaryota;Archaeplastida;Chloroplastida;Charophyta;Phragmoplastophyta;Zygnematophyceae;Zygnematales;Ancylonema;Ancylonema nordenskioeldii
OTU_1886	0	0.00869792	0.0111707	0	0.0107131	0	0	0	0	0.0140932	0.00673593	0	0	0.0141213	0.00661091	0.0103691	0	0.00458379	0.00770238	0.00619195	0.0107026	0.00831359	0.0104482	0.0107312	0.00227905	0.00591681	0	0.0115393	AF514397,1,1762	Eukaryota;Archaeplastida;Chloroplastida;Charophyta;Phragmoplastophyta;Zygnematophyceae;Zygnematales;Ancylonema;Ancylonema nordenskioeldii
OTU_18888	0	0	0.00558534	0	0.00214261	0	0	0	0	0.00422797	0	0.0139919	0.00941797	0	0.00330546	0	0	0.00458379	0	0.00619195	0.0107026	0	0.00208965	0.00429249	0.00911619	0	0	0.00576967	AF514397,1,1762	Eukaryota;Archaeplastida;Chloroplastida;Charophyta;Phragmoplastophyta;Zygnematophyceae;Zygnematales;Ancylonema;Ancylonema nordenskioeldii
OTU_18896	0	0	0	0	0	0	0	0	0	0.00281865	0.00168398	0	0.00313932	0	0.00661091	0	0	0	0	0	0	0	0.00417929	0.00321937	0.00455809	0	0	0.00384645	AF514397,1,1762	Eukaryota;Archaeplastida;Chloroplastida;Charophyta;Phragmoplastophyta;Zygnematophyceae;Zygnematales;Ancylonema;Ancylonema nordenskioeldii
OTU_18903	0	0	0	0	0	0	0	0	0	0	0	0	0	0	0	0	0	0	0	0	0	0	0.00104482	0	0	0	0	0	AF514397,1,1762	Eukaryota;Archaeplastida;Chloroplastida;Charophyta;Phragmoplastophyta;Zygnematophyceae;Zygnematales;Ancylonema;Ancylonema nordenskioeldii
OTU_18905	0	0	0	0	0	0	0	0	0	0	0	0	0	0	0	0	0	0	0	0	0	0	0.00104482	0	0	0	0	0	AF514397,1,1762	Eukaryota;Archaeplastida;Chloroplastida;Charophyta;Phragmoplastophyta;Zygnematophyceae;Zygnematales;Ancylonema;Ancylonema nordenskioeldii
OTU_18913	0	0	0	0	0	0	0	0	0	0	0	0	0	0	0	0	0	0	0	0	0	0	0.00104482	0	0	0	0	0	AF514397,1,1762	Eukaryota;Archaeplastida;Chloroplastida;Charophyta;Phragmoplastophyta;Zygnematophyceae;Zygnematales;Ancylonema;Ancylonema nordenskioeldii
OTU_18916	0	0	0	0	0	0	0	0	0	0	0	0	0	0	0	0	0	0	0	0	0	0	0.00104482	0	0	0	0	0	AF514397,1,1762	Eukaryota;Archaeplastida;Chloroplastida;Charophyta;Phragmoplastophyta;Zygnematophyceae;Zygnematales;Ancylonema;Ancylonema nordenskioeldii
OTU_18918	0	0	0	0	0	0	0	0	0	0	0	0	0	0	0	0	0	0	0	0	0	0	0.00104482	0	0	0	0	0	AF514397,1,1762	Eukaryota;Archaeplastida;Chloroplastida;Charophyta;Phragmoplastophyta;Zygnematophyceae;Zygnematales;Ancylonema;Ancylonema nordenskioeldii
OTU_18926	0	0	0	0	0	0	0	0	0	0	0	0	0	0	0	0	0	0	0	0	0	0	0.00104482	0	0	0	0	0	AF514397,1,1762	Eukaryota;Archaeplastida;Chloroplastida;Charophyta;Phragmoplastophyta;Zygnematophyceae;Zygnematales;Ancylonema;Ancylonema nordenskioeldii
OTU_18927	0	0	0	0	0	0	0	0	0	0	0	0	0	0	0	0	0	0	0	0	0	0.00415679	0.00104482	0	0	0	0	0	AF514397,1,1762	Eukaryota;Archaeplastida;Chloroplastida;Charophyta;Phragmoplastophyta;Zygnematophyceae;Zygnematales;Ancylonema;Ancylonema nordenskioeldii
OTU_18929	0	0	0	0	0.00214261	0	0	0	0	0	0	0	0	0	0	0	0	0	0	0	0	0.00415679	0	0	0	0	0	0	AF514397,1,1762	Eukaryota;Archaeplastida;Chloroplastida;Charophyta;Phragmoplastophyta;Zygnematophyceae;Zygnematales;Ancylonema;Ancylonema nordenskioeldii
OTU_18935	0	0	0	0	0	0	0	0	0	0	0	0	0	0	0	0	0	0	0	0	0	0.00415679	0	0	0	0	0	0	AF514397,1,1762	Eukaryota;Archaeplastida;Chloroplastida;Charophyta;Phragmoplastophyta;Zygnematophyceae;Zygnematales;Ancylonema;Ancylonema nordenskioeldii
OTU_18938	0	0	0	0	0	0	0	0	0	0	0	0	0	0	0	0	0	0	0	0	0.00535131	0	0	0	0	0	0	0	AF514397,1,1762	Eukaryota;Archaeplastida;Chloroplastida;Charophyta;Phragmoplastophyta;Zygnematophyceae;Zygnematales;Ancylonema;Ancylonema nordenskioeldii
OTU_1896	0	0	0.0111707	0	0	0	0	0	0	0	0	0	0	0	0	0	0	0	0	0	0.00535131	0	0.00208965	0	0	0	0	0	AF514397,1,1762	Eukaryota;Archaeplastida;Chloroplastida;Charophyta;Phragmoplastophyta;Zygnematophyceae;Zygnematales;Ancylonema;Ancylonema nordenskioeldii
OTU_18960	0	0	0	0	0	0	0	0	0	0	0	0	0	0	0	0	0	0	0	0	0	0.00415679	0	0	0	0	0	0	AF514397,1,1762	Eukaryota;Archaeplastida;Chloroplastida;Charophyta;Phragmoplastophyta;Zygnematophyceae;Zygnematales;Ancylonema;Ancylonema nordenskioeldii
OTU_18969	0	0	0	0	0	0	0	0	0	0	0	0	0	0	0	0	0	0	0	0	0	0	0.00104482	0	0	0	0	0	AF514397,1,1762	Eukaryota;Archaeplastida;Chloroplastida;Charophyta;Phragmoplastophyta;Zygnematophyceae;Zygnematales;Ancylonema;Ancylonema nordenskioeldii
OTU_18970	0	0	0	0	0	0	0	0	0	0	0	0	0	0	0	0	0	0	0	0	0	0	0.00104482	0.00107312	0	0	0	0	AF514397,1,1762	Eukaryota;Archaeplastida;Chloroplastida;Charophyta;Phragmoplastophyta;Zygnematophyceae;Zygnematales;Ancylonema;Ancylonema nordenskioeldii
OTU_18976	0	0	0	0	0	0	0	0	0	0	0	0.0139919	0	0	0	0	0	0	0	0	0	0	0	0	0	0	0	0	AF514397,1,1762	Eukaryota;Archaeplastida;Chloroplastida;Charophyta;Phragmoplastophyta;Zygnematophyceae;Zygnematales;Ancylonema;Ancylonema nordenskioeldii
OTU_18985	0	0	0	0	0	0	0	0	0	0	0.00336797	0	0	0	0	0	0	0	0	0	0	0	0	0	0	0	0	0	AF514397,1,1762	Eukaryota;Archaeplastida;Chloroplastida;Charophyta;Phragmoplastophyta;Zygnematophyceae;Zygnematales;Ancylonema;Ancylonema nordenskioeldii
OTU_1902	0	0.0202951	0.016756	0	0.027854	0	0	0.0101657	0	0.0817408	0.0538875	0.0839513	0.0251146	0.0282426	0.0594982	0.0311074	0	0.0458379	0.0770238	0.0712074	0.0535131	0.0872927	0.047017	0.0794111	0.129906	0.0798769	0.0479222	0.0519271	AF514397,1,1762	Eukaryota;Archaeplastida;Chloroplastida;Charophyta;Phragmoplastophyta;Zygnematophyceae;Zygnematales;Ancylonema;Ancylonema nordenskioeldii
OTU_19024	0	0	0	0	0	0	0	0	0	0	0.00168398	0	0	0	0	0	0	0	0	0	0	0	0	0	0	0	0	0	AF514397,1,1762	Eukaryota;Archaeplastida;Chloroplastida;Charophyta;Phragmoplastophyta;Zygnematophyceae;Zygnematales;Ancylonema;Ancylonema nordenskioeldii
OTU_19027	0	0	0	0	0	0	0	0	0	0	0.00168398	0	0	0	0	0	0	0	0	0	0	0	0	0	0	0	0	0	AF514397,1,1762	Eukaryota;Archaeplastida;Chloroplastida;Charophyta;Phragmoplastophyta;Zygnematophyceae;Zygnematales;Ancylonema;Ancylonema nordenskioeldii
OTU_19032	0	0	0	0	0	0	0	0	0	0.00140932	0	0	0	0	0	0	0	0	0	0	0	0	0	0	0	0	0	0	AF514397,1,1762	Eukaryota;Archaeplastida;Chloroplastida;Charophyta;Phragmoplastophyta;Zygnematophyceae;Zygnematales;Ancylonema;Ancylonema nordenskioeldii
OTU_19035	0	0	0	0	0	0	0	0	0	0.00281865	0	0	0	0	0	0	0	0	0	0	0	0	0	0	0	0	0	0	AF514397,1,1762	Eukaryota;Archaeplastida;Chloroplastida;Charophyta;Phragmoplastophyta;Zygnematophyceae;Zygnematales;Ancylonema;Ancylonema nordenskioeldii
OTU_19042	0	0	0	0	0	0	0	0	0	0	0.00336797	0	0	0	0	0	0.025641	0	0	0.00309598	0	0	0	0	0	0	0	0	AF514397,1,1762	Eukaryota;Archaeplastida;Chloroplastida;Charophyta;Phragmoplastophyta;Zygnematophyceae;Zygnematales;Ancylonema;Ancylonema nordenskioeldii
OTU_19045	0	0.00579861	0	0	0	0	0	0	0	0	0.00168398	0	0	0	0	0	0	0	0	0	0	0	0	0	0	0	0	0	AF514397,1,1762	Eukaryota;Archaeplastida;Chloroplastida;Charophyta;Phragmoplastophyta;Zygnematophyceae;Zygnematales;Ancylonema;Ancylonema nordenskioeldii
OTU_19055	0	0	0	0	0	0	0	0	0	0	0.00168398	0	0	0	0	0	0	0	0	0	0	0	0	0	0	0	0	0	AF514397,1,1762	Eukaryota;Archaeplastida;Chloroplastida;Charophyta;Phragmoplastophyta;Zygnematophyceae;Zygnematales;Ancylonema;Ancylonema nordenskioeldii
OTU_19056	0	0	0	0	0	0	0	0	0	0.00140932	0.00505195	0	0	0	0	0	0	0	0	0	0	0	0	0.00107312	0.00227905	0	0	0	AF514397,1,1762	Eukaryota;Archaeplastida;Chloroplastida;Charophyta;Phragmoplastophyta;Zygnematophyceae;Zygnematales;Ancylonema;Ancylonema nordenskioeldii
OTU_1906	0	0.00869792	0	0	0.00428522	0	0	0.0101657	0	0.0239585	0.00841992	0.0139919	0.00941797	0.0141213	0.0264437	0.0103691	0.025641	0.0137514	0.0231071	0.00619195	0.0107026	0.00831359	0.0271654	0.0279012	0.0296276	0.0177504	0.010269	0.0134626	AF514397,1,1762	Eukaryota;Archaeplastida;Chloroplastida;Charophyta;Phragmoplastophyta;Zygnematophyceae;Zygnematales;Ancylonema;Ancylonema nordenskioeldii
OTU_19083	0	0	0	0	0	0	0	0	0	0.00140932	0	0	0	0	0.00330546	0	0	0	0	0	0	0	0	0	0	0	0	0	AF514397,1,1762	Eukaryota;Archaeplastida;Chloroplastida;Charophyta;Phragmoplastophyta;Zygnematophyceae;Zygnematales;Ancylonema;Ancylonema nordenskioeldii
OTU_19084	0	0	0	0	0	0	0	0	0	0	0	0	0	0	0.00330546	0	0	0	0	0	0	0	0.00104482	0	0	0	0	0	AF514397,1,1762	Eukaryota;Archaeplastida;Chloroplastida;Charophyta;Phragmoplastophyta;Zygnematophyceae;Zygnematales;Ancylonema;Ancylonema nordenskioeldii
OTU_19110	0	0	0	0	0	0	0	0	0	0	0	0	0	0	0	0.0103691	0	0	0	0	0	0	0	0	0	0	0	0	AF514397,1,1762	Eukaryota;Archaeplastida;Chloroplastida;Charophyta;Phragmoplastophyta;Zygnematophyceae;Zygnematales;Ancylonema;Ancylonema nordenskioeldii
OTU_19134	0.0319489	0.00289931	0	0	0.00642784	0	0	0	0	0.00140932	0.00168398	0	0.00941797	0	0.00330546	0	0.025641	0	0	0	0	0.0124704	0.00731376	0.00536561	0.00227905	0	0.00342302	0	AF514397,1,1762	Eukaryota;Archaeplastida;Chloroplastida;Charophyta;Phragmoplastophyta;Zygnematophyceae;Zygnematales;Ancylonema;Ancylonema nordenskioeldii
OTU_19147	0	0	0	0	0	0	0	0	0	0	0	0	0	0	0.00330546	0	0	0	0	0	0	0	0	0	0	0	0	0	AF514397,1,1762	Eukaryota;Archaeplastida;Chloroplastida;Charophyta;Phragmoplastophyta;Zygnematophyceae;Zygnematales;Ancylonema;Ancylonema nordenskioeldii
OTU_19151	0	0	0	0	0	0	0	0	0	0	0	0	0	0.00706065	0	0	0	0	0	0	0	0	0	0	0	0	0	0	AF514397,1,1762	Eukaryota;Archaeplastida;Chloroplastida;Charophyta;Phragmoplastophyta;Zygnematophyceae;Zygnematales;Ancylonema;Ancylonema nordenskioeldii
OTU_19157	0	0	0	0	0	0	0	0	0	0	0	0	0	0	0.00330546	0	0	0	0	0	0	0	0	0.00107312	0	0	0	0	AF514397,1,1762	Eukaryota;Archaeplastida;Chloroplastida;Charophyta;Phragmoplastophyta;Zygnematophyceae;Zygnematales;Ancylonema;Ancylonema nordenskioeldii
OTU_19158	0	0	0	0	0	0	0	0	0	0	0	0	0	0	0.00330546	0	0	0	0	0	0	0	0	0	0	0	0	0	AF514397,1,1762	Eukaryota;Archaeplastida;Chloroplastida;Charophyta;Phragmoplastophyta;Zygnematophyceae;Zygnematales;Ancylonema;Ancylonema nordenskioeldii
OTU_19161	0	0	0	0	0	0	0	0	0	0	0	0	0	0	0	0	0	0	0	0	0	0	0	0.00107312	0.00455809	0	0	0	AF514397,1,1762	Eukaryota;Archaeplastida;Chloroplastida;Charophyta;Phragmoplastophyta;Zygnematophyceae;Zygnematales;Ancylonema;Ancylonema nordenskioeldii
OTU_19165	0	0.00869792	0.00558534	0	0.00428522	0	0	0	0	0.0056373	0.0134719	0	0	0	0	0.0103691	0	0	0.00770238	0.00309598	0	0	0.0104482	0.00751186	0.0113952	0.0029584	0.00684603	0.0115393	AF514397,1,1762	Eukaryota;Archaeplastida;Chloroplastida;Charophyta;Phragmoplastophyta;Zygnematophyceae;Zygnematales;Ancylonema;Ancylonema nordenskioeldii
OTU_19167	0	0	0	0	0	0	0	0	0	0	0	0	0	0	0	0	0	0	0	0	0	0	0	0.00107312	0	0	0	0	AF514397,1,1762	Eukaryota;Archaeplastida;Chloroplastida;Charophyta;Phragmoplastophyta;Zygnematophyceae;Zygnematales;Ancylonema;Ancylonema nordenskioeldii
OTU_19169	0	0	0	0	0	0	0	0	0	0	0	0	0	0	0	0	0	0	0	0	0	0	0	0.00107312	0	0	0	0	AF514397,1,1762	Eukaryota;Archaeplastida;Chloroplastida;Charophyta;Phragmoplastophyta;Zygnematophyceae;Zygnematales;Ancylonema;Ancylonema nordenskioeldii
OTU_19174	0	0	0	0	0	0	0	0	0	0	0	0	0	0	0	0	0	0	0	0	0	0	0	0.00107312	0	0	0	0.00192322	AF514397,1,1762	Eukaryota;Archaeplastida;Chloroplastida;Charophyta;Phragmoplastophyta;Zygnematophyceae;Zygnematales;Ancylonema;Ancylonema nordenskioeldii
OTU_19179	0	0	0.00558534	0	0	0	0	0	0	0	0	0	0	0	0	0	0	0	0	0	0	0	0	0.00107312	0	0	0	0	AF514397,1,1762	Eukaryota;Archaeplastida;Chloroplastida;Charophyta;Phragmoplastophyta;Zygnematophyceae;Zygnematales;Ancylonema;Ancylonema nordenskioeldii
OTU_19180	0	0	0	0	0	0	0	0	0	0	0	0	0	0	0	0	0	0	0	0	0	0	0	0	0.00227905	0	0	0	AF514397,1,1762	Eukaryota;Archaeplastida;Chloroplastida;Charophyta;Phragmoplastophyta;Zygnematophyceae;Zygnematales;Ancylonema;Ancylonema nordenskioeldii
OTU_19181	0	0	0	0	0	0	0	0	0	0	0	0	0	0	0	0	0	0	0	0	0	0	0	0	0.00227905	0	0	0	AF514397,1,1762	Eukaryota;Archaeplastida;Chloroplastida;Charophyta;Phragmoplastophyta;Zygnematophyceae;Zygnematales;Ancylonema;Ancylonema nordenskioeldii
OTU_19182	0	0	0	0	0	0	0	0	0	0	0	0	0	0	0	0	0	0	0	0	0	0	0	0	0.00227905	0	0	0	AF514397,1,1762	Eukaryota;Archaeplastida;Chloroplastida;Charophyta;Phragmoplastophyta;Zygnematophyceae;Zygnematales;Ancylonema;Ancylonema nordenskioeldii
OTU_19188	0	0	0	0	0	0	0	0	0	0	0	0	0	0	0	0	0	0	0	0	0	0	0.00104482	0	0.00227905	0	0	0	AF514397,1,1762	Eukaryota;Archaeplastida;Chloroplastida;Charophyta;Phragmoplastophyta;Zygnematophyceae;Zygnematales;Ancylonema;Ancylonema nordenskioeldii
OTU_19192	0	0	0	0	0	0	0	0	0	0	0	0	0	0	0	0	0	0	0	0	0	0	0	0	0.00227905	0	0	0	AF514397,1,1762	Eukaryota;Archaeplastida;Chloroplastida;Charophyta;Phragmoplastophyta;Zygnematophyceae;Zygnematales;Ancylonema;Ancylonema nordenskioeldii
OTU_19202	0	0	0	0	0	0	0	0	0	0	0	0	0	0	0	0	0	0	0	0	0	0	0	0.00107312	0	0	0	0	AF514397,1,1762	Eukaryota;Archaeplastida;Chloroplastida;Charophyta;Phragmoplastophyta;Zygnematophyceae;Zygnematales;Ancylonema;Ancylonema nordenskioeldii
OTU_19208	0	0	0	0	0	0	0	0	0	0	0	0	0	0	0	0	0	0	0	0	0	0	0.00104482	0	0	0	0	0	AF514397,1,1762	Eukaryota;Archaeplastida;Chloroplastida;Charophyta;Phragmoplastophyta;Zygnematophyceae;Zygnematales;Ancylonema;Ancylonema nordenskioeldii
OTU_19221	0	0	0	0	0	0	0	0	0	0	0	0	0	0	0	0	0	0	0	0	0	0	0	0.00107312	0	0	0	0	AF514397,1,1762	Eukaryota;Archaeplastida;Chloroplastida;Charophyta;Phragmoplastophyta;Zygnematophyceae;Zygnematales;Ancylonema;Ancylonema nordenskioeldii
OTU_19222	0	0.00289931	0	0	0	0	0	0	0	0	0	0	0	0	0	0	0	0	0	0	0	0	0	0.00107312	0	0	0	0	AF514397,1,1762	Eukaryota;Archaeplastida;Chloroplastida;Charophyta;Phragmoplastophyta;Zygnematophyceae;Zygnematales;Ancylonema;Ancylonema nordenskioeldii
OTU_19223	0	0	0	0	0	0	0	0	0	0	0	0	0	0	0	0	0	0	0	0	0	0	0	0.00107312	0	0	0	0	AF514397,1,1762	Eukaryota;Archaeplastida;Chloroplastida;Charophyta;Phragmoplastophyta;Zygnematophyceae;Zygnematales;Ancylonema;Ancylonema nordenskioeldii
OTU_19224	0	0	0	0	0	0	0	0	0	0	0	0	0	0	0	0	0	0	0	0	0	0	0	0.00107312	0	0	0	0	AF514397,1,1762	Eukaryota;Archaeplastida;Chloroplastida;Charophyta;Phragmoplastophyta;Zygnematophyceae;Zygnematales;Ancylonema;Ancylonema nordenskioeldii
OTU_19230	0	0	0	0	0	0	0	0	0	0	0	0	0	0	0	0	0	0	0	0	0	0	0	0.00107312	0	0	0	0	AF514397,1,1762	Eukaryota;Archaeplastida;Chloroplastida;Charophyta;Phragmoplastophyta;Zygnematophyceae;Zygnematales;Ancylonema;Ancylonema nordenskioeldii
OTU_19239	0	0	0	0	0	0	0	0	0	0	0	0	0	0	0	0	0	0	0	0	0	0	0	0	0	0	0.00342302	0	AF514397,1,1762	Eukaryota;Archaeplastida;Chloroplastida;Charophyta;Phragmoplastophyta;Zygnematophyceae;Zygnematales;Ancylonema;Ancylonema nordenskioeldii
OTU_1925	0	0	0	0	0	0	0	0	0	0	0	0	0	0.00706065	0	0	0	0	0	0	0	0	0	0	0	0	0	0	AF514397,1,1762	Eukaryota;Archaeplastida;Chloroplastida;Charophyta;Phragmoplastophyta;Zygnematophyceae;Zygnematales;Ancylonema;Ancylonema nordenskioeldii
OTU_19255	0	0	0	0	0	0	0	0	0	0	0	0	0	0	0	0	0	0	0	0	0	0	0	0	0	0.0029584	0	0	AF514397,1,1762	Eukaryota;Archaeplastida;Chloroplastida;Charophyta;Phragmoplastophyta;Zygnematophyceae;Zygnematales;Ancylonema;Ancylonema nordenskioeldii
OTU_19260	0	0	0	0	0	0	0	0	0	0	0	0	0	0	0	0	0	0	0	0	0.00535131	0	0.00208965	0	0	0.00591681	0	0	AF514397,1,1762	Eukaryota;Archaeplastida;Chloroplastida;Charophyta;Phragmoplastophyta;Zygnematophyceae;Zygnematales;Ancylonema;Ancylonema nordenskioeldii
OTU_19273	0	0	0	0	0	0	0	0	0	0	0	0	0	0	0	0	0	0	0	0	0	0	0	0	0	0	0.00342302	0	AF514397,1,1762	Eukaryota;Archaeplastida;Chloroplastida;Charophyta;Phragmoplastophyta;Zygnematophyceae;Zygnematales;Ancylonema;Ancylonema nordenskioeldii
OTU_19274	0	0	0	0	0	0	0	0	0	0	0	0	0	0	0	0	0	0	0	0	0	0	0	0	0	0	0.00342302	0	AF514397,1,1762	Eukaryota;Archaeplastida;Chloroplastida;Charophyta;Phragmoplastophyta;Zygnematophyceae;Zygnematales;Ancylonema;Ancylonema nordenskioeldii
OTU_19279	0	0	0	0	0	0	0	0	0	0	0	0	0	0	0	0	0	0	0	0	0	0	0	0	0	0	0.00342302	0	AF514397,1,1762	Eukaryota;Archaeplastida;Chloroplastida;Charophyta;Phragmoplastophyta;Zygnematophyceae;Zygnematales;Ancylonema;Ancylonema nordenskioeldii
OTU_19287	0	0	0	0	0	0	0	0	0	0	0	0	0	0	0	0	0	0	0	0	0	0	0	0	0.00227905	0	0	0	AF514397,1,1762	Eukaryota;Archaeplastida;Chloroplastida;Charophyta;Phragmoplastophyta;Zygnematophyceae;Zygnematales;Ancylonema;Ancylonema nordenskioeldii
OTU_19300	0	0	0	0	0.00428522	0	0	0	0	0.00140932	0	0	0	0	0	0	0	0	0	0	0	0	0.00104482	0	0.00227905	0	0	0	AF514397,1,1762	Eukaryota;Archaeplastida;Chloroplastida;Charophyta;Phragmoplastophyta;Zygnematophyceae;Zygnematales;Ancylonema;Ancylonema nordenskioeldii
OTU_19304	0	0	0	0	0	0	0	0	0	0	0	0	0	0	0	0	0	0	0	0	0	0	0	0	0.00227905	0	0	0	AF514397,1,1762	Eukaryota;Archaeplastida;Chloroplastida;Charophyta;Phragmoplastophyta;Zygnematophyceae;Zygnematales;Ancylonema;Ancylonema nordenskioeldii
OTU_19305	0	0	0	0	0	0	0	0	0	0	0.00336797	0	0	0	0	0	0	0	0	0	0	0	0	0	0.00227905	0.0029584	0	0	AF514397,1,1762	Eukaryota;Archaeplastida;Chloroplastida;Charophyta;Phragmoplastophyta;Zygnematophyceae;Zygnematales;Ancylonema;Ancylonema nordenskioeldii
OTU_19320	0	0	0	0	0	0	0	0	0	0	0	0	0	0	0	0	0	0	0	0	0	0	0	0	0	0.0029584	0	0	AF514397,1,1762	Eukaryota;Archaeplastida;Chloroplastida;Charophyta;Phragmoplastophyta;Zygnematophyceae;Zygnematales;Ancylonema;Ancylonema nordenskioeldii
OTU_19340	0	0	0	0	0	0	0	0	0	0	0	0	0	0	0	0	0	0	0	0.00309598	0	0	0	0	0	0	0	0	AF514397,1,1762	Eukaryota;Archaeplastida;Chloroplastida;Charophyta;Phragmoplastophyta;Zygnematophyceae;Zygnematales;Ancylonema;Ancylonema nordenskioeldii
OTU_19345	0	0	0	0	0	0	0	0	0	0.00140932	0	0	0	0	0	0	0	0	0	0.00309598	0	0	0	0.00107312	0	0	0	0	AF514397,1,1762	Eukaryota;Archaeplastida;Chloroplastida;Charophyta;Phragmoplastophyta;Zygnematophyceae;Zygnematales;Ancylonema;Ancylonema nordenskioeldii
OTU_19348	0	0	0	0	0	0	0	0	0	0	0	0	0	0	0	0	0	0	0	0.00309598	0	0	0	0	0	0	0	0	AF514397,1,1762	Eukaryota;Archaeplastida;Chloroplastida;Charophyta;Phragmoplastophyta;Zygnematophyceae;Zygnematales;Ancylonema;Ancylonema nordenskioeldii
OTU_19361	0	0	0	0	0	0	0	0	0	0	0	0	0	0	0	0	0	0	0	0	0.00535131	0	0	0	0	0	0	0	AF514397,1,1762	Eukaryota;Archaeplastida;Chloroplastida;Charophyta;Phragmoplastophyta;Zygnematophyceae;Zygnematales;Ancylonema;Ancylonema nordenskioeldii
OTU_19366	0	0	0	0	0	0	0	0	0	0	0	0	0	0	0	0	0	0	0	0.00309598	0	0	0	0	0	0.0029584	0	0	AF514397,1,1762	Eukaryota;Archaeplastida;Chloroplastida;Charophyta;Phragmoplastophyta;Zygnematophyceae;Zygnematales;Ancylonema;Ancylonema nordenskioeldii
OTU_19374	0	0	0	0	0	0	0	0	0	0	0	0	0	0	0	0	0	0.00458379	0	0	0	0	0	0	0	0	0	0	AF514397,1,1762	Eukaryota;Archaeplastida;Chloroplastida;Charophyta;Phragmoplastophyta;Zygnematophyceae;Zygnematales;Ancylonema;Ancylonema nordenskioeldii
OTU_19382	0	0	0	0	0	0	0	0	0	0	0	0	0	0	0	0	0	0.00458379	0	0	0	0	0	0	0	0	0	0	AF514397,1,1762	Eukaryota;Archaeplastida;Chloroplastida;Charophyta;Phragmoplastophyta;Zygnematophyceae;Zygnematales;Ancylonema;Ancylonema nordenskioeldii
OTU_1940	0.0638978	0.0521875	0.0335121	0.0278009	0.0471375	0.00328958	0.0316256	0.0203314	0	0.0620103	0.0488355	0.0979432	0.0313932	0.0776672	0.0892473	0.0414766	0.0769231	0.0320865	0.0693214	0.0278638	0.0535131	0.0540383	0.0856755	0.106239	0.0638133	0.0325425	0.0171151	0.0615432	AF514397,1,1762	Eukaryota;Archaeplastida;Chloroplastida;Charophyta;Phragmoplastophyta;Zygnematophyceae;Zygnematales;Ancylonema;Ancylonema nordenskioeldii
OTU_19402	0	0	0	0	0	0	0	0	0	0	0	0	0	0	0	0	0	0	0.00770238	0	0	0.00415679	0	0	0	0	0	0	AF514397,1,1762	Eukaryota;Archaeplastida;Chloroplastida;Charophyta;Phragmoplastophyta;Zygnematophyceae;Zygnematales;Ancylonema;Ancylonema nordenskioeldii
OTU_19407	0	0	0	0	0	0	0	0	0	0	0	0	0	0	0	0	0	0	0.00770238	0	0	0	0	0	0	0	0	0	AF514397,1,1762	Eukaryota;Archaeplastida;Chloroplastida;Charophyta;Phragmoplastophyta;Zygnematophyceae;Zygnematales;Ancylonema;Ancylonema nordenskioeldii
OTU_19422	0	0	0	0	0	0	0	0	0	0	0	0	0	0	0	0	0	0	0	0	0	0	0.00104482	0.00107312	0	0	0	0	AF514397,1,1762	Eukaryota;Archaeplastida;Chloroplastida;Charophyta;Phragmoplastophyta;Zygnematophyceae;Zygnematales;Ancylonema;Ancylonema nordenskioeldii
OTU_19424	0	0	0	0	0	0	0	0	0	0	0	0	0	0	0	0	0	0	0	0	0	0	0.00104482	0	0	0	0	0	AF514397,1,1762	Eukaryota;Archaeplastida;Chloroplastida;Charophyta;Phragmoplastophyta;Zygnematophyceae;Zygnematales;Ancylonema;Ancylonema nordenskioeldii
OTU_19428	0	0	0	0.0278009	0	0	0	0	0	0	0	0	0	0	0	0	0	0	0	0	0	0	0.00104482	0	0	0	0	0	AF514397,1,1762	Eukaryota;Archaeplastida;Chloroplastida;Charophyta;Phragmoplastophyta;Zygnematophyceae;Zygnematales;Ancylonema;Ancylonema nordenskioeldii
OTU_19431	0	0	0	0	0	0	0	0	0	0.00140932	0	0	0	0	0	0	0	0	0	0	0	0	0.00208965	0	0	0	0	0	AF514397,1,1762	Eukaryota;Archaeplastida;Chloroplastida;Charophyta;Phragmoplastophyta;Zygnematophyceae;Zygnematales;Ancylonema;Ancylonema nordenskioeldii
OTU_19460	0	0	0	0	0	0	0	0	0	0	0	0	0	0	0	0	0	0	0	0	0	0	0.00104482	0	0	0	0	0	AF514397,1,1762	Eukaryota;Archaeplastida;Chloroplastida;Charophyta;Phragmoplastophyta;Zygnematophyceae;Zygnematales;Ancylonema;Ancylonema nordenskioeldii
OTU_19462	0	0	0	0	0	0	0	0	0	0	0	0	0	0	0.00330546	0	0	0	0	0	0	0	0.00104482	0	0	0	0	0	AF514397,1,1762	Eukaryota;Archaeplastida;Chloroplastida;Charophyta;Phragmoplastophyta;Zygnematophyceae;Zygnematales;Ancylonema;Ancylonema nordenskioeldii
OTU_19468	0	0	0	0	0	0	0	0	0	0	0	0	0	0	0	0	0	0	0	0	0	0.00415679	0	0	0	0	0	0	AF514397,1,1762	Eukaryota;Archaeplastida;Chloroplastida;Charophyta;Phragmoplastophyta;Zygnematophyceae;Zygnematales;Ancylonema;Ancylonema nordenskioeldii
OTU_19471	0	0	0	0	0	0	0	0	0	0	0	0	0	0	0	0	0	0	0	0	0	0	0.00104482	0	0	0	0	0	AF514397,1,1762	Eukaryota;Archaeplastida;Chloroplastida;Charophyta;Phragmoplastophyta;Zygnematophyceae;Zygnematales;Ancylonema;Ancylonema nordenskioeldii
OTU_19473	0	0	0	0	0	0	0	0	0	0	0	0	0	0	0	0	0	0	0	0	0	0.00415679	0	0.00107312	0	0	0	0	AF514397,1,1762	Eukaryota;Archaeplastida;Chloroplastida;Charophyta;Phragmoplastophyta;Zygnematophyceae;Zygnematales;Ancylonema;Ancylonema nordenskioeldii
OTU_19476	0	0	0	0	0	0	0	0	0	0	0	0	0	0	0	0	0	0	0	0	0	0.00831359	0	0	0	0	0	0	AF514397,1,1762	Eukaryota;Archaeplastida;Chloroplastida;Charophyta;Phragmoplastophyta;Zygnematophyceae;Zygnematales;Ancylonema;Ancylonema nordenskioeldii
OTU_19498	0	0	0	0	0.00214261	0	0	0	0	0	0	0	0	0	0	0	0	0	0	0	0	0	0.00104482	0	0	0	0	0	AF514397,1,1762	Eukaryota;Archaeplastida;Chloroplastida;Charophyta;Phragmoplastophyta;Zygnematophyceae;Zygnematales;Ancylonema;Ancylonema nordenskioeldii
OTU_19499	0	0	0	0	0	0	0	0	0	0	0	0	0	0	0	0	0	0	0	0	0	0	0.00104482	0	0	0	0	0	AF514397,1,1762	Eukaryota;Archaeplastida;Chloroplastida;Charophyta;Phragmoplastophyta;Zygnematophyceae;Zygnematales;Ancylonema;Ancylonema nordenskioeldii
OTU_19530	0	0	0	0	0.00214261	0	0	0	0	0	0	0	0	0	0	0	0	0	0	0	0	0	0	0	0	0	0	0	AF514397,1,1762	Eukaryota;Archaeplastida;Chloroplastida;Charophyta;Phragmoplastophyta;Zygnematophyceae;Zygnematales;Ancylonema;Ancylonema nordenskioeldii
OTU_19550	0	0.00289931	0.0223414	0.0556019	0.00428522	0.00328958	0	0.0101657	0	0.00986527	0	0	0	0	0	0.0103691	0	0.0137514	0	0	0.00535131	0	0	0.00107312	0.00227905	0	0	0.00576967	AF514397,1,1762	Eukaryota;Archaeplastida;Chloroplastida;Charophyta;Phragmoplastophyta;Zygnematophyceae;Zygnematales;Ancylonema;Ancylonema nordenskioeldii
OTU_1958	0	0	0	0	0	0	0	0	0	0	0	0	0	0	0	0	0	0	0	0	0	0	0.00104482	0	0	0	0.00684603	0.00192322	AF514397,1,1762	Eukaryota;Archaeplastida;Chloroplastida;Charophyta;Phragmoplastophyta;Zygnematophyceae;Zygnematales;Ancylonema;Ancylonema nordenskioeldii
OTU_19650	0	0	0	0	0	0	0	0	0	0.00140932	0	0	0	0	0	0	0	0	0	0	0	0	0	0	0	0	0	0	AF514397,1,1762	Eukaryota;Archaeplastida;Chloroplastida;Charophyta;Phragmoplastophyta;Zygnematophyceae;Zygnematales;Ancylonema;Ancylonema nordenskioeldii
OTU_19658	0	0	0	0	0.00214261	0	0	0	0	0.00140932	0	0	0	0	0	0	0	0	0	0	0	0	0	0	0	0	0	0	AF514397,1,1762	Eukaryota;Archaeplastida;Chloroplastida;Charophyta;Phragmoplastophyta;Zygnematophyceae;Zygnematales;Ancylonema;Ancylonema nordenskioeldii
OTU_19699	0	0.00289931	0	0	0	0	0	0	0	0	0	0	0	0	0	0	0	0	0	0	0	0	0	0	0	0	0	0	AF514397,1,1762	Eukaryota;Archaeplastida;Chloroplastida;Charophyta;Phragmoplastophyta;Zygnematophyceae;Zygnematales;Ancylonema;Ancylonema nordenskioeldii
OTU_19714	0	0	0	0	0	0	0	0	0	0	0	0	0	0	0	0	0	0	0	0	0	0	0	0	0	0	0	0.00192322	AF514397,1,1762	Eukaryota;Archaeplastida;Chloroplastida;Charophyta;Phragmoplastophyta;Zygnematophyceae;Zygnematales;Ancylonema;Ancylonema nordenskioeldii
OTU_19717	0	0	0	0	0	0	0	0	0	0	0	0	0	0	0	0	0	0	0	0	0	0	0	0	0	0	0	0.00192322	AF514397,1,1762	Eukaryota;Archaeplastida;Chloroplastida;Charophyta;Phragmoplastophyta;Zygnematophyceae;Zygnematales;Ancylonema;Ancylonema nordenskioeldii
OTU_19718	0	0	0	0	0	0	0	0	0	0	0	0	0	0	0	0	0	0	0	0	0	0	0	0	0	0	0	0.00192322	AF514397,1,1762	Eukaryota;Archaeplastida;Chloroplastida;Charophyta;Phragmoplastophyta;Zygnematophyceae;Zygnematales;Ancylonema;Ancylonema nordenskioeldii
OTU_19740	0	0	0	0	0	0	0	0	0	0	0	0	0	0	0	0	0	0	0	0	0	0	0	0	0	0	0	0.00192322	AF514397,1,1762	Eukaryota;Archaeplastida;Chloroplastida;Charophyta;Phragmoplastophyta;Zygnematophyceae;Zygnematales;Ancylonema;Ancylonema nordenskioeldii
OTU_19750	0	0.00289931	0	0	0	0	0	0	0	0	0	0	0	0	0.00991637	0.0103691	0	0.00458379	0.00770238	0	0.0107026	0.00831359	0.00626894	0.00858498	0	0.0029584	0	0.00961612	AF514397,1,1762	Eukaryota;Archaeplastida;Chloroplastida;Charophyta;Phragmoplastophyta;Zygnematophyceae;Zygnematales;Ancylonema;Ancylonema nordenskioeldii
OTU_19759	0	0.00289931	0	0	0.00214261	0	0	0	0	0.00140932	0.00168398	0	0	0	0.00330546	0	0	0	0	0	0	0	0	0.00107312	0.00227905	0.0029584	0	0	AF514397,1,1762	Eukaryota;Archaeplastida;Chloroplastida;Charophyta;Phragmoplastophyta;Zygnematophyceae;Zygnematales;Ancylonema;Ancylonema nordenskioeldii
OTU_19781	0	0	0.0111707	0	0	0	0	0	0	0	0	0	0	0	0	0	0	0	0	0	0	0	0	0	0	0	0	0	AF514397,1,1762	Eukaryota;Archaeplastida;Chloroplastida;Charophyta;Phragmoplastophyta;Zygnematophyceae;Zygnematales;Ancylonema;Ancylonema nordenskioeldii
OTU_1982	0	0	0	0	0	0	0	0	0	0.00281865	0	0	0	0	0	0	0	0	0	0	0	0	0	0	0	0	0	0	AF514397,1,1762	Eukaryota;Archaeplastida;Chloroplastida;Charophyta;Phragmoplastophyta;Zygnematophyceae;Zygnematales;Ancylonema;Ancylonema nordenskioeldii
OTU_19848	0	0.00289931	0	0	0	0	0	0	0	0	0	0	0	0	0	0	0	0	0	0	0	0	0	0	0	0	0	0	AF514397,1,1762	Eukaryota;Archaeplastida;Chloroplastida;Charophyta;Phragmoplastophyta;Zygnematophyceae;Zygnematales;Ancylonema;Ancylonema nordenskioeldii
OTU_19856	0	0	0	0	0	0	0	0	0	0.00140932	0	0	0	0	0	0	0	0	0	0	0	0	0	0	0	0	0	0	AF514397,1,1762	Eukaryota;Archaeplastida;Chloroplastida;Charophyta;Phragmoplastophyta;Zygnematophyceae;Zygnematales;Ancylonema;Ancylonema nordenskioeldii
OTU_19861	0	0	0	0	0	0	0	0	0	0	0.00168398	0	0	0	0	0	0	0	0	0	0	0	0.00104482	0	0	0	0	0	AF514397,1,1762	Eukaryota;Archaeplastida;Chloroplastida;Charophyta;Phragmoplastophyta;Zygnematophyceae;Zygnematales;Ancylonema;Ancylonema nordenskioeldii
OTU_19862	0	0	0	0	0	0	0	0	0	0.00140932	0	0	0	0	0	0	0	0	0	0	0	0	0	0	0	0	0	0	AF514397,1,1762	Eukaryota;Archaeplastida;Chloroplastida;Charophyta;Phragmoplastophyta;Zygnematophyceae;Zygnematales;Ancylonema;Ancylonema nordenskioeldii
OTU_19865	0	0	0	0	0	0	0	0	0	0.00140932	0	0	0	0	0	0	0	0	0	0	0	0	0	0	0	0	0	0	AF514397,1,1762	Eukaryota;Archaeplastida;Chloroplastida;Charophyta;Phragmoplastophyta;Zygnematophyceae;Zygnematales;Ancylonema;Ancylonema nordenskioeldii
OTU_19867	0	0	0	0	0	0	0	0	0	0.00140932	0	0	0	0	0	0	0	0	0	0	0	0	0	0	0	0	0	0	AF514397,1,1762	Eukaryota;Archaeplastida;Chloroplastida;Charophyta;Phragmoplastophyta;Zygnematophyceae;Zygnematales;Ancylonema;Ancylonema nordenskioeldii
OTU_19870	0	0	0	0	0	0	0	0	0	0.00140932	0	0	0	0	0	0	0	0	0	0	0	0	0	0	0	0	0	0	AF514397,1,1762	Eukaryota;Archaeplastida;Chloroplastida;Charophyta;Phragmoplastophyta;Zygnematophyceae;Zygnematales;Ancylonema;Ancylonema nordenskioeldii
OTU_19871	0	0	0	0	0	0	0	0	0	0.00140932	0.00168398	0	0	0	0	0	0	0	0	0	0	0	0	0	0	0	0	0	AF514397,1,1762	Eukaryota;Archaeplastida;Chloroplastida;Charophyta;Phragmoplastophyta;Zygnematophyceae;Zygnematales;Ancylonema;Ancylonema nordenskioeldii
OTU_19873	0	0	0	0	0	0	0	0	0	0	0.00168398	0	0	0	0	0	0	0	0	0	0	0	0	0	0	0	0	0	AF514397,1,1762	Eukaryota;Archaeplastida;Chloroplastida;Charophyta;Phragmoplastophyta;Zygnematophyceae;Zygnematales;Ancylonema;Ancylonema nordenskioeldii
OTU_19885	0	0	0	0	0	0	0	0	0	0	0.00168398	0	0	0	0	0	0	0	0	0	0	0	0	0.00107312	0	0	0	0	AF514397,1,1762	Eukaryota;Archaeplastida;Chloroplastida;Charophyta;Phragmoplastophyta;Zygnematophyceae;Zygnematales;Ancylonema;Ancylonema nordenskioeldii
OTU_19892	0	0	0	0	0	0	0	0	0	0	0.00336797	0	0	0	0	0	0	0	0	0	0	0	0	0	0	0	0	0	AF514397,1,1762	Eukaryota;Archaeplastida;Chloroplastida;Charophyta;Phragmoplastophyta;Zygnematophyceae;Zygnematales;Ancylonema;Ancylonema nordenskioeldii
OTU_19893	0	0	0	0	0	0	0	0	0	0	0.00168398	0	0	0	0	0	0	0	0	0	0	0	0.00104482	0	0	0	0	0	AF514397,1,1762	Eukaryota;Archaeplastida;Chloroplastida;Charophyta;Phragmoplastophyta;Zygnematophyceae;Zygnematales;Ancylonema;Ancylonema nordenskioeldii
OTU_19899	0	0	0	0	0	0	0	0	0	0	0	0	0	0	0	0	0	0	0	0	0	0	0	0	0	0	0	0	AF514397,1,1762	Eukaryota;Archaeplastida;Chloroplastida;Charophyta;Phragmoplastophyta;Zygnematophyceae;Zygnematales;Ancylonema;Ancylonema nordenskioeldii
OTU_19903	0	0	0	0	0	0	0	0	0	0.00140932	0	0	0	0	0	0	0	0	0	0	0	0	0	0	0	0	0	0	AF514397,1,1762	Eukaryota;Archaeplastida;Chloroplastida;Charophyta;Phragmoplastophyta;Zygnematophyceae;Zygnematales;Ancylonema;Ancylonema nordenskioeldii
OTU_19911	0	0	0	0	0	0	0	0	0	0	0.00168398	0	0	0	0	0	0	0	0	0	0	0	0	0	0	0	0	0	AF514397,1,1762	Eukaryota;Archaeplastida;Chloroplastida;Charophyta;Phragmoplastophyta;Zygnematophyceae;Zygnematales;Ancylonema;Ancylonema nordenskioeldii
OTU_19915	0	0	0	0.0278009	0.00214261	0	0	0	0	0.00281865	0.00168398	0	0	0	0	0	0	0	0	0.00309598	0	0.00415679	0	0.00429249	0	0	0.00342302	0	AF514397,1,1762	Eukaryota;Archaeplastida;Chloroplastida;Charophyta;Phragmoplastophyta;Zygnematophyceae;Zygnematales;Ancylonema;Ancylonema nordenskioeldii
OTU_19916	0	0	0	0	0	0	0	0	0	0.00140932	0	0	0	0	0	0	0	0	0	0	0	0	0	0	0	0	0	0	AF514397,1,1762	Eukaryota;Archaeplastida;Chloroplastida;Charophyta;Phragmoplastophyta;Zygnematophyceae;Zygnematales;Ancylonema;Ancylonema nordenskioeldii
OTU_19917	0	0	0.00558534	0	0	0	0	0	0	0.00140932	0	0	0	0	0	0	0	0	0	0	0	0	0	0	0	0	0	0	AF514397,1,1762	Eukaryota;Archaeplastida;Chloroplastida;Charophyta;Phragmoplastophyta;Zygnematophyceae;Zygnematales;Ancylonema;Ancylonema nordenskioeldii
OTU_19926	0	0	0	0	0	0	0	0	0	0.00140932	0	0	0	0	0	0	0	0	0	0	0	0	0	0	0	0	0	0	AF514397,1,1762	Eukaryota;Archaeplastida;Chloroplastida;Charophyta;Phragmoplastophyta;Zygnematophyceae;Zygnematales;Ancylonema;Ancylonema nordenskioeldii
OTU_19928	0	0	0	0	0	0	0	0	0	0.00140932	0	0	0	0	0	0	0	0	0	0	0	0	0	0	0	0	0	0	AF514397,1,1762	Eukaryota;Archaeplastida;Chloroplastida;Charophyta;Phragmoplastophyta;Zygnematophyceae;Zygnematales;Ancylonema;Ancylonema nordenskioeldii
OTU_19930	0	0	0	0	0	0	0	0	0	0.00140932	0	0	0	0	0	0	0	0	0	0	0	0	0	0	0	0	0	0	AF514397,1,1762	Eukaryota;Archaeplastida;Chloroplastida;Charophyta;Phragmoplastophyta;Zygnematophyceae;Zygnematales;Ancylonema;Ancylonema nordenskioeldii
OTU_19956	0	0	0	0	0	0	0	0	0	0	0	0	0	0	0.00330546	0	0	0	0	0	0	0	0.00104482	0	0	0	0	0	AF514397,1,1762	Eukaryota;Archaeplastida;Chloroplastida;Charophyta;Phragmoplastophyta;Zygnematophyceae;Zygnematales;Ancylonema;Ancylonema nordenskioeldii
OTU_19982	0	0	0	0	0	0	0	0	0	0	0	0.0139919	0	0	0.00330546	0	0	0	0	0	0	0	0	0	0	0	0	0	AF514397,1,1762	Eukaryota;Archaeplastida;Chloroplastida;Charophyta;Phragmoplastophyta;Zygnematophyceae;Zygnematales;Ancylonema;Ancylonema nordenskioeldii
OTU_19985	0	0	0	0	0	0	0	0	0	0	0.00168398	0	0	0	0	0	0	0	0	0	0	0	0	0	0	0	0	0	AF514397,1,1762	Eukaryota;Archaeplastida;Chloroplastida;Charophyta;Phragmoplastophyta;Zygnematophyceae;Zygnematales;Ancylonema;Ancylonema nordenskioeldii
OTU_19988	0	0	0	0	0	0	0	0	0	0.00281865	0.00336797	0	0	0	0	0	0	0	0	0	0	0	0	0	0	0	0	0	AF514397,1,1762	Eukaryota;Archaeplastida;Chloroplastida;Charophyta;Phragmoplastophyta;Zygnematophyceae;Zygnematales;Ancylonema;Ancylonema nordenskioeldii
OTU_19993	0	0	0	0	0	0	0	0	0	0	0.00168398	0	0	0	0	0	0	0	0	0	0	0	0	0.00107312	0	0	0	0	AF514397,1,1762	Eukaryota;Archaeplastida;Chloroplastida;Charophyta;Phragmoplastophyta;Zygnematophyceae;Zygnematales;Ancylonema;Ancylonema nordenskioeldii
OTU_19994	0	0	0	0	0	0	0	0	0	0	0.00168398	0	0.00313932	0	0	0	0	0	0	0	0	0	0	0	0	0	0	0	AF514397,1,1762	Eukaryota;Archaeplastida;Chloroplastida;Charophyta;Phragmoplastophyta;Zygnematophyceae;Zygnematales;Ancylonema;Ancylonema nordenskioeldii
OTU_200	0.0319489	0.0231945	0.0223414	0.0278009	0.0299966	0.00657916	0	0.00508285	0.010623	0.0380518	0.0471515	0	0.0156966	0.00706065	0.0594982	0.0414766	0.025641	0.0595893	0.0847262	0.0185759	0.0374592	0.0457247	0.0449274	0.0858498	0.0729295	0.0325425	0.0444992	0.0634664	AF514397,1,1762	Eukaryota;Archaeplastida;Chloroplastida;Charophyta;Phragmoplastophyta;Zygnematophyceae;Zygnematales;Ancylonema;Ancylonema nordenskioeldii
OTU_20001	0	0	0	0	0	0	0	0	0	0	0	0	0.00313932	0	0	0	0	0	0	0	0	0	0	0	0	0	0	0	AF514397,1,1762	Eukaryota;Archaeplastida;Chloroplastida;Charophyta;Phragmoplastophyta;Zygnematophyceae;Zygnematales;Ancylonema;Ancylonema nordenskioeldii
OTU_20019	0	0	0	0	0	0	0	0	0	0	0	0	0.00313932	0	0	0	0	0	0	0	0	0	0	0	0	0	0	0	AF514397,1,1762	Eukaryota;Archaeplastida;Chloroplastida;Charophyta;Phragmoplastophyta;Zygnematophyceae;Zygnematales;Ancylonema;Ancylonema nordenskioeldii
OTU_20064	0	0	0	0	0	0	0	0	0.00531152	0	0	0	0	0	0	0	0	0	0	0	0	0	0	0	0	0	0	0	AF514397,1,1762	Eukaryota;Archaeplastida;Chloroplastida;Charophyta;Phragmoplastophyta;Zygnematophyceae;Zygnematales;Ancylonema;Ancylonema nordenskioeldii
OTU_2009	0	0	0	0	0	0.00657916	0	0	0.010623	0.00704662	0.00505195	0.0279838	0	0.00706065	0.00661091	0	0	0.00916758	0.00770238	0.00309598	0	0.00831359	0.00731376	0.0107312	0.0159533	0.014792	0.00342302	0.017309	AF514397,1,1762	Eukaryota;Archaeplastida;Chloroplastida;Charophyta;Phragmoplastophyta;Zygnematophyceae;Zygnematales;Ancylonema;Ancylonema nordenskioeldii
OTU_20114	0	0	0	0	0	0	0	0.00508285	0	0	0	0	0	0	0	0	0	0	0	0	0	0	0	0	0.00227905	0	0	0	AF514397,1,1762	Eukaryota;Archaeplastida;Chloroplastida;Charophyta;Phragmoplastophyta;Zygnematophyceae;Zygnematales;Ancylonema;Ancylonema nordenskioeldii
OTU_20122	0	0	0	0	0	0	0	0	0	0	0	0	0	0	0	0	0	0	0	0	0	0	0	0	0	0	0	0	AF514397,1,1762	Eukaryota;Archaeplastida;Chloroplastida;Charophyta;Phragmoplastophyta;Zygnematophyceae;Zygnematales;Ancylonema;Ancylonema nordenskioeldii
OTU_20127	0	0	0	0	0.00214261	0	0	0	0	0.00140932	0	0	0	0	0	0	0	0	0	0	0	0	0	0	0	0	0	0	AF514397,1,1762	Eukaryota;Archaeplastida;Chloroplastida;Charophyta;Phragmoplastophyta;Zygnematophyceae;Zygnematales;Ancylonema;Ancylonema nordenskioeldii
OTU_20132	0	0	0	0	0	0	0	0	0	0	0	0	0	0	0	0	0	0	0	0	0	0	0	0	0	0	0	0.00192322	AF514397,1,1762	Eukaryota;Archaeplastida;Chloroplastida;Charophyta;Phragmoplastophyta;Zygnematophyceae;Zygnematales;Ancylonema;Ancylonema nordenskioeldii
OTU_20134	0	0	0	0	0	0	0	0	0	0.00140932	0	0	0	0	0	0	0	0	0	0	0	0	0	0	0	0	0	0	AF514397,1,1762	Eukaryota;Archaeplastida;Chloroplastida;Charophyta;Phragmoplastophyta;Zygnematophyceae;Zygnematales;Ancylonema;Ancylonema nordenskioeldii
OTU_20152	0	0	0	0	0	0	0	0	0	0.0295958	0.0117879	0	0	0	0	0	0	0	0	0	0	0	0.00104482	0.00107312	0	0	0	0	AF514397,1,1762	Eukaryota;Archaeplastida;Chloroplastida;Charophyta;Phragmoplastophyta;Zygnematophyceae;Zygnematales;Ancylonema;Ancylonema nordenskioeldii
OTU_20192	0	0	0	0	0	0	0	0	0	0	0	0	0	0	0	0	0	0	0	0	0	0	0.00104482	0	0	0	0	0	AF514397,1,1762	Eukaryota;Archaeplastida;Chloroplastida;Charophyta;Phragmoplastophyta;Zygnematophyceae;Zygnematales;Ancylonema;Ancylonema nordenskioeldii
OTU_20205	0	0	0	0	0	0	0	0	0	0	0	0	0	0	0	0	0	0	0	0	0	0	0.00104482	0	0	0	0	0	AF514397,1,1762	Eukaryota;Archaeplastida;Chloroplastida;Charophyta;Phragmoplastophyta;Zygnematophyceae;Zygnematales;Ancylonema;Ancylonema nordenskioeldii
OTU_20216	0	0.00869792	0	0	0.0107131	0	0	0	0	0.00281865	0.00168398	0	0	0	0	0	0	0.00458379	0	0	0.00535131	0.00415679	0.0104482	0.00321937	0	0.0029584	0	0	AF514397,1,1762	Eukaryota;Archaeplastida;Chloroplastida;Charophyta;Phragmoplastophyta;Zygnematophyceae;Zygnematales;Ancylonema;Ancylonema nordenskioeldii
OTU_2022	0	0	0	0	0	0	0	0	0	0	0	0	0	0	0	0	0	0	0	0.00619195	0	0	0	0	0	0	0	0.00192322	AF514397,1,1762	Eukaryota;Archaeplastida;Chloroplastida;Charophyta;Phragmoplastophyta;Zygnematophyceae;Zygnematales;Ancylonema;Ancylonema nordenskioeldii
OTU_20222	0	0	0	0	0	0	0	0	0	0	0	0	0	0	0	0	0	0	0	0	0	0	0	0.00107312	0	0	0	0	AF514397,1,1762	Eukaryota;Archaeplastida;Chloroplastida;Charophyta;Phragmoplastophyta;Zygnematophyceae;Zygnematales;Ancylonema;Ancylonema nordenskioeldii
OTU_20232	0	0	0	0	0	0	0	0	0	0	0	0	0	0	0	0	0	0	0	0	0	0	0.00104482	0	0	0	0	0	AF514397,1,1762	Eukaryota;Archaeplastida;Chloroplastida;Charophyta;Phragmoplastophyta;Zygnematophyceae;Zygnematales;Ancylonema;Ancylonema nordenskioeldii
OTU_20236	0	0	0	0	0	0	0	0	0	0	0	0	0	0	0	0	0	0	0	0	0	0	0.00104482	0	0	0	0	0	AF514397,1,1762	Eukaryota;Archaeplastida;Chloroplastida;Charophyta;Phragmoplastophyta;Zygnematophyceae;Zygnematales;Ancylonema;Ancylonema nordenskioeldii
OTU_20237	0	0	0	0	0	0	0	0	0	0	0	0	0	0	0	0	0	0	0	0	0	0	0.00104482	0	0	0	0	0	AF514397,1,1762	Eukaryota;Archaeplastida;Chloroplastida;Charophyta;Phragmoplastophyta;Zygnematophyceae;Zygnematales;Ancylonema;Ancylonema nordenskioeldii
OTU_20244	0	0	0	0	0	0	0	0	0	0	0	0	0	0	0	0	0	0	0	0	0	0	0.00104482	0	0	0	0	0	AF514397,1,1762	Eukaryota;Archaeplastida;Chloroplastida;Charophyta;Phragmoplastophyta;Zygnematophyceae;Zygnematales;Ancylonema;Ancylonema nordenskioeldii
OTU_20255	0	0	0	0	0	0	0	0	0	0	0	0	0	0	0	0	0	0	0	0	0	0	0.00104482	0	0	0	0	0	AF514397,1,1762	Eukaryota;Archaeplastida;Chloroplastida;Charophyta;Phragmoplastophyta;Zygnematophyceae;Zygnematales;Ancylonema;Ancylonema nordenskioeldii
OTU_20266	0	0	0	0	0	0	0	0	0	0	0	0	0	0	0	0	0	0	0	0	0	0	0.00104482	0	0	0	0	0	AF514397,1,1762	Eukaryota;Archaeplastida;Chloroplastida;Charophyta;Phragmoplastophyta;Zygnematophyceae;Zygnematales;Ancylonema;Ancylonema nordenskioeldii
OTU_20268	0	0	0	0	0	0	0	0	0	0	0	0	0	0	0	0	0	0	0	0	0	0	0.00104482	0	0	0	0	0	AF514397,1,1762	Eukaryota;Archaeplastida;Chloroplastida;Charophyta;Phragmoplastophyta;Zygnematophyceae;Zygnematales;Ancylonema;Ancylonema nordenskioeldii
OTU_20287	0	0	0	0	0	0	0	0	0	0	0	0	0	0	0	0	0	0	0	0	0	0	0.00208965	0	0.00227905	0	0	0	AF514397,1,1762	Eukaryota;Archaeplastida;Chloroplastida;Charophyta;Phragmoplastophyta;Zygnematophyceae;Zygnematales;Ancylonema;Ancylonema nordenskioeldii
OTU_20298	0	0	0	0	0	0	0	0	0	0	0	0	0	0	0	0	0	0	0	0	0	0	0.00104482	0.00321937	0	0.0029584	0	0	AF514397,1,1762	Eukaryota;Archaeplastida;Chloroplastida;Charophyta;Phragmoplastophyta;Zygnematophyceae;Zygnematales;Ancylonema;Ancylonema nordenskioeldii
OTU_20307	0	0	0	0	0	0	0	0.00508285	0	0.00140932	0	0	0	0	0	0	0	0	0	0	0	0	0	0	0.00227905	0	0	0	AF514397,1,1762	Eukaryota;Archaeplastida;Chloroplastida;Charophyta;Phragmoplastophyta;Zygnematophyceae;Zygnematales;Ancylonema;Ancylonema nordenskioeldii
OTU_2031	0	0	0	0	0	0	0	0	0	0	0	0	0	0	0	0	0	0.00458379	0.00770238	0	0	0	0	0.00107312	0	0	0	0	AF514397,1,1762	Eukaryota;Archaeplastida;Chloroplastida;Charophyta;Phragmoplastophyta;Zygnematophyceae;Zygnematales;Ancylonema;Ancylonema nordenskioeldii
OTU_20310	0	0	0	0	0.00428522	0	0	0	0	0.00140932	0.00168398	0	0.00313932	0	0.00661091	0	0	0	0	0.00309598	0	0.00415679	0.00417929	0.00429249	0.0113952	0.0029584	0	0.00961612	AF514397,1,1762	Eukaryota;Archaeplastida;Chloroplastida;Charophyta;Phragmoplastophyta;Zygnematophyceae;Zygnematales;Ancylonema;Ancylonema nordenskioeldii
OTU_20311	0	0	0	0	0	0	0	0	0	0	0	0	0	0	0	0	0	0	0	0	0	0	0	0	0.00227905	0	0	0	AF514397,1,1762	Eukaryota;Archaeplastida;Chloroplastida;Charophyta;Phragmoplastophyta;Zygnematophyceae;Zygnematales;Ancylonema;Ancylonema nordenskioeldii
OTU_20312	0	0	0	0	0	0	0	0	0	0	0	0	0	0	0	0	0	0	0	0	0	0	0	0	0.00227905	0	0	0	AF514397,1,1762	Eukaryota;Archaeplastida;Chloroplastida;Charophyta;Phragmoplastophyta;Zygnematophyceae;Zygnematales;Ancylonema;Ancylonema nordenskioeldii
OTU_20326	0	0	0	0	0	0	0	0	0	0	0	0	0	0	0	0	0	0	0	0	0	0	0	0	0.00227905	0	0	0	AF514397,1,1762	Eukaryota;Archaeplastida;Chloroplastida;Charophyta;Phragmoplastophyta;Zygnematophyceae;Zygnematales;Ancylonema;Ancylonema nordenskioeldii
OTU_20329	0	0	0	0	0	0	0	0	0	0	0	0	0	0	0	0	0	0	0	0	0	0	0	0	0.00227905	0	0	0	AF514397,1,1762	Eukaryota;Archaeplastida;Chloroplastida;Charophyta;Phragmoplastophyta;Zygnematophyceae;Zygnematales;Ancylonema;Ancylonema nordenskioeldii
OTU_20330	0	0	0	0	0	0	0	0	0	0	0	0	0	0	0	0	0	0	0	0	0	0	0	0	0.00227905	0	0	0	AF514397,1,1762	Eukaryota;Archaeplastida;Chloroplastida;Charophyta;Phragmoplastophyta;Zygnematophyceae;Zygnematales;Ancylonema;Ancylonema nordenskioeldii
OTU_20334	0	0	0	0	0	0	0	0	0	0	0	0	0	0	0	0	0	0	0	0.00309598	0	0	0	0	0.00455809	0	0	0	AF514397,1,1762	Eukaryota;Archaeplastida;Chloroplastida;Charophyta;Phragmoplastophyta;Zygnematophyceae;Zygnematales;Ancylonema;Ancylonema nordenskioeldii
OTU_20338	0	0	0	0	0	0	0	0	0	0	0	0	0	0	0	0	0	0	0	0	0	0	0	0.00107312	0	0	0	0	AF514397,1,1762	Eukaryota;Archaeplastida;Chloroplastida;Charophyta;Phragmoplastophyta;Zygnematophyceae;Zygnematales;Ancylonema;Ancylonema nordenskioeldii
OTU_20357	0	0	0	0	0	0	0	0	0	0	0	0	0	0	0	0	0	0	0	0	0	0	0	0.00107312	0	0	0	0	AF514397,1,1762	Eukaryota;Archaeplastida;Chloroplastida;Charophyta;Phragmoplastophyta;Zygnematophyceae;Zygnematales;Ancylonema;Ancylonema nordenskioeldii
OTU_20365	0	0	0	0	0	0	0	0	0	0	0	0	0	0	0	0	0	0	0	0	0	0	0	0.00107312	0	0	0	0	AF514397,1,1762	Eukaryota;Archaeplastida;Chloroplastida;Charophyta;Phragmoplastophyta;Zygnematophyceae;Zygnematales;Ancylonema;Ancylonema nordenskioeldii
OTU_20366	0	0	0	0	0	0	0	0	0	0	0	0	0	0	0	0	0	0	0	0	0	0	0	0.00107312	0	0	0	0	AF514397,1,1762	Eukaryota;Archaeplastida;Chloroplastida;Charophyta;Phragmoplastophyta;Zygnematophyceae;Zygnematales;Ancylonema;Ancylonema nordenskioeldii
OTU_20368	0	0	0	0	0	0	0	0	0	0	0	0	0	0	0	0	0	0	0	0	0	0	0	0.00107312	0	0	0	0	AF514397,1,1762	Eukaryota;Archaeplastida;Chloroplastida;Charophyta;Phragmoplastophyta;Zygnematophyceae;Zygnematales;Ancylonema;Ancylonema nordenskioeldii
OTU_20369	0	0	0	0	0	0	0	0	0	0	0	0	0	0	0	0	0	0	0	0	0	0	0	0.00107312	0	0	0	0	AF514397,1,1762	Eukaryota;Archaeplastida;Chloroplastida;Charophyta;Phragmoplastophyta;Zygnematophyceae;Zygnematales;Ancylonema;Ancylonema nordenskioeldii
OTU_20370	0	0	0	0	0	0	0	0	0	0	0	0	0	0	0	0	0	0	0	0	0	0	0	0.00107312	0	0	0	0	AF514397,1,1762	Eukaryota;Archaeplastida;Chloroplastida;Charophyta;Phragmoplastophyta;Zygnematophyceae;Zygnematales;Ancylonema;Ancylonema nordenskioeldii
OTU_20371	0	0	0	0	0	0	0	0	0	0	0	0	0	0	0	0	0	0	0	0	0	0	0	0.00107312	0	0	0	0	AF514397,1,1762	Eukaryota;Archaeplastida;Chloroplastida;Charophyta;Phragmoplastophyta;Zygnematophyceae;Zygnematales;Ancylonema;Ancylonema nordenskioeldii
OTU_20372	0	0	0	0	0	0	0	0	0	0	0	0	0	0	0	0	0	0	0	0	0	0	0	0.00214625	0	0	0	0	AF514397,1,1762	Eukaryota;Archaeplastida;Chloroplastida;Charophyta;Phragmoplastophyta;Zygnematophyceae;Zygnematales;Ancylonema;Ancylonema nordenskioeldii
OTU_20379	0	0	0	0	0	0	0	0	0	0	0	0	0	0	0	0	0	0.00458379	0	0	0	0	0	0	0	0	0	0	AF514397,1,1762	Eukaryota;Archaeplastida;Chloroplastida;Charophyta;Phragmoplastophyta;Zygnematophyceae;Zygnematales;Ancylonema;Ancylonema nordenskioeldii
OTU_2038	0	0	0	0	0	0	0	0	0	0.00281865	0	0	0	0	0	0	0	0	0	0	0	0	0	0.00107312	0.00227905	0	0	0	AF514397,1,1762	Eukaryota;Archaeplastida;Chloroplastida;Charophyta;Phragmoplastophyta;Zygnematophyceae;Zygnematales;Ancylonema;Ancylonema nordenskioeldii
OTU_2040	0	0	0	0	0	0	0	0.0101657	0	0	0	0	0	0	0	0	0	0	0	0	0	0	0	0	0	0	0	0	AF514397,1,1762	Eukaryota;Archaeplastida;Chloroplastida;Charophyta;Phragmoplastophyta;Zygnematophyceae;Zygnematales;Ancylonema;Ancylonema nordenskioeldii
OTU_20415	0	0	0	0	0	0	0	0	0	0	0	0	0	0	0	0	0	0.00458379	0	0	0	0	0	0	0	0	0	0	AF514397,1,1762	Eukaryota;Archaeplastida;Chloroplastida;Charophyta;Phragmoplastophyta;Zygnematophyceae;Zygnematales;Ancylonema;Ancylonema nordenskioeldii
OTU_20428	0	0	0	0	0	0	0	0	0	0	0	0	0	0	0	0.0103691	0	0	0	0	0	0	0	0	0	0	0	0	AF514397,1,1762	Eukaryota;Archaeplastida;Chloroplastida;Charophyta;Phragmoplastophyta;Zygnematophyceae;Zygnematales;Ancylonema;Ancylonema nordenskioeldii
OTU_20435	0	0	0	0	0	0	0	0	0	0	0	0	0	0	0.00330546	0	0	0	0	0	0	0	0	0	0	0	0	0	AF514397,1,1762	Eukaryota;Archaeplastida;Chloroplastida;Charophyta;Phragmoplastophyta;Zygnematophyceae;Zygnematales;Ancylonema;Ancylonema nordenskioeldii
OTU_20439	0	0	0	0	0	0	0	0	0	0	0	0	0	0	0	0.0103691	0	0	0	0	0	0	0	0	0	0	0	0	AF514397,1,1762	Eukaryota;Archaeplastida;Chloroplastida;Charophyta;Phragmoplastophyta;Zygnematophyceae;Zygnematales;Ancylonema;Ancylonema nordenskioeldii
OTU_20475	0	0	0	0	0	0	0	0	0	0	0	0	0	0	0	0	0	0	0	0	0	0.00415679	0	0	0	0	0	0	AF514397,1,1762	Eukaryota;Archaeplastida;Chloroplastida;Charophyta;Phragmoplastophyta;Zygnematophyceae;Zygnematales;Ancylonema;Ancylonema nordenskioeldii
OTU_20482	0	0	0	0	0	0	0	0	0	0.00281865	0	0	0	0	0	0	0	0	0	0	0.00535131	0	0	0	0	0	0	0.00384645	AF514397,1,1762	Eukaryota;Archaeplastida;Chloroplastida;Charophyta;Phragmoplastophyta;Zygnematophyceae;Zygnematales;Ancylonema;Ancylonema nordenskioeldii
OTU_20491	0	0	0	0	0	0	0	0	0	0	0	0	0	0	0	0	0	0	0	0	0	0	0.00104482	0	0	0	0	0	AF514397,1,1762	Eukaryota;Archaeplastida;Chloroplastida;Charophyta;Phragmoplastophyta;Zygnematophyceae;Zygnematales;Ancylonema;Ancylonema nordenskioeldii
OTU_20496	0	0	0	0	0	0	0	0	0	0	0	0	0	0	0	0	0	0	0	0	0	0	0.00104482	0	0	0	0	0	AF514397,1,1762	Eukaryota;Archaeplastida;Chloroplastida;Charophyta;Phragmoplastophyta;Zygnematophyceae;Zygnematales;Ancylonema;Ancylonema nordenskioeldii
OTU_20497	0	0	0	0	0	0	0	0	0	0	0	0	0	0	0	0	0	0	0	0	0	0	0.00104482	0	0	0	0	0	AF514397,1,1762	Eukaryota;Archaeplastida;Chloroplastida;Charophyta;Phragmoplastophyta;Zygnematophyceae;Zygnematales;Ancylonema;Ancylonema nordenskioeldii
OTU_20503	0	0	0	0	0	0	0	0	0	0	0	0	0	0	0	0	0	0	0	0	0	0.00415679	0	0	0	0	0	0	AF514397,1,1762	Eukaryota;Archaeplastida;Chloroplastida;Charophyta;Phragmoplastophyta;Zygnematophyceae;Zygnematales;Ancylonema;Ancylonema nordenskioeldii
OTU_20507	0	0	0	0	0	0	0	0	0	0	0	0	0	0	0	0	0	0	0	0	0	0.00415679	0	0	0	0	0	0	AF514397,1,1762	Eukaryota;Archaeplastida;Chloroplastida;Charophyta;Phragmoplastophyta;Zygnematophyceae;Zygnematales;Ancylonema;Ancylonema nordenskioeldii
OTU_20512	0	0	0	0	0	0	0	0	0	0	0	0	0	0	0	0	0	0	0	0.00309598	0	0	0	0	0	0	0	0	AF514397,1,1762	Eukaryota;Archaeplastida;Chloroplastida;Charophyta;Phragmoplastophyta;Zygnematophyceae;Zygnematales;Ancylonema;Ancylonema nordenskioeldii
OTU_20517	0	0	0	0	0	0	0	0	0	0	0	0	0	0	0	0	0	0	0	0.00309598	0	0	0	0	0	0	0	0	AF514397,1,1762	Eukaryota;Archaeplastida;Chloroplastida;Charophyta;Phragmoplastophyta;Zygnematophyceae;Zygnematales;Ancylonema;Ancylonema nordenskioeldii
OTU_20519	0	0	0	0	0	0	0	0	0	0	0	0	0	0	0	0	0	0	0	0.00309598	0	0	0	0.00107312	0	0.0029584	0	0	AF514397,1,1762	Eukaryota;Archaeplastida;Chloroplastida;Charophyta;Phragmoplastophyta;Zygnematophyceae;Zygnematales;Ancylonema;Ancylonema nordenskioeldii
OTU_20525	0	0	0	0	0	0	0	0	0	0	0	0	0	0	0	0	0	0	0	0.00309598	0	0	0.00104482	0	0	0	0	0	AF514397,1,1762	Eukaryota;Archaeplastida;Chloroplastida;Charophyta;Phragmoplastophyta;Zygnematophyceae;Zygnematales;Ancylonema;Ancylonema nordenskioeldii
OTU_20530	0	0	0	0	0	0	0	0	0	0.00140932	0	0	0	0	0	0	0	0	0	0.00309598	0	0	0.00104482	0	0	0	0	0	AF514397,1,1762	Eukaryota;Archaeplastida;Chloroplastida;Charophyta;Phragmoplastophyta;Zygnematophyceae;Zygnematales;Ancylonema;Ancylonema nordenskioeldii
OTU_20544	0	0	0	0	0	0	0	0	0	0	0	0	0	0	0	0	0	0	0	0.00309598	0	0	0	0	0	0	0	0	AF514397,1,1762	Eukaryota;Archaeplastida;Chloroplastida;Charophyta;Phragmoplastophyta;Zygnematophyceae;Zygnematales;Ancylonema;Ancylonema nordenskioeldii
OTU_20545	0	0	0	0	0.00214261	0	0	0	0	0	0.00168398	0	0	0	0	0	0	0	0	0.00309598	0	0.00415679	0.00104482	0	0	0	0	0	AF514397,1,1762	Eukaryota;Archaeplastida;Chloroplastida;Charophyta;Phragmoplastophyta;Zygnematophyceae;Zygnematales;Ancylonema;Ancylonema nordenskioeldii
OTU_20547	0	0	0	0	0	0	0	0	0	0	0	0	0	0	0	0	0	0	0	0.00309598	0	0.00415679	0	0	0	0	0	0	AF514397,1,1762	Eukaryota;Archaeplastida;Chloroplastida;Charophyta;Phragmoplastophyta;Zygnematophyceae;Zygnematales;Ancylonema;Ancylonema nordenskioeldii
OTU_20548	0	0	0	0	0	0	0	0	0	0	0.00168398	0	0	0	0	0	0	0	0	0.00309598	0	0	0	0	0	0.0029584	0	0	AF514397,1,1762	Eukaryota;Archaeplastida;Chloroplastida;Charophyta;Phragmoplastophyta;Zygnematophyceae;Zygnematales;Ancylonema;Ancylonema nordenskioeldii
OTU_20549	0	0	0	0	0	0	0	0	0	0	0	0	0	0	0	0	0	0	0	0.00309598	0	0	0	0	0	0	0	0	AF514397,1,1762	Eukaryota;Archaeplastida;Chloroplastida;Charophyta;Phragmoplastophyta;Zygnematophyceae;Zygnematales;Ancylonema;Ancylonema nordenskioeldii
OTU_20565	0	0	0	0	0	0	0	0	0	0	0	0	0	0	0	0	0	0	0	0	0	0	0	0	0	0	0	0.00192322	AF514397,1,1762	Eukaryota;Archaeplastida;Chloroplastida;Charophyta;Phragmoplastophyta;Zygnematophyceae;Zygnematales;Ancylonema;Ancylonema nordenskioeldii
OTU_20621	0	0	0	0	0	0	0	0	0	0	0	0	0	0	0	0	0	0	0	0	0	0	0	0	0	0	0.00342302	0.00192322	AF514397,1,1762	Eukaryota;Archaeplastida;Chloroplastida;Charophyta;Phragmoplastophyta;Zygnematophyceae;Zygnematales;Ancylonema;Ancylonema nordenskioeldii
OTU_20622	0	0	0	0	0	0	0	0	0	0	0	0	0	0	0	0	0	0	0	0	0	0	0	0	0	0	0.00342302	0	AF514397,1,1762	Eukaryota;Archaeplastida;Chloroplastida;Charophyta;Phragmoplastophyta;Zygnematophyceae;Zygnematales;Ancylonema;Ancylonema nordenskioeldii
OTU_20627	0	0	0	0	0	0	0	0	0	0	0	0	0	0	0	0	0	0	0	0	0	0	0	0	0	0	0	0.00192322	AF514397,1,1762	Eukaryota;Archaeplastida;Chloroplastida;Charophyta;Phragmoplastophyta;Zygnematophyceae;Zygnematales;Ancylonema;Ancylonema nordenskioeldii
OTU_20630	0	0	0	0	0	0	0	0	0	0	0	0	0	0	0	0	0	0	0	0	0	0	0	0	0	0	0	0.00192322	AF514397,1,1762	Eukaryota;Archaeplastida;Chloroplastida;Charophyta;Phragmoplastophyta;Zygnematophyceae;Zygnematales;Ancylonema;Ancylonema nordenskioeldii
OTU_20711	0	0.00579861	0.00558534	0	0	0	0	0	0	0	0.00168398	0.0139919	0	0	0	0	0	0	0	0.00309598	0.00535131	0.00415679	0.00313447	0.00214625	0.00227905	0	0	0.00384645	AF514397,1,1762	Eukaryota;Archaeplastida;Chloroplastida;Charophyta;Phragmoplastophyta;Zygnematophyceae;Zygnematales;Ancylonema;Ancylonema nordenskioeldii
OTU_20728	0	0	0	0	0	0	0	0	0	0	0	0	0	0	0	0	0	0	0	0	0	0	0	0	0	0	0.00342302	0	AF514397,1,1762	Eukaryota;Archaeplastida;Chloroplastida;Charophyta;Phragmoplastophyta;Zygnematophyceae;Zygnematales;Ancylonema;Ancylonema nordenskioeldii
OTU_20738	0	0	0	0	0	0	0	0	0	0	0	0	0	0	0	0	0	0	0	0	0	0	0	0.00107312	0	0	0	0	AF514397,1,1762	Eukaryota;Archaeplastida;Chloroplastida;Charophyta;Phragmoplastophyta;Zygnematophyceae;Zygnematales;Ancylonema;Ancylonema nordenskioeldii
OTU_20741	0	0	0	0	0	0	0	0	0	0	0	0	0	0	0	0	0	0	0	0	0	0	0	0.00107312	0	0	0	0	AF514397,1,1762	Eukaryota;Archaeplastida;Chloroplastida;Charophyta;Phragmoplastophyta;Zygnematophyceae;Zygnematales;Ancylonema;Ancylonema nordenskioeldii
OTU_20744	0	0.00289931	0	0	0	0	0	0	0	0.00140932	0	0	0	0	0	0	0	0	0	0	0	0	0	0.00107312	0	0	0	0	AF514397,1,1762	Eukaryota;Archaeplastida;Chloroplastida;Charophyta;Phragmoplastophyta;Zygnematophyceae;Zygnematales;Ancylonema;Ancylonema nordenskioeldii
OTU_2075	0.0638978	0.0318924	0.0502681	0.0278009	0.0578505	0	0	0.0254143	0	0.0845594	0.0319957	0	0.0125573	0.021182	0.0694146	0.0103691	0	0.0275028	0.0231071	0.0433437	0.0481618	0.0581951	0.0553756	0.0858498	0.0227905	0.0177504	0.0273841	0.0326948	AF514397,1,1762	Eukaryota;Archaeplastida;Chloroplastida;Charophyta;Phragmoplastophyta;Zygnematophyceae;Zygnematales;Ancylonema;Ancylonema nordenskioeldii
OTU_20751	0	0	0	0	0	0	0	0	0	0	0	0	0	0	0	0	0	0	0	0	0	0	0	0	0.00227905	0	0	0	AF514397,1,1762	Eukaryota;Archaeplastida;Chloroplastida;Charophyta;Phragmoplastophyta;Zygnematophyceae;Zygnematales;Ancylonema;Ancylonema nordenskioeldii
OTU_20759	0	0	0	0	0	0.00657916	0	0	0	0	0	0	0	0	0	0	0	0	0	0	0	0	0.00104482	0	0	0	0	0	AF514397,1,1762	Eukaryota;Archaeplastida;Chloroplastida;Charophyta;Phragmoplastophyta;Zygnematophyceae;Zygnematales;Ancylonema;Ancylonema nordenskioeldii
OTU_20766	0	0	0	0	0	0	0	0	0	0.00140932	0	0	0	0	0.00330546	0	0	0	0	0	0	0	0.00104482	0.00107312	0	0	0	0	AF514397,1,1762	Eukaryota;Archaeplastida;Chloroplastida;Charophyta;Phragmoplastophyta;Zygnematophyceae;Zygnematales;Ancylonema;Ancylonema nordenskioeldii
OTU_20767	0	0	0	0	0	0	0	0	0	0	0	0	0	0	0	0	0	0	0	0	0	0	0.00104482	0	0	0	0	0	AF514397,1,1762	Eukaryota;Archaeplastida;Chloroplastida;Charophyta;Phragmoplastophyta;Zygnematophyceae;Zygnematales;Ancylonema;Ancylonema nordenskioeldii
OTU_20776	0	0	0	0	0	0	0	0	0	0	0	0	0	0	0	0	0	0	0	0	0	0	0.00104482	0	0	0	0	0	AF514397,1,1762	Eukaryota;Archaeplastida;Chloroplastida;Charophyta;Phragmoplastophyta;Zygnematophyceae;Zygnematales;Ancylonema;Ancylonema nordenskioeldii
OTU_20777	0	0	0	0	0	0	0	0	0	0	0	0	0	0	0	0	0	0	0	0	0	0	0.00104482	0	0	0.0029584	0	0	AF514397,1,1762	Eukaryota;Archaeplastida;Chloroplastida;Charophyta;Phragmoplastophyta;Zygnematophyceae;Zygnematales;Ancylonema;Ancylonema nordenskioeldii
OTU_20787	0	0	0	0	0	0	0	0	0	0	0	0	0	0	0	0	0	0	0	0	0	0	0	0.00107312	0	0	0	0	AF514397,1,1762	Eukaryota;Archaeplastida;Chloroplastida;Charophyta;Phragmoplastophyta;Zygnematophyceae;Zygnematales;Ancylonema;Ancylonema nordenskioeldii
OTU_20790	0	0	0	0	0	0	0	0	0	0	0	0	0	0	0	0	0	0	0	0	0	0	0	0.00107312	0	0	0	0	AF514397,1,1762	Eukaryota;Archaeplastida;Chloroplastida;Charophyta;Phragmoplastophyta;Zygnematophyceae;Zygnematales;Ancylonema;Ancylonema nordenskioeldii
OTU_20795	0	0	0	0	0	0	0	0	0	0	0	0	0	0	0	0	0	0	0	0	0	0	0	0.00107312	0	0	0	0	AF514397,1,1762	Eukaryota;Archaeplastida;Chloroplastida;Charophyta;Phragmoplastophyta;Zygnematophyceae;Zygnematales;Ancylonema;Ancylonema nordenskioeldii
OTU_20796	0	0	0	0	0	0.00328958	0	0	0	0	0	0	0.00941797	0	0.00330546	0	0	0.00916758	0.00770238	0.00928793	0.0107026	0.00831359	0.0114931	0.0107312	0.0113952	0.0029584	0.00342302	0	AF514397,1,1762	Eukaryota;Archaeplastida;Chloroplastida;Charophyta;Phragmoplastophyta;Zygnematophyceae;Zygnematales;Ancylonema;Ancylonema nordenskioeldii
OTU_20797	0	0	0	0	0	0	0	0	0	0	0	0	0	0	0	0	0	0	0	0	0	0	0	0.00214625	0	0	0	0	AF514397,1,1762	Eukaryota;Archaeplastida;Chloroplastida;Charophyta;Phragmoplastophyta;Zygnematophyceae;Zygnematales;Ancylonema;Ancylonema nordenskioeldii
OTU_20813	0	0	0	0	0	0	0	0	0	0	0.00168398	0	0	0	0	0	0	0	0	0	0	0	0	0	0	0.0029584	0	0	AF514397,1,1762	Eukaryota;Archaeplastida;Chloroplastida;Charophyta;Phragmoplastophyta;Zygnematophyceae;Zygnematales;Ancylonema;Ancylonema nordenskioeldii
OTU_20817	0	0	0	0	0	0	0	0	0	0	0	0	0	0	0	0	0	0	0	0	0	0	0	0	0	0.0029584	0	0	AF514397,1,1762	Eukaryota;Archaeplastida;Chloroplastida;Charophyta;Phragmoplastophyta;Zygnematophyceae;Zygnematales;Ancylonema;Ancylonema nordenskioeldii
OTU_20819	0	0	0	0	0	0	0	0	0	0	0	0	0	0	0	0	0	0	0	0	0	0	0	0	0	0.0029584	0	0	AF514397,1,1762	Eukaryota;Archaeplastida;Chloroplastida;Charophyta;Phragmoplastophyta;Zygnematophyceae;Zygnematales;Ancylonema;Ancylonema nordenskioeldii
OTU_20822	0	0	0	0	0	0	0	0	0	0	0	0	0	0	0	0	0	0	0	0	0	0	0	0	0	0.0029584	0	0	AF514397,1,1762	Eukaryota;Archaeplastida;Chloroplastida;Charophyta;Phragmoplastophyta;Zygnematophyceae;Zygnematales;Ancylonema;Ancylonema nordenskioeldii
OTU_20825	0	0	0	0	0	0	0	0	0	0	0	0	0	0	0	0	0	0	0	0	0	0	0	0	0	0	0.00342302	0	AF514397,1,1762	Eukaryota;Archaeplastida;Chloroplastida;Charophyta;Phragmoplastophyta;Zygnematophyceae;Zygnematales;Ancylonema;Ancylonema nordenskioeldii
OTU_20838	0	0	0	0	0	0	0	0	0	0.00140932	0	0	0	0	0	0	0	0	0	0	0	0	0	0	0	0	0.00342302	0	AF514397,1,1762	Eukaryota;Archaeplastida;Chloroplastida;Charophyta;Phragmoplastophyta;Zygnematophyceae;Zygnematales;Ancylonema;Ancylonema nordenskioeldii
OTU_20843	0	0	0	0	0	0	0	0	0	0	0	0	0	0	0	0	0	0	0	0	0	0	0	0	0.00227905	0	0	0	AF514397,1,1762	Eukaryota;Archaeplastida;Chloroplastida;Charophyta;Phragmoplastophyta;Zygnematophyceae;Zygnematales;Ancylonema;Ancylonema nordenskioeldii
OTU_20844	0	0	0	0	0	0	0	0	0	0	0	0	0	0	0	0	0	0	0	0	0	0	0	0	0.00227905	0	0	0	AF514397,1,1762	Eukaryota;Archaeplastida;Chloroplastida;Charophyta;Phragmoplastophyta;Zygnematophyceae;Zygnematales;Ancylonema;Ancylonema nordenskioeldii
OTU_20852	0	0	0	0	0	0	0	0	0	0	0	0	0	0	0	0	0.025641	0	0	0	0	0	0	0	0.00227905	0	0	0	AF514397,1,1762	Eukaryota;Archaeplastida;Chloroplastida;Charophyta;Phragmoplastophyta;Zygnematophyceae;Zygnematales;Ancylonema;Ancylonema nordenskioeldii
OTU_20856	0	0	0	0	0	0	0	0	0	0	0	0	0	0	0	0	0	0	0	0	0	0	0	0	0.00227905	0	0	0	AF514397,1,1762	Eukaryota;Archaeplastida;Chloroplastida;Charophyta;Phragmoplastophyta;Zygnematophyceae;Zygnematales;Ancylonema;Ancylonema nordenskioeldii
OTU_20859	0	0	0	0	0	0	0	0	0	0	0	0	0	0	0	0	0	0	0	0	0	0	0	0	0.00227905	0	0	0	AF514397,1,1762	Eukaryota;Archaeplastida;Chloroplastida;Charophyta;Phragmoplastophyta;Zygnematophyceae;Zygnematales;Ancylonema;Ancylonema nordenskioeldii
OTU_20860	0	0	0	0	0	0	0	0	0	0	0	0	0	0	0	0	0	0	0	0	0	0	0	0	0.00227905	0	0	0	AF514397,1,1762	Eukaryota;Archaeplastida;Chloroplastida;Charophyta;Phragmoplastophyta;Zygnematophyceae;Zygnematales;Ancylonema;Ancylonema nordenskioeldii
OTU_20866	0	0	0	0	0	0	0	0	0	0	0	0	0	0	0	0	0	0	0	0	0	0	0	0	0.00227905	0	0	0	AF514397,1,1762	Eukaryota;Archaeplastida;Chloroplastida;Charophyta;Phragmoplastophyta;Zygnematophyceae;Zygnematales;Ancylonema;Ancylonema nordenskioeldii
OTU_20867	0	0	0	0	0	0	0	0	0	0	0	0	0	0	0	0	0	0	0	0	0	0	0	0	0.00227905	0	0	0	AF514397,1,1762	Eukaryota;Archaeplastida;Chloroplastida;Charophyta;Phragmoplastophyta;Zygnematophyceae;Zygnematales;Ancylonema;Ancylonema nordenskioeldii
OTU_20871	0	0	0	0	0	0	0	0	0	0	0	0	0	0	0	0	0	0	0	0	0	0	0	0	0	0.0029584	0	0	AF514397,1,1762	Eukaryota;Archaeplastida;Chloroplastida;Charophyta;Phragmoplastophyta;Zygnematophyceae;Zygnematales;Ancylonema;Ancylonema nordenskioeldii
OTU_20879	0	0	0	0	0	0	0	0	0	0	0	0	0	0	0	0	0	0	0	0	0	0	0	0	0.00227905	0	0	0	AF514397,1,1762	Eukaryota;Archaeplastida;Chloroplastida;Charophyta;Phragmoplastophyta;Zygnematophyceae;Zygnematales;Ancylonema;Ancylonema nordenskioeldii
OTU_20884	0	0	0	0	0	0	0	0	0	0	0	0	0	0	0	0	0	0	0	0	0	0	0	0	0.00227905	0	0	0	AF514397,1,1762	Eukaryota;Archaeplastida;Chloroplastida;Charophyta;Phragmoplastophyta;Zygnematophyceae;Zygnematales;Ancylonema;Ancylonema nordenskioeldii
OTU_20948	0	0	0	0	0.00214261	0	0	0	0.00531152	0	0	0	0	0	0	0	0	0	0	0	0	0	0	0	0	0	0	0	AF514397,1,1762	Eukaryota;Archaeplastida;Chloroplastida;Charophyta;Phragmoplastophyta;Zygnematophyceae;Zygnematales;Ancylonema;Ancylonema nordenskioeldii
OTU_21061	0	0	0.00558534	0	0	0	0	0	0	0	0	0	0	0	0	0	0	0	0	0	0	0	0	0	0	0	0	0.00192322	AF514397,1,1762	Eukaryota;Archaeplastida;Chloroplastida;Charophyta;Phragmoplastophyta;Zygnematophyceae;Zygnematales;Ancylonema;Ancylonema nordenskioeldii
OTU_21070	0	0	0	0.0278009	0	0	0	0	0	0	0	0	0	0	0	0	0	0	0	0	0	0	0	0	0	0	0	0	AF514397,1,1762	Eukaryota;Archaeplastida;Chloroplastida;Charophyta;Phragmoplastophyta;Zygnematophyceae;Zygnematales;Ancylonema;Ancylonema nordenskioeldii
OTU_211	0.223642	0.0724827	0.145219	0.389213	0.0492801	0.0263167	0.126502	0.0203314	0.0265576	0.00140932	0	0	0.0156966	0.00706065	0.0132218	0.0103691	0.025641	0	0	0	0	0	0.00104482	0	0	0.0029584	0	0.00384645	AF514397,1,1762	Eukaryota;Archaeplastida;Chloroplastida;Charophyta;Phragmoplastophyta;Zygnematophyceae;Zygnematales;Ancylonema;Ancylonema nordenskioeldii
OTU_21100	0	0.00289931	0.0558534	0	0	0	0	0.00508285	0	0	0.00168398	0	0	0	0	0	0	0	0	0	0	0	0	0	0	0	0	0	AF514397,1,1762	Eukaryota;Archaeplastida;Chloroplastida;Charophyta;Phragmoplastophyta;Zygnematophyceae;Zygnematales;Ancylonema;Ancylonema nordenskioeldii
OTU_21111	0	0	0.00558534	0	0	0	0	0	0	0	0	0	0	0	0	0	0	0	0	0	0	0	0.00104482	0	0	0	0	0	AF514397,1,1762	Eukaryota;Archaeplastida;Chloroplastida;Charophyta;Phragmoplastophyta;Zygnematophyceae;Zygnematales;Ancylonema;Ancylonema nordenskioeldii
OTU_21198	0	0	0	0	0.00214261	0	0	0	0	0	0	0	0	0	0	0	0	0	0	0	0	0	0	0	0	0	0	0	AF514397,1,1762	Eukaryota;Archaeplastida;Chloroplastida;Charophyta;Phragmoplastophyta;Zygnematophyceae;Zygnematales;Ancylonema;Ancylonema nordenskioeldii
OTU_21247	0	0	0	0	0.00428522	0	0	0	0	0	0	0	0	0	0	0	0	0	0	0	0	0	0	0	0	0	0	0	AF514397,1,1762	Eukaryota;Archaeplastida;Chloroplastida;Charophyta;Phragmoplastophyta;Zygnematophyceae;Zygnematales;Ancylonema;Ancylonema nordenskioeldii
OTU_2134	0	0	0.00558534	0	0	0	0	0	0	0	0.00168398	0	0	0	0.00330546	0	0	0	0	0	0	0	0	0.00214625	0	0	0	0.00192322	AF514397,1,1762	Eukaryota;Archaeplastida;Chloroplastida;Charophyta;Phragmoplastophyta;Zygnematophyceae;Zygnematales;Ancylonema;Ancylonema nordenskioeldii
OTU_21351	0	0.00289931	0	0	0	0	0	0	0	0	0	0	0	0	0	0	0	0	0	0	0	0	0	0	0	0	0	0	AF514397,1,1762	Eukaryota;Archaeplastida;Chloroplastida;Charophyta;Phragmoplastophyta;Zygnematophyceae;Zygnematales;Ancylonema;Ancylonema nordenskioeldii
OTU_21381	0	0.00289931	0	0	0	0	0	0	0	0	0	0	0	0	0	0	0	0	0	0	0	0	0	0	0	0	0	0	AF514397,1,1762	Eukaryota;Archaeplastida;Chloroplastida;Charophyta;Phragmoplastophyta;Zygnematophyceae;Zygnematales;Ancylonema;Ancylonema nordenskioeldii
OTU_21384	0	0.00289931	0	0	0	0	0	0	0	0	0	0	0	0	0	0	0	0	0	0	0	0	0	0	0	0	0	0	AF514397,1,1762	Eukaryota;Archaeplastida;Chloroplastida;Charophyta;Phragmoplastophyta;Zygnematophyceae;Zygnematales;Ancylonema;Ancylonema nordenskioeldii
OTU_21385	0	0.00289931	0	0	0	0	0	0	0	0	0	0	0	0	0	0	0	0	0	0	0	0	0	0	0	0	0	0	AF514397,1,1762	Eukaryota;Archaeplastida;Chloroplastida;Charophyta;Phragmoplastophyta;Zygnematophyceae;Zygnematales;Ancylonema;Ancylonema nordenskioeldii
OTU_21386	0	0.00289931	0	0	0	0	0	0	0	0	0	0	0	0	0	0	0	0	0	0	0	0	0	0	0	0	0	0	AF514397,1,1762	Eukaryota;Archaeplastida;Chloroplastida;Charophyta;Phragmoplastophyta;Zygnematophyceae;Zygnematales;Ancylonema;Ancylonema nordenskioeldii
OTU_21409	0	0.00289931	0	0	0	0	0	0	0	0.00140932	0	0	0	0	0	0	0	0	0	0	0	0	0.00104482	0	0	0	0	0	AF514397,1,1762	Eukaryota;Archaeplastida;Chloroplastida;Charophyta;Phragmoplastophyta;Zygnematophyceae;Zygnematales;Ancylonema;Ancylonema nordenskioeldii
OTU_2141	0	0	0	0	0	0	0	0	0	0	0	0	0	0	0	0	0	0	0	0	0	0	0	0	0	0	0	0	AF514397,1,1762	Eukaryota;Archaeplastida;Chloroplastida;Charophyta;Phragmoplastophyta;Zygnematophyceae;Zygnematales;Ancylonema;Ancylonema nordenskioeldii
OTU_21474	0	0	0.00558534	0	0	0	0	0	0	0	0	0	0	0	0	0	0	0	0	0	0	0	0	0	0	0	0	0	AF514397,1,1762	Eukaryota;Archaeplastida;Chloroplastida;Charophyta;Phragmoplastophyta;Zygnematophyceae;Zygnematales;Ancylonema;Ancylonema nordenskioeldii
OTU_21526	0	0	0	0	0	0	0	0	0	0	0	0	0	0	0	0	0	0	0	0	0	0	0	0	0	0	0	0	AF514397,1,1762	Eukaryota;Archaeplastida;Chloroplastida;Charophyta;Phragmoplastophyta;Zygnematophyceae;Zygnematales;Ancylonema;Ancylonema nordenskioeldii
OTU_21532	0	0	0	0	0	0	0	0	0	0	0	0	0	0	0	0	0	0	0	0	0	0	0	0	0	0.0029584	0	0	AF514397,1,1762	Eukaryota;Archaeplastida;Chloroplastida;Charophyta;Phragmoplastophyta;Zygnematophyceae;Zygnematales;Ancylonema;Ancylonema nordenskioeldii
OTU_21533	0	0	0	0	0	0	0	0	0	0	0	0	0	0	0	0	0	0	0	0	0	0	0	0.00107312	0	0	0	0	AF514397,1,1762	Eukaryota;Archaeplastida;Chloroplastida;Charophyta;Phragmoplastophyta;Zygnematophyceae;Zygnematales;Ancylonema;Ancylonema nordenskioeldii
OTU_21548	0	0	0	0	0	0	0	0	0	0.00140932	0	0	0	0	0	0	0	0	0	0	0	0	0	0	0	0	0	0	AF514397,1,1762	Eukaryota;Archaeplastida;Chloroplastida;Charophyta;Phragmoplastophyta;Zygnematophyceae;Zygnematales;Ancylonema;Ancylonema nordenskioeldii
OTU_21557	0	0	0	0	0	0	0	0	0	0	0.00168398	0	0	0	0	0	0	0	0	0	0	0	0	0	0	0	0	0	AF514397,1,1762	Eukaryota;Archaeplastida;Chloroplastida;Charophyta;Phragmoplastophyta;Zygnematophyceae;Zygnematales;Ancylonema;Ancylonema nordenskioeldii
OTU_21558	0	0	0	0	0	0	0	0	0	0	0	0	0	0	0	0	0	0	0	0	0	0	0	0	0	0	0	0	AF514397,1,1762	Eukaryota;Archaeplastida;Chloroplastida;Charophyta;Phragmoplastophyta;Zygnematophyceae;Zygnematales;Ancylonema;Ancylonema nordenskioeldii
OTU_21587	0	0	0	0	0.00214261	0.00328958	0	0	0.00531152	0	0	0	0	0	0	0	0	0	0	0	0.00535131	0	0	0	0	0	0	0	AF514397,1,1762	Eukaryota;Archaeplastida;Chloroplastida;Charophyta;Phragmoplastophyta;Zygnematophyceae;Zygnematales;Ancylonema;Ancylonema nordenskioeldii
OTU_21606	0	0	0	0	0	0	0	0	0	0.00281865	0	0	0	0	0	0	0	0	0	0	0	0	0	0.00107312	0.00227905	0.0029584	0	0	AF514397,1,1762	Eukaryota;Archaeplastida;Chloroplastida;Charophyta;Phragmoplastophyta;Zygnematophyceae;Zygnematales;Ancylonema;Ancylonema nordenskioeldii
OTU_21615	0	0	0	0	0	0	0	0	0	0.00140932	0	0	0	0	0	0	0	0	0	0	0	0	0	0	0	0	0	0	AF514397,1,1762	Eukaryota;Archaeplastida;Chloroplastida;Charophyta;Phragmoplastophyta;Zygnematophyceae;Zygnematales;Ancylonema;Ancylonema nordenskioeldii
OTU_21621	0	0	0	0	0	0	0	0	0	0	0.00336797	0	0	0	0.00330546	0	0	0	0.00770238	0	0	0	0	0	0.00227905	0	0	0.00192322	AF514397,1,1762	Eukaryota;Archaeplastida;Chloroplastida;Charophyta;Phragmoplastophyta;Zygnematophyceae;Zygnematales;Ancylonema;Ancylonema nordenskioeldii
OTU_21622	0	0	0	0	0	0	0	0	0	0	0.00168398	0	0	0	0	0	0	0	0	0	0	0	0	0	0	0	0	0	AF514397,1,1762	Eukaryota;Archaeplastida;Chloroplastida;Charophyta;Phragmoplastophyta;Zygnematophyceae;Zygnematales;Ancylonema;Ancylonema nordenskioeldii
OTU_21627	0	0	0	0	0	0	0	0	0	0	0.00168398	0	0	0	0	0	0	0	0	0	0	0	0	0	0	0	0	0	AF514397,1,1762	Eukaryota;Archaeplastida;Chloroplastida;Charophyta;Phragmoplastophyta;Zygnematophyceae;Zygnematales;Ancylonema;Ancylonema nordenskioeldii
OTU_2163	0	0	0	0	0	0	0	0	0	0	0	0	0	0	0	0	0	0	0	0	0	0	0	0.00214625	0	0	0	0	AF514397,1,1762	Eukaryota;Archaeplastida;Chloroplastida;Charophyta;Phragmoplastophyta;Zygnematophyceae;Zygnematales;Ancylonema;Ancylonema nordenskioeldii
OTU_21645	0	0	0	0	0	0	0	0	0	0.00140932	0	0	0	0	0	0	0	0	0	0	0	0	0	0	0	0	0	0	AF514397,1,1762	Eukaryota;Archaeplastida;Chloroplastida;Charophyta;Phragmoplastophyta;Zygnematophyceae;Zygnematales;Ancylonema;Ancylonema nordenskioeldii
OTU_21666	0	0	0	0	0	0	0	0	0	0.00140932	0	0	0	0	0	0	0	0	0	0	0	0	0	0	0	0	0	0	AF514397,1,1762	Eukaryota;Archaeplastida;Chloroplastida;Charophyta;Phragmoplastophyta;Zygnematophyceae;Zygnematales;Ancylonema;Ancylonema nordenskioeldii
OTU_21668	0	0.00579861	0	0	0.00428522	0	0	0	0	0.00281865	0.00168398	0	0	0	0	0	0	0	0	0	0	0	0	0.00214625	0	0.0029584	0.00342302	0	AF514397,1,1762	Eukaryota;Archaeplastida;Chloroplastida;Charophyta;Phragmoplastophyta;Zygnematophyceae;Zygnematales;Ancylonema;Ancylonema nordenskioeldii
OTU_21669	0	0	0	0	0	0	0	0	0	0.00140932	0	0	0	0	0	0	0	0	0	0	0	0	0	0	0	0	0	0	AF514397,1,1762	Eukaryota;Archaeplastida;Chloroplastida;Charophyta;Phragmoplastophyta;Zygnematophyceae;Zygnematales;Ancylonema;Ancylonema nordenskioeldii
OTU_21670	0	0	0	0	0	0	0	0	0	0.00140932	0	0	0	0	0	0	0	0	0	0	0	0	0	0	0	0	0	0	AF514397,1,1762	Eukaryota;Archaeplastida;Chloroplastida;Charophyta;Phragmoplastophyta;Zygnematophyceae;Zygnematales;Ancylonema;Ancylonema nordenskioeldii
OTU_218	0	0	0	0	0	0	0	0	0	0	0	0	0	0	0.00330546	0.0103691	0	0.00916758	0.00770238	0	0.00535131	0.0249408	0.0511963	0.0794111	0.00227905	0	0	0.00384645	AF514397,1,1762	Eukaryota;Archaeplastida;Chloroplastida;Charophyta;Phragmoplastophyta;Zygnematophyceae;Zygnematales;Ancylonema;Ancylonema nordenskioeldii
OTU_21844	0	0	0	0	0	0	0	0	0	0	0	0	0	0	0	0.0103691	0	0	0	0	0	0	0	0	0	0	0	0	AF514397,1,1762	Eukaryota;Archaeplastida;Chloroplastida;Charophyta;Phragmoplastophyta;Zygnematophyceae;Zygnematales;Ancylonema;Ancylonema nordenskioeldii
OTU_21853	0	0	0	0	0	0	0	0	0	0	0	0	0	0.00706065	0	0	0	0	0	0	0	0	0	0	0	0	0	0	AF514397,1,1762	Eukaryota;Archaeplastida;Chloroplastida;Charophyta;Phragmoplastophyta;Zygnematophyceae;Zygnematales;Ancylonema;Ancylonema nordenskioeldii
OTU_21880	0	0	0	0	0	0	0	0	0	0	0	0	0	0	0.00330546	0	0	0	0	0	0	0	0	0	0	0	0	0	AF514397,1,1762	Eukaryota;Archaeplastida;Chloroplastida;Charophyta;Phragmoplastophyta;Zygnematophyceae;Zygnematales;Ancylonema;Ancylonema nordenskioeldii
OTU_21882	0	0	0	0	0	0	0	0	0	0	0	0	0	0	0.00330546	0	0	0	0	0	0	0	0	0	0	0	0	0	AF514397,1,1762	Eukaryota;Archaeplastida;Chloroplastida;Charophyta;Phragmoplastophyta;Zygnematophyceae;Zygnematales;Ancylonema;Ancylonema nordenskioeldii
OTU_21886	0	0	0.00558534	0	0	0	0	0	0	0	0	0	0	0	0.00330546	0	0	0	0	0	0	0	0	0	0	0	0	0	AF514397,1,1762	Eukaryota;Archaeplastida;Chloroplastida;Charophyta;Phragmoplastophyta;Zygnematophyceae;Zygnematales;Ancylonema;Ancylonema nordenskioeldii
OTU_21892	0	0	0.00558534	0	0	0	0	0	0	0.00140932	0	0	0	0	0	0	0	0	0	0	0	0	0.00104482	0	0	0	0	0	AF514397,1,1762	Eukaryota;Archaeplastida;Chloroplastida;Charophyta;Phragmoplastophyta;Zygnematophyceae;Zygnematales;Ancylonema;Ancylonema nordenskioeldii
OTU_2190	0	0.00579861	0	0	0	0	0	0	0	0	0	0	0	0	0	0	0	0	0	0.00309598	0	0	0	0	0.00227905	0	0	0	AF514397,1,1762	Eukaryota;Archaeplastida;Chloroplastida;Charophyta;Phragmoplastophyta;Zygnematophyceae;Zygnematales;Ancylonema;Ancylonema nordenskioeldii
OTU_21901	0	0	0	0	0	0	0	0	0	0	0	0	0	0	0	0	0	0	0	0.00309598	0	0	0	0	0	0	0	0	AF514397,1,1762	Eukaryota;Archaeplastida;Chloroplastida;Charophyta;Phragmoplastophyta;Zygnematophyceae;Zygnematales;Ancylonema;Ancylonema nordenskioeldii
OTU_21906	0	0	0	0	0	0	0	0	0	0	0	0	0	0	0	0	0	0	0	0.00309598	0	0	0	0	0	0	0	0	AF514397,1,1762	Eukaryota;Archaeplastida;Chloroplastida;Charophyta;Phragmoplastophyta;Zygnematophyceae;Zygnematales;Ancylonema;Ancylonema nordenskioeldii
OTU_21924	0	0	0	0	0	0	0	0	0	0	0	0	0	0	0	0	0	0	0	0.00619195	0	0	0	0	0	0	0	0	AF514397,1,1762	Eukaryota;Archaeplastida;Chloroplastida;Charophyta;Phragmoplastophyta;Zygnematophyceae;Zygnematales;Ancylonema;Ancylonema nordenskioeldii
OTU_21927	0	0	0	0	0	0	0	0	0	0	0	0	0	0	0	0	0	0	0	0.00309598	0	0	0	0	0	0	0	0	AF514397,1,1762	Eukaryota;Archaeplastida;Chloroplastida;Charophyta;Phragmoplastophyta;Zygnematophyceae;Zygnematales;Ancylonema;Ancylonema nordenskioeldii
OTU_21935	0	0	0	0	0	0	0	0	0	0	0	0	0	0	0	0	0	0.00458379	0	0	0	0	0	0	0	0	0	0	AF514397,1,1762	Eukaryota;Archaeplastida;Chloroplastida;Charophyta;Phragmoplastophyta;Zygnematophyceae;Zygnematales;Ancylonema;Ancylonema nordenskioeldii
OTU_21937	0	0	0	0	0	0	0	0	0	0	0	0	0	0	0	0	0	0.00458379	0	0	0	0	0	0	0	0	0	0	AF514397,1,1762	Eukaryota;Archaeplastida;Chloroplastida;Charophyta;Phragmoplastophyta;Zygnematophyceae;Zygnematales;Ancylonema;Ancylonema nordenskioeldii
OTU_21938	0	0	0	0	0	0	0	0	0	0	0.00168398	0	0	0	0	0	0	0.00458379	0	0	0	0	0	0	0	0	0	0	AF514397,1,1762	Eukaryota;Archaeplastida;Chloroplastida;Charophyta;Phragmoplastophyta;Zygnematophyceae;Zygnematales;Ancylonema;Ancylonema nordenskioeldii
OTU_2196	0	0.00869792	0.00558534	0.0278009	0	0	0	0.00508285	0	0	0	0	0	0	0	0	0	0	0	0	0	0	0	0	0	0	0	0	AF514397,1,1762	Eukaryota;Archaeplastida;Chloroplastida;Charophyta;Phragmoplastophyta;Zygnematophyceae;Zygnematales;Ancylonema;Ancylonema nordenskioeldii
OTU_21963	0	0	0	0	0.00214261	0	0	0	0	0	0	0	0	0	0	0	0	0.00458379	0	0	0	0	0	0	0	0	0	0	AF514397,1,1762	Eukaryota;Archaeplastida;Chloroplastida;Charophyta;Phragmoplastophyta;Zygnematophyceae;Zygnematales;Ancylonema;Ancylonema nordenskioeldii
OTU_21973	0	0	0	0	0	0	0	0	0	0	0	0	0	0	0	0	0	0.00458379	0	0	0	0	0	0	0	0	0	0	AF514397,1,1762	Eukaryota;Archaeplastida;Chloroplastida;Charophyta;Phragmoplastophyta;Zygnematophyceae;Zygnematales;Ancylonema;Ancylonema nordenskioeldii
OTU_21980	0	0	0	0	0	0	0	0	0	0.00140932	0	0	0	0	0	0	0	0	0	0	0	0	0	0	0	0	0	0	AF514397,1,1762	Eukaryota;Archaeplastida;Chloroplastida;Charophyta;Phragmoplastophyta;Zygnematophyceae;Zygnematales;Ancylonema;Ancylonema nordenskioeldii
OTU_21981	0	0	0	0	0	0	0	0	0	0.00140932	0	0	0	0	0	0	0	0	0	0	0	0	0	0	0	0	0	0	AF514397,1,1762	Eukaryota;Archaeplastida;Chloroplastida;Charophyta;Phragmoplastophyta;Zygnematophyceae;Zygnematales;Ancylonema;Ancylonema nordenskioeldii
OTU_2199	0	0.0115972	0.0223414	0	0.00857045	0	0	0	0.010623	0.0338238	0.0101039	0.0139919	0.00627865	0	0.0297491	0	0.025641	0.0275028	0.0154048	0.0216718	0.0160539	0.0124704	0.0188068	0.0246818	0.0182324	0.0177504	0.0205381	0.0211555	AF514397,1,1762	Eukaryota;Archaeplastida;Chloroplastida;Charophyta;Phragmoplastophyta;Zygnematophyceae;Zygnematales;Ancylonema;Ancylonema nordenskioeldii
OTU_21997	0	0	0	0	0	0	0	0	0	0.00140932	0	0	0	0	0	0	0	0	0	0	0	0	0	0	0	0	0	0	AF514397,1,1762	Eukaryota;Archaeplastida;Chloroplastida;Charophyta;Phragmoplastophyta;Zygnematophyceae;Zygnematales;Ancylonema;Ancylonema nordenskioeldii
OTU_21998	0	0	0	0	0	0	0	0	0	0.00140932	0	0	0	0	0	0	0	0	0	0	0	0	0	0	0	0	0	0	AF514397,1,1762	Eukaryota;Archaeplastida;Chloroplastida;Charophyta;Phragmoplastophyta;Zygnematophyceae;Zygnematales;Ancylonema;Ancylonema nordenskioeldii
OTU_22005	0	0	0	0	0	0	0	0	0	0.00140932	0	0	0	0	0	0	0	0	0	0	0	0	0	0	0	0	0	0	AF514397,1,1762	Eukaryota;Archaeplastida;Chloroplastida;Charophyta;Phragmoplastophyta;Zygnematophyceae;Zygnematales;Ancylonema;Ancylonema nordenskioeldii
OTU_22008	0	0	0	0	0	0	0	0	0	0.00281865	0	0	0	0	0	0	0	0	0	0	0	0	0	0	0	0	0	0	AF514397,1,1762	Eukaryota;Archaeplastida;Chloroplastida;Charophyta;Phragmoplastophyta;Zygnematophyceae;Zygnematales;Ancylonema;Ancylonema nordenskioeldii
OTU_22017	0	0	0	0	0	0	0	0	0	0	0	0	0	0	0	0	0	0	0	0	0	0	0	0	0	0	0	0	AF514397,1,1762	Eukaryota;Archaeplastida;Chloroplastida;Charophyta;Phragmoplastophyta;Zygnematophyceae;Zygnematales;Ancylonema;Ancylonema nordenskioeldii
OTU_22027	0	0	0	0	0	0	0	0	0	0	0	0	0	0	0	0	0	0.00458379	0	0	0	0	0	0.00107312	0	0	0	0	AF514397,1,1762	Eukaryota;Archaeplastida;Chloroplastida;Charophyta;Phragmoplastophyta;Zygnematophyceae;Zygnematales;Ancylonema;Ancylonema nordenskioeldii
OTU_22033	0	0	0	0	0	0	0	0	0	0	0	0	0	0	0	0	0	0	0	0	0	0	0	0	0	0	0	0	AF514397,1,1762	Eukaryota;Archaeplastida;Chloroplastida;Charophyta;Phragmoplastophyta;Zygnematophyceae;Zygnematales;Ancylonema;Ancylonema nordenskioeldii
OTU_22043	0	0	0	0	0	0	0	0	0	0	0	0	0	0	0	0	0	0	0	0	0	0	0	0	0	0	0	0	AF514397,1,1762	Eukaryota;Archaeplastida;Chloroplastida;Charophyta;Phragmoplastophyta;Zygnematophyceae;Zygnematales;Ancylonema;Ancylonema nordenskioeldii
OTU_22046	0	0	0	0	0	0	0	0	0	0	0	0	0	0	0	0	0	0	0	0	0	0	0	0	0	0	0	0	AF514397,1,1762	Eukaryota;Archaeplastida;Chloroplastida;Charophyta;Phragmoplastophyta;Zygnematophyceae;Zygnematales;Ancylonema;Ancylonema nordenskioeldii
OTU_22049	0	0	0	0	0	0	0	0	0	0	0	0	0	0	0	0	0	0	0	0	0	0	0	0	0	0	0	0	AF514397,1,1762	Eukaryota;Archaeplastida;Chloroplastida;Charophyta;Phragmoplastophyta;Zygnematophyceae;Zygnematales;Ancylonema;Ancylonema nordenskioeldii
OTU_22051	0	0	0	0	0	0	0	0	0	0	0.00168398	0	0	0	0	0	0	0	0	0	0	0	0	0	0	0	0	0	AF514397,1,1762	Eukaryota;Archaeplastida;Chloroplastida;Charophyta;Phragmoplastophyta;Zygnematophyceae;Zygnematales;Ancylonema;Ancylonema nordenskioeldii
OTU_2206	0.0319489	0.0173958	0.0614388	0.0556019	0.038567	0.00657916	0	0.00508285	0.0159346	0.132476	0.0420996	0.181895	0.0219753	0.0353033	0.128913	0.0622148	0.025641	0.110011	0.169452	0.0557276	0.0374592	0.0581951	0.0658238	0.156676	0.0638133	0.0443761	0.0479222	0.0576967	AF514397,1,1762	Eukaryota;Archaeplastida;Chloroplastida;Charophyta;Phragmoplastophyta;Zygnematophyceae;Zygnematales;Ancylonema;Ancylonema nordenskioeldii
OTU_22065	0	0	0	0	0.0107131	0	0	0	0	0.00986527	0.00841992	0	0.00627865	0	0.0132218	0	0	0.00458379	0.00770238	0.0154799	0	0.00415679	0.0114931	0.00429249	0.0182324	0	0.00342302	0.00576967	AF514397,1,1762	Eukaryota;Archaeplastida;Chloroplastida;Charophyta;Phragmoplastophyta;Zygnematophyceae;Zygnematales;Ancylonema;Ancylonema nordenskioeldii
OTU_22067	0	0	0	0	0	0	0	0	0	0	0.00168398	0	0	0	0	0	0	0	0	0	0	0	0	0	0	0	0	0	AF514397,1,1762	Eukaryota;Archaeplastida;Chloroplastida;Charophyta;Phragmoplastophyta;Zygnematophyceae;Zygnematales;Ancylonema;Ancylonema nordenskioeldii
OTU_22069	0	0	0	0	0	0	0	0	0	0	0.00168398	0	0	0	0	0	0	0	0	0	0	0	0	0	0	0	0	0	AF514397,1,1762	Eukaryota;Archaeplastida;Chloroplastida;Charophyta;Phragmoplastophyta;Zygnematophyceae;Zygnematales;Ancylonema;Ancylonema nordenskioeldii
OTU_22089	0	0	0	0	0	0	0	0	0	0	0.00168398	0	0	0	0	0	0	0	0	0	0	0	0	0	0	0	0	0	AF514397,1,1762	Eukaryota;Archaeplastida;Chloroplastida;Charophyta;Phragmoplastophyta;Zygnematophyceae;Zygnematales;Ancylonema;Ancylonema nordenskioeldii
OTU_22090	0	0	0	0	0	0.00328958	0	0	0	0.00140932	0	0	0	0	0	0	0	0	0	0	0	0	0	0	0	0	0	0	AF514397,1,1762	Eukaryota;Archaeplastida;Chloroplastida;Charophyta;Phragmoplastophyta;Zygnematophyceae;Zygnematales;Ancylonema;Ancylonema nordenskioeldii
OTU_22091	0	0	0	0	0	0	0	0	0	0.00140932	0	0	0	0	0	0	0	0	0	0	0	0	0	0	0	0	0	0	AF514397,1,1762	Eukaryota;Archaeplastida;Chloroplastida;Charophyta;Phragmoplastophyta;Zygnematophyceae;Zygnematales;Ancylonema;Ancylonema nordenskioeldii
OTU_22095	0	0	0	0	0	0	0	0	0	0	0.00168398	0	0	0	0	0	0	0	0	0	0	0	0	0	0	0	0	0	AF514397,1,1762	Eukaryota;Archaeplastida;Chloroplastida;Charophyta;Phragmoplastophyta;Zygnematophyceae;Zygnematales;Ancylonema;Ancylonema nordenskioeldii
OTU_22096	0	0	0	0	0	0	0	0	0	0	0.00168398	0	0	0	0	0	0	0	0	0	0	0	0	0	0	0	0	0	AF514397,1,1762	Eukaryota;Archaeplastida;Chloroplastida;Charophyta;Phragmoplastophyta;Zygnematophyceae;Zygnematales;Ancylonema;Ancylonema nordenskioeldii
OTU_22104	0	0	0	0	0	0	0	0	0	0.00140932	0	0	0	0	0	0	0	0	0	0	0	0	0	0	0	0	0	0	AF514397,1,1762	Eukaryota;Archaeplastida;Chloroplastida;Charophyta;Phragmoplastophyta;Zygnematophyceae;Zygnematales;Ancylonema;Ancylonema nordenskioeldii
OTU_22105	0	0	0	0	0	0	0	0	0	0.00140932	0	0	0	0	0	0	0	0	0	0	0	0	0	0	0	0	0	0	AF514397,1,1762	Eukaryota;Archaeplastida;Chloroplastida;Charophyta;Phragmoplastophyta;Zygnematophyceae;Zygnematales;Ancylonema;Ancylonema nordenskioeldii
OTU_22106	0	0	0	0	0	0	0	0	0	0.00140932	0	0	0	0	0	0	0	0	0	0	0	0	0	0	0	0	0	0	AF514397,1,1762	Eukaryota;Archaeplastida;Chloroplastida;Charophyta;Phragmoplastophyta;Zygnematophyceae;Zygnematales;Ancylonema;Ancylonema nordenskioeldii
OTU_22114	0	0	0	0	0	0	0	0	0	0	0.00168398	0	0	0	0	0	0	0	0	0	0	0	0	0	0	0	0	0	AF514397,1,1762	Eukaryota;Archaeplastida;Chloroplastida;Charophyta;Phragmoplastophyta;Zygnematophyceae;Zygnematales;Ancylonema;Ancylonema nordenskioeldii
OTU_22115	0	0	0	0	0	0	0	0	0	0	0.00168398	0	0	0	0	0	0	0	0	0	0	0	0	0	0	0	0	0	AF514397,1,1762	Eukaryota;Archaeplastida;Chloroplastida;Charophyta;Phragmoplastophyta;Zygnematophyceae;Zygnematales;Ancylonema;Ancylonema nordenskioeldii
OTU_22121	0	0	0	0	0	0	0	0	0	0	0.00168398	0	0	0	0	0	0	0	0	0	0	0	0	0	0	0	0	0	AF514397,1,1762	Eukaryota;Archaeplastida;Chloroplastida;Charophyta;Phragmoplastophyta;Zygnematophyceae;Zygnematales;Ancylonema;Ancylonema nordenskioeldii
OTU_22123	0	0	0	0	0	0	0	0	0	0	0.00168398	0	0	0	0	0	0	0	0	0	0	0	0.00104482	0	0	0.0029584	0	0	AF514397,1,1762	Eukaryota;Archaeplastida;Chloroplastida;Charophyta;Phragmoplastophyta;Zygnematophyceae;Zygnematales;Ancylonema;Ancylonema nordenskioeldii
OTU_22124	0	0	0	0	0	0	0	0	0	0	0.00168398	0	0	0	0	0	0	0	0	0	0	0	0	0	0	0	0	0	AF514397,1,1762	Eukaryota;Archaeplastida;Chloroplastida;Charophyta;Phragmoplastophyta;Zygnematophyceae;Zygnematales;Ancylonema;Ancylonema nordenskioeldii
OTU_22126	0	0	0	0	0	0	0	0	0	0	0	0	0	0	0	0	0	0	0	0	0	0	0	0	0	0.0029584	0	0	AF514397,1,1762	Eukaryota;Archaeplastida;Chloroplastida;Charophyta;Phragmoplastophyta;Zygnematophyceae;Zygnematales;Ancylonema;Ancylonema nordenskioeldii
OTU_2216	0	0.0144965	0	0	0.0149983	0	0	0	0	0.0112746	0.00505195	0	0	0	0.00661091	0	0.0512821	0.00458379	0	0.0154799	0.0160539	0.0124704	0.0125379	0.00536561	0.0113952	0	0	0.00576967	AF514397,1,1762	Eukaryota;Archaeplastida;Chloroplastida;Charophyta;Phragmoplastophyta;Zygnematophyceae;Zygnematales;Ancylonema;Ancylonema nordenskioeldii
OTU_22161	0	0	0	0	0	0	0	0	0	0	0	0	0	0	0	0	0	0	0	0	0	0	0	0	0	0.0029584	0	0	AF514397,1,1762	Eukaryota;Archaeplastida;Chloroplastida;Charophyta;Phragmoplastophyta;Zygnematophyceae;Zygnematales;Ancylonema;Ancylonema nordenskioeldii
OTU_22178	0	0	0	0	0	0	0	0	0	0	0	0	0	0	0	0	0	0	0	0	0	0	0	0	0.00227905	0	0	0	AF514397,1,1762	Eukaryota;Archaeplastida;Chloroplastida;Charophyta;Phragmoplastophyta;Zygnematophyceae;Zygnematales;Ancylonema;Ancylonema nordenskioeldii
OTU_22187	0	0	0	0	0	0	0	0	0	0	0	0	0	0	0	0	0	0	0	0	0	0	0	0	0.00227905	0	0	0	AF514397,1,1762	Eukaryota;Archaeplastida;Chloroplastida;Charophyta;Phragmoplastophyta;Zygnematophyceae;Zygnematales;Ancylonema;Ancylonema nordenskioeldii
OTU_22202	0.0319489	0	0	0	0	0	0	0	0	0	0	0	0	0	0	0	0	0	0	0	0	0	0	0	0	0	0	0	AF514397,1,1762	Eukaryota;Archaeplastida;Chloroplastida;Charophyta;Phragmoplastophyta;Zygnematophyceae;Zygnematales;Ancylonema;Ancylonema nordenskioeldii
OTU_22221	0	0	0	0	0	0	0	0	0	0	0	0	0	0	0	0	0	0	0	0	0	0	0	0	0	0	0	0.00192322	AF514397,1,1762	Eukaryota;Archaeplastida;Chloroplastida;Charophyta;Phragmoplastophyta;Zygnematophyceae;Zygnematales;Ancylonema;Ancylonema nordenskioeldii
OTU_22250	0	0	0	0	0	0	0	0	0	0	0	0	0	0	0	0	0	0	0	0	0	0	0	0	0	0	0.00342302	0	AF514397,1,1762	Eukaryota;Archaeplastida;Chloroplastida;Charophyta;Phragmoplastophyta;Zygnematophyceae;Zygnematales;Ancylonema;Ancylonema nordenskioeldii
OTU_22256	0	0	0	0	0	0	0	0	0	0	0	0	0	0	0	0	0	0	0	0	0	0	0	0	0	0	0.00342302	0	AF514397,1,1762	Eukaryota;Archaeplastida;Chloroplastida;Charophyta;Phragmoplastophyta;Zygnematophyceae;Zygnematales;Ancylonema;Ancylonema nordenskioeldii
OTU_22265	0	0	0	0	0	0	0	0	0	0	0	0	0	0	0	0	0	0	0	0	0	0	0.00104482	0	0	0	0	0.00192322	AF514397,1,1762	Eukaryota;Archaeplastida;Chloroplastida;Charophyta;Phragmoplastophyta;Zygnematophyceae;Zygnematales;Ancylonema;Ancylonema nordenskioeldii
OTU_22280	0	0	0	0	0	0	0	0	0	0	0	0	0	0	0	0	0	0	0	0	0	0	0	0	0	0	0	0.00192322	AF514397,1,1762	Eukaryota;Archaeplastida;Chloroplastida;Charophyta;Phragmoplastophyta;Zygnematophyceae;Zygnematales;Ancylonema;Ancylonema nordenskioeldii
OTU_22281	0	0	0	0	0	0	0	0	0	0	0	0	0	0	0	0	0	0	0	0	0	0	0.00104482	0	0	0	0	0.00192322	AF514397,1,1762	Eukaryota;Archaeplastida;Chloroplastida;Charophyta;Phragmoplastophyta;Zygnematophyceae;Zygnematales;Ancylonema;Ancylonema nordenskioeldii
OTU_22295	0	0	0	0	0	0	0	0	0	0	0	0	0	0	0	0	0	0	0	0	0	0	0.00104482	0	0	0	0	0	AF514397,1,1762	Eukaryota;Archaeplastida;Chloroplastida;Charophyta;Phragmoplastophyta;Zygnematophyceae;Zygnematales;Ancylonema;Ancylonema nordenskioeldii
OTU_22306	0	0	0	0	0	0	0	0	0	0	0	0	0	0	0	0	0	0	0	0	0	0	0.00208965	0	0	0	0	0	AF514397,1,1762	Eukaryota;Archaeplastida;Chloroplastida;Charophyta;Phragmoplastophyta;Zygnematophyceae;Zygnematales;Ancylonema;Ancylonema nordenskioeldii
OTU_2231	0	0.0231945	0.0446828	0	0.0299966	0.0131583	0	0	0.010623	0.0690569	0.0353637	0.0279838	0.0188359	0.021182	0.0760255	0.0207383	0.025641	0.0458379	0.100131	0.0650155	0.0481618	0.0706655	0.0480619	0.0869229	0.0866038	0.0591681	0.0376532	0.0576967	AF514397,1,1762	Eukaryota;Archaeplastida;Chloroplastida;Charophyta;Phragmoplastophyta;Zygnematophyceae;Zygnematales;Ancylonema;Ancylonema nordenskioeldii
OTU_22320	0	0	0	0	0	0	0	0	0	0	0	0	0	0	0	0	0	0	0	0	0	0.00831359	0	0	0	0	0	0	AF514397,1,1762	Eukaryota;Archaeplastida;Chloroplastida;Charophyta;Phragmoplastophyta;Zygnematophyceae;Zygnematales;Ancylonema;Ancylonema nordenskioeldii
OTU_22323	0	0	0	0.0278009	0.00214261	0	0	0	0	0.00140932	0	0	0	0	0	0	0	0	0	0	0	0.00415679	0	0	0	0	0	0	AF514397,1,1762	Eukaryota;Archaeplastida;Chloroplastida;Charophyta;Phragmoplastophyta;Zygnematophyceae;Zygnematales;Ancylonema;Ancylonema nordenskioeldii
OTU_22328	0	0.0173958	0	0	0.0149983	0	0	0	0	0.00422797	0	0	0.00313932	0	0.00330546	0	0	0	0	0.00309598	0.0107026	0.00415679	0.0125379	0.00751186	0.00227905	0.0029584	0	0.00192322	AF514397,1,1762	Eukaryota;Archaeplastida;Chloroplastida;Charophyta;Phragmoplastophyta;Zygnematophyceae;Zygnematales;Ancylonema;Ancylonema nordenskioeldii
OTU_22342	0	0	0	0	0	0	0	0	0	0	0	0	0	0	0	0	0	0	0	0	0	0	0.00104482	0	0.00227905	0	0	0	AF514397,1,1762	Eukaryota;Archaeplastida;Chloroplastida;Charophyta;Phragmoplastophyta;Zygnematophyceae;Zygnematales;Ancylonema;Ancylonema nordenskioeldii
OTU_22350	0	0	0	0	0	0	0	0	0	0	0	0	0	0	0	0	0	0	0	0	0	0.00415679	0	0.00107312	0	0	0	0	AF514397,1,1762	Eukaryota;Archaeplastida;Chloroplastida;Charophyta;Phragmoplastophyta;Zygnematophyceae;Zygnematales;Ancylonema;Ancylonema nordenskioeldii
OTU_22354	0	0	0	0	0	0	0	0	0	0	0.00168398	0	0	0	0	0	0	0	0	0	0	0	0.00313447	0	0	0	0	0	AF514397,1,1762	Eukaryota;Archaeplastida;Chloroplastida;Charophyta;Phragmoplastophyta;Zygnematophyceae;Zygnematales;Ancylonema;Ancylonema nordenskioeldii
OTU_22355	0	0	0	0	0	0	0	0	0	0	0	0	0	0	0	0	0	0	0	0	0	0	0	0.00107312	0	0	0	0	AF514397,1,1762	Eukaryota;Archaeplastida;Chloroplastida;Charophyta;Phragmoplastophyta;Zygnematophyceae;Zygnematales;Ancylonema;Ancylonema nordenskioeldii
OTU_22357	0	0	0	0	0	0	0	0	0	0	0	0	0	0	0	0	0	0	0	0.00309598	0	0	0.00104482	0.00107312	0	0	0	0	AF514397,1,1762	Eukaryota;Archaeplastida;Chloroplastida;Charophyta;Phragmoplastophyta;Zygnematophyceae;Zygnematales;Ancylonema;Ancylonema nordenskioeldii
OTU_22360	0	0	0	0	0	0	0	0	0	0	0	0	0	0	0	0	0	0	0	0	0	0	0	0.00107312	0	0.0029584	0	0	AF514397,1,1762	Eukaryota;Archaeplastida;Chloroplastida;Charophyta;Phragmoplastophyta;Zygnematophyceae;Zygnematales;Ancylonema;Ancylonema nordenskioeldii
OTU_22361	0	0	0	0	0.00214261	0	0	0	0	0	0	0	0	0	0	0	0	0	0	0	0	0	0	0.00107312	0	0	0	0	AF514397,1,1762	Eukaryota;Archaeplastida;Chloroplastida;Charophyta;Phragmoplastophyta;Zygnematophyceae;Zygnematales;Ancylonema;Ancylonema nordenskioeldii
OTU_22362	0	0	0	0	0	0	0	0	0	0	0	0	0	0	0	0	0	0	0	0	0	0	0	0.00107312	0.00227905	0	0	0	AF514397,1,1762	Eukaryota;Archaeplastida;Chloroplastida;Charophyta;Phragmoplastophyta;Zygnematophyceae;Zygnematales;Ancylonema;Ancylonema nordenskioeldii
OTU_22369	0	0	0	0	0	0	0	0	0	0	0	0	0	0	0	0	0	0	0	0	0.00535131	0	0	0.00214625	0	0	0	0	AF514397,1,1762	Eukaryota;Archaeplastida;Chloroplastida;Charophyta;Phragmoplastophyta;Zygnematophyceae;Zygnematales;Ancylonema;Ancylonema nordenskioeldii
OTU_22371	0	0	0	0	0	0	0	0	0	0	0	0	0	0	0	0	0	0	0	0	0	0	0	0.00107312	0	0	0	0	AF514397,1,1762	Eukaryota;Archaeplastida;Chloroplastida;Charophyta;Phragmoplastophyta;Zygnematophyceae;Zygnematales;Ancylonema;Ancylonema nordenskioeldii
OTU_22372	0	0	0	0	0	0	0	0	0	0	0	0	0	0	0	0	0	0	0	0	0	0	0	0.00107312	0	0	0	0	AF514397,1,1762	Eukaryota;Archaeplastida;Chloroplastida;Charophyta;Phragmoplastophyta;Zygnematophyceae;Zygnematales;Ancylonema;Ancylonema nordenskioeldii
OTU_22374	0	0	0	0	0	0	0	0	0	0	0	0	0	0	0	0	0	0	0	0	0	0	0	0	0.00227905	0	0	0	AF514397,1,1762	Eukaryota;Archaeplastida;Chloroplastida;Charophyta;Phragmoplastophyta;Zygnematophyceae;Zygnematales;Ancylonema;Ancylonema nordenskioeldii
OTU_22379	0	0	0	0	0	0	0	0	0	0	0	0	0	0	0	0	0	0	0	0	0.00535131	0	0	0.00107312	0	0	0	0	AF514397,1,1762	Eukaryota;Archaeplastida;Chloroplastida;Charophyta;Phragmoplastophyta;Zygnematophyceae;Zygnematales;Ancylonema;Ancylonema nordenskioeldii
OTU_22385	0	0.00579861	0	0	0	0	0	0	0	0	0.00168398	0	0.00313932	0	0	0	0	0	0	0	0	0	0.00313447	0	0	0	0	0	AF514397,1,1762	Eukaryota;Archaeplastida;Chloroplastida;Charophyta;Phragmoplastophyta;Zygnematophyceae;Zygnematales;Ancylonema;Ancylonema nordenskioeldii
OTU_22387	0	0	0	0	0	0	0	0	0	0	0	0	0	0	0	0	0	0	0	0	0	0.00415679	0.00104482	0.00107312	0	0	0	0	AF514397,1,1762	Eukaryota;Archaeplastida;Chloroplastida;Charophyta;Phragmoplastophyta;Zygnematophyceae;Zygnematales;Ancylonema;Ancylonema nordenskioeldii
OTU_22395	0	0	0	0	0	0	0	0	0	0	0	0	0	0	0	0	0	0	0	0	0	0	0.00104482	0	0.00227905	0	0	0	AF514397,1,1762	Eukaryota;Archaeplastida;Chloroplastida;Charophyta;Phragmoplastophyta;Zygnematophyceae;Zygnematales;Ancylonema;Ancylonema nordenskioeldii
OTU_22397	0	0	0	0	0	0	0	0	0	0	0	0	0	0	0	0	0	0	0	0	0	0	0.00104482	0	0	0	0	0	AF514397,1,1762	Eukaryota;Archaeplastida;Chloroplastida;Charophyta;Phragmoplastophyta;Zygnematophyceae;Zygnematales;Ancylonema;Ancylonema nordenskioeldii
OTU_22399	0	0	0	0	0	0	0	0	0	0	0	0	0	0	0	0	0	0	0	0	0	0	0.00104482	0	0	0	0	0	AF514397,1,1762	Eukaryota;Archaeplastida;Chloroplastida;Charophyta;Phragmoplastophyta;Zygnematophyceae;Zygnematales;Ancylonema;Ancylonema nordenskioeldii
OTU_22401	0	0	0	0	0	0	0	0	0	0	0	0	0	0	0	0	0	0	0	0	0	0	0.00104482	0	0	0	0	0	AF514397,1,1762	Eukaryota;Archaeplastida;Chloroplastida;Charophyta;Phragmoplastophyta;Zygnematophyceae;Zygnematales;Ancylonema;Ancylonema nordenskioeldii
OTU_22405	0	0	0	0	0	0	0	0	0	0	0	0	0	0	0	0	0	0	0	0	0	0	0.00104482	0	0.00227905	0	0	0	AF514397,1,1762	Eukaryota;Archaeplastida;Chloroplastida;Charophyta;Phragmoplastophyta;Zygnematophyceae;Zygnematales;Ancylonema;Ancylonema nordenskioeldii
OTU_22407	0	0	0	0	0	0	0	0	0	0	0	0	0	0	0	0	0	0	0	0	0	0	0.00104482	0	0	0	0	0	AF514397,1,1762	Eukaryota;Archaeplastida;Chloroplastida;Charophyta;Phragmoplastophyta;Zygnematophyceae;Zygnematales;Ancylonema;Ancylonema nordenskioeldii
OTU_22409	0	0	0	0	0	0	0	0	0	0	0	0	0	0	0.00330546	0	0	0	0	0	0	0.00415679	0.00104482	0	0	0	0	0.00192322	AF514397,1,1762	Eukaryota;Archaeplastida;Chloroplastida;Charophyta;Phragmoplastophyta;Zygnematophyceae;Zygnematales;Ancylonema;Ancylonema nordenskioeldii
OTU_22413	0	0	0	0	0	0	0	0	0	0.0056373	0	0	0	0	0	0	0	0.00916758	0	0	0.00535131	0	0	0.01717	0.00227905	0	0	0.00192322	AF514397,1,1762	Eukaryota;Archaeplastida;Chloroplastida;Charophyta;Phragmoplastophyta;Zygnematophyceae;Zygnematales;Ancylonema;Ancylonema nordenskioeldii
OTU_22415	0	0	0	0	0	0	0	0	0	0	0	0	0	0	0	0	0	0	0	0	0	0	0	0.00107312	0	0	0	0	AF514397,1,1762	Eukaryota;Archaeplastida;Chloroplastida;Charophyta;Phragmoplastophyta;Zygnematophyceae;Zygnematales;Ancylonema;Ancylonema nordenskioeldii
OTU_22420	0	0	0	0	0	0.00328958	0	0	0	0	0	0	0	0	0	0	0	0	0	0	0	0	0	0.00107312	0	0	0	0	AF514397,1,1762	Eukaryota;Archaeplastida;Chloroplastida;Charophyta;Phragmoplastophyta;Zygnematophyceae;Zygnematales;Ancylonema;Ancylonema nordenskioeldii
OTU_22427	0	0	0	0	0	0	0	0	0	0	0	0	0	0	0	0	0	0	0	0	0	0	0.00104482	0	0	0	0	0	AF514397,1,1762	Eukaryota;Archaeplastida;Chloroplastida;Charophyta;Phragmoplastophyta;Zygnematophyceae;Zygnematales;Ancylonema;Ancylonema nordenskioeldii
OTU_22534	0	0	0	0	0	0	0	0.00508285	0	0	0	0	0	0	0	0	0	0	0	0	0	0	0.00104482	0	0	0	0	0	AF514397,1,1762	Eukaryota;Archaeplastida;Chloroplastida;Charophyta;Phragmoplastophyta;Zygnematophyceae;Zygnematales;Ancylonema;Ancylonema nordenskioeldii
OTU_22641	0	0	0.00558534	0	0	0	0	0	0	0	0	0	0	0	0	0	0	0	0	0	0	0	0	0	0	0	0	0	AF514397,1,1762	Eukaryota;Archaeplastida;Chloroplastida;Charophyta;Phragmoplastophyta;Zygnematophyceae;Zygnematales;Ancylonema;Ancylonema nordenskioeldii
OTU_22712	0	0	0	0	0.00214261	0	0	0	0	0	0	0	0	0	0	0	0	0	0	0	0	0	0	0	0	0	0	0	AF514397,1,1762	Eukaryota;Archaeplastida;Chloroplastida;Charophyta;Phragmoplastophyta;Zygnematophyceae;Zygnematales;Ancylonema;Ancylonema nordenskioeldii
OTU_22743	0	0	0	0	0	0	0	0	0	0	0	0.0279838	0	0	0	0	0	0	0	0	0	0	0.00104482	0.00214625	0	0.0029584	0	0	AF514397,1,1762	Eukaryota;Archaeplastida;Chloroplastida;Charophyta;Phragmoplastophyta;Zygnematophyceae;Zygnematales;Ancylonema;Ancylonema nordenskioeldii
OTU_22775	0	0	0	0	0	0	0	0	0	0	0	0	0.00313932	0	0	0	0	0	0	0	0	0.00415679	0	0	0	0	0	0	AF514397,1,1762	Eukaryota;Archaeplastida;Chloroplastida;Charophyta;Phragmoplastophyta;Zygnematophyceae;Zygnematales;Ancylonema;Ancylonema nordenskioeldii
OTU_22787	0	0	0	0	0	0	0	0	0	0.00281865	0	0	0	0	0	0	0	0	0	0	0	0	0	0	0	0	0	0	AF514397,1,1762	Eukaryota;Archaeplastida;Chloroplastida;Charophyta;Phragmoplastophyta;Zygnematophyceae;Zygnematales;Ancylonema;Ancylonema nordenskioeldii
OTU_22795	0	0	0	0	0	0	0	0	0	0.00140932	0	0	0	0	0	0	0	0	0	0	0	0	0	0.00107312	0	0	0	0	AF514397,1,1762	Eukaryota;Archaeplastida;Chloroplastida;Charophyta;Phragmoplastophyta;Zygnematophyceae;Zygnematales;Ancylonema;Ancylonema nordenskioeldii
OTU_22798	0	0	0	0	0	0	0	0	0	0.00140932	0	0	0	0	0	0	0	0	0	0	0	0	0	0	0	0	0	0	AF514397,1,1762	Eukaryota;Archaeplastida;Chloroplastida;Charophyta;Phragmoplastophyta;Zygnematophyceae;Zygnematales;Ancylonema;Ancylonema nordenskioeldii
OTU_22813	0	0	0	0	0	0	0	0	0	0	0.00168398	0	0	0	0	0	0	0	0	0	0	0	0	0	0	0	0	0	AF514397,1,1762	Eukaryota;Archaeplastida;Chloroplastida;Charophyta;Phragmoplastophyta;Zygnematophyceae;Zygnematales;Ancylonema;Ancylonema nordenskioeldii
OTU_22816	0	0	0	0	0	0	0	0	0	0	0.00168398	0	0	0	0	0	0	0	0	0	0	0	0	0	0	0	0	0	AF514397,1,1762	Eukaryota;Archaeplastida;Chloroplastida;Charophyta;Phragmoplastophyta;Zygnematophyceae;Zygnematales;Ancylonema;Ancylonema nordenskioeldii
OTU_22818	0	0	0	0	0.00428522	0	0	0.00508285	0	0.00281865	0.00505195	0	0.00313932	0	0.00330546	0	0	0.00458379	0	0	0	0	0.00731376	0.00214625	0.00455809	0	0	0	AF514397,1,1762	Eukaryota;Archaeplastida;Chloroplastida;Charophyta;Phragmoplastophyta;Zygnematophyceae;Zygnematales;Ancylonema;Ancylonema nordenskioeldii
OTU_22844	0	0	0	0	0	0	0	0	0	0	0	0	0	0	0	0.0103691	0	0	0	0	0	0	0	0	0	0	0	0	AF514397,1,1762	Eukaryota;Archaeplastida;Chloroplastida;Charophyta;Phragmoplastophyta;Zygnematophyceae;Zygnematales;Ancylonema;Ancylonema nordenskioeldii
OTU_22879	0	0	0	0	0	0	0	0	0	0	0	0	0.00313932	0	0	0	0	0	0	0	0	0	0	0	0	0	0	0	AF514397,1,1762	Eukaryota;Archaeplastida;Chloroplastida;Charophyta;Phragmoplastophyta;Zygnematophyceae;Zygnematales;Ancylonema;Ancylonema nordenskioeldii
OTU_22897	0	0	0	0	0	0	0	0	0	0	0	0	0	0	0.00330546	0	0	0	0	0	0	0	0	0.00107312	0	0	0	0	AF514397,1,1762	Eukaryota;Archaeplastida;Chloroplastida;Charophyta;Phragmoplastophyta;Zygnematophyceae;Zygnematales;Ancylonema;Ancylonema nordenskioeldii
OTU_22965	0	0.00579861	0	0.0278009	0	0	0	0.0152486	0	0	0	0	0	0	0	0	0	0	0	0	0	0	0	0	0	0	0	0	AF514397,1,1762	Eukaryota;Archaeplastida;Chloroplastida;Charophyta;Phragmoplastophyta;Zygnematophyceae;Zygnematales;Ancylonema;Ancylonema nordenskioeldii
OTU_22991	0	0	0	0	0	0	0	0	0.00531152	0	0	0	0	0	0	0	0	0	0	0	0	0	0	0	0	0	0	0	AF514397,1,1762	Eukaryota;Archaeplastida;Chloroplastida;Charophyta;Phragmoplastophyta;Zygnematophyceae;Zygnematales;Ancylonema;Ancylonema nordenskioeldii
OTU_23019	0	0	0	0	0	0	0	0	0	0.00140932	0	0	0	0	0	0	0	0	0	0	0	0	0	0	0	0	0	0	AF514397,1,1762	Eukaryota;Archaeplastida;Chloroplastida;Charophyta;Phragmoplastophyta;Zygnematophyceae;Zygnematales;Ancylonema;Ancylonema nordenskioeldii
OTU_23020	0	0	0	0	0	0	0	0	0	0.00140932	0	0	0	0	0	0	0	0	0	0	0	0	0	0	0	0	0	0	AF514397,1,1762	Eukaryota;Archaeplastida;Chloroplastida;Charophyta;Phragmoplastophyta;Zygnematophyceae;Zygnematales;Ancylonema;Ancylonema nordenskioeldii
OTU_23024	0	0	0	0	0	0	0	0	0	0.00140932	0	0	0	0	0	0	0	0	0	0	0	0	0	0	0	0	0	0	AF514397,1,1762	Eukaryota;Archaeplastida;Chloroplastida;Charophyta;Phragmoplastophyta;Zygnematophyceae;Zygnematales;Ancylonema;Ancylonema nordenskioeldii
OTU_23030	0	0	0	0	0	0	0	0	0	0	0	0	0	0	0	0	0	0	0	0	0	0	0	0	0	0	0	0.00192322	AF514397,1,1762	Eukaryota;Archaeplastida;Chloroplastida;Charophyta;Phragmoplastophyta;Zygnematophyceae;Zygnematales;Ancylonema;Ancylonema nordenskioeldii
OTU_23033	0	0	0	0	0	0	0	0	0	0	0	0	0	0	0	0	0	0	0	0	0	0	0	0	0.00227905	0	0	0.00192322	AF514397,1,1762	Eukaryota;Archaeplastida;Chloroplastida;Charophyta;Phragmoplastophyta;Zygnematophyceae;Zygnematales;Ancylonema;Ancylonema nordenskioeldii
OTU_23051	0	0.00289931	0	0.0278009	0	0	0	0	0	0	0	0	0	0	0	0	0	0	0	0	0	0	0.00104482	0	0	0	0	0	AF514397,1,1762	Eukaryota;Archaeplastida;Chloroplastida;Charophyta;Phragmoplastophyta;Zygnematophyceae;Zygnematales;Ancylonema;Ancylonema nordenskioeldii
OTU_23078	0	0	0	0	0	0	0	0	0	0	0	0	0	0	0	0	0	0	0	0	0.00535131	0	0	0	0	0	0	0	AF514397,1,1762	Eukaryota;Archaeplastida;Chloroplastida;Charophyta;Phragmoplastophyta;Zygnematophyceae;Zygnematales;Ancylonema;Ancylonema nordenskioeldii
OTU_23081	0	0	0	0	0	0	0	0	0	0	0	0	0	0	0	0	0	0	0	0	0	0	0.00104482	0	0	0	0	0	AF514397,1,1762	Eukaryota;Archaeplastida;Chloroplastida;Charophyta;Phragmoplastophyta;Zygnematophyceae;Zygnematales;Ancylonema;Ancylonema nordenskioeldii
OTU_23084	0	0	0	0	0	0	0	0	0	0	0	0	0	0	0	0	0	0	0	0	0	0.00415679	0	0	0	0	0	0	AF514397,1,1762	Eukaryota;Archaeplastida;Chloroplastida;Charophyta;Phragmoplastophyta;Zygnematophyceae;Zygnematales;Ancylonema;Ancylonema nordenskioeldii
OTU_23088	0	0	0	0	0	0	0	0	0	0	0	0	0	0	0	0	0	0	0	0	0	0	0.00104482	0	0	0	0	0	AF514397,1,1762	Eukaryota;Archaeplastida;Chloroplastida;Charophyta;Phragmoplastophyta;Zygnematophyceae;Zygnematales;Ancylonema;Ancylonema nordenskioeldii
OTU_2310	0	0	0	0	0	0.00657916	0	0	0	0	0	0	0	0	0	0	0	0	0	0	0	0	0	0	0	0	0	0	AF514397,1,1762	Eukaryota;Archaeplastida;Chloroplastida;Charophyta;Phragmoplastophyta;Zygnematophyceae;Zygnematales;Ancylonema;Ancylonema nordenskioeldii
OTU_23112	0	0	0	0	0	0	0	0	0	0	0	0	0	0	0	0	0	0	0	0.00309598	0	0	0	0	0	0	0	0	AF514397,1,1762	Eukaryota;Archaeplastida;Chloroplastida;Charophyta;Phragmoplastophyta;Zygnematophyceae;Zygnematales;Ancylonema;Ancylonema nordenskioeldii
OTU_23116	0	0	0	0	0	0	0	0	0	0	0	0	0	0	0	0	0	0	0	0.00309598	0	0	0	0	0	0	0	0	AF514397,1,1762	Eukaryota;Archaeplastida;Chloroplastida;Charophyta;Phragmoplastophyta;Zygnematophyceae;Zygnematales;Ancylonema;Ancylonema nordenskioeldii
OTU_23127	0	0	0	0	0	0	0	0	0	0	0	0	0	0	0	0	0	0	0	0.00309598	0	0	0.00104482	0	0	0	0	0.00192322	AF514397,1,1762	Eukaryota;Archaeplastida;Chloroplastida;Charophyta;Phragmoplastophyta;Zygnematophyceae;Zygnematales;Ancylonema;Ancylonema nordenskioeldii
OTU_23128	0	0	0	0	0	0	0	0	0	0	0	0	0	0	0	0	0	0	0	0.00309598	0	0	0	0	0	0	0	0	AF514397,1,1762	Eukaryota;Archaeplastida;Chloroplastida;Charophyta;Phragmoplastophyta;Zygnematophyceae;Zygnematales;Ancylonema;Ancylonema nordenskioeldii
OTU_23137	0	0	0	0	0	0	0	0	0	0	0	0	0	0	0	0	0	0	0	0.00309598	0	0	0	0	0	0	0	0	AF514397,1,1762	Eukaryota;Archaeplastida;Chloroplastida;Charophyta;Phragmoplastophyta;Zygnematophyceae;Zygnematales;Ancylonema;Ancylonema nordenskioeldii
OTU_23149	0	0	0	0	0	0	0	0	0	0	0	0	0	0	0	0	0	0	0	0	0	0	0.00104482	0	0	0	0	0	AF514397,1,1762	Eukaryota;Archaeplastida;Chloroplastida;Charophyta;Phragmoplastophyta;Zygnematophyceae;Zygnematales;Ancylonema;Ancylonema nordenskioeldii
OTU_23154	0	0	0	0	0	0	0	0	0	0	0	0	0	0	0	0	0	0	0	0	0	0	0.00104482	0	0	0	0	0	AF514397,1,1762	Eukaryota;Archaeplastida;Chloroplastida;Charophyta;Phragmoplastophyta;Zygnematophyceae;Zygnematales;Ancylonema;Ancylonema nordenskioeldii
OTU_23163	0	0	0	0	0	0	0	0	0	0	0.00168398	0	0	0	0	0	0	0	0	0	0	0	0.00104482	0	0	0	0	0	AF514397,1,1762	Eukaryota;Archaeplastida;Chloroplastida;Charophyta;Phragmoplastophyta;Zygnematophyceae;Zygnematales;Ancylonema;Ancylonema nordenskioeldii
OTU_23164	0	0	0	0	0	0	0	0	0	0	0	0	0	0	0	0	0	0	0	0	0	0	0.00104482	0	0	0	0	0	AF514397,1,1762	Eukaryota;Archaeplastida;Chloroplastida;Charophyta;Phragmoplastophyta;Zygnematophyceae;Zygnematales;Ancylonema;Ancylonema nordenskioeldii
OTU_23169	0	0	0	0	0	0	0	0	0	0	0	0	0	0	0	0	0	0	0	0	0	0	0	0.00107312	0	0	0	0	AF514397,1,1762	Eukaryota;Archaeplastida;Chloroplastida;Charophyta;Phragmoplastophyta;Zygnematophyceae;Zygnematales;Ancylonema;Ancylonema nordenskioeldii
OTU_23171	0	0	0.00558534	0	0	0	0	0	0	0	0	0	0	0	0	0	0	0	0	0	0	0	0	0.00107312	0	0	0	0	AF514397,1,1762	Eukaryota;Archaeplastida;Chloroplastida;Charophyta;Phragmoplastophyta;Zygnematophyceae;Zygnematales;Ancylonema;Ancylonema nordenskioeldii
OTU_23174	0	0	0	0	0	0	0	0	0	0	0	0	0	0	0	0	0	0	0	0	0	0	0.00104482	0	0	0	0	0	AF514397,1,1762	Eukaryota;Archaeplastida;Chloroplastida;Charophyta;Phragmoplastophyta;Zygnematophyceae;Zygnematales;Ancylonema;Ancylonema nordenskioeldii
OTU_23177	0	0	0	0	0	0	0	0	0	0	0	0	0	0	0	0	0	0	0	0	0	0	0.00104482	0	0	0	0	0	AF514397,1,1762	Eukaryota;Archaeplastida;Chloroplastida;Charophyta;Phragmoplastophyta;Zygnematophyceae;Zygnematales;Ancylonema;Ancylonema nordenskioeldii
OTU_23181	0	0	0	0	0	0	0	0	0	0	0	0	0	0	0	0	0	0	0	0	0	0	0.00104482	0	0	0	0	0	AF514397,1,1762	Eukaryota;Archaeplastida;Chloroplastida;Charophyta;Phragmoplastophyta;Zygnematophyceae;Zygnematales;Ancylonema;Ancylonema nordenskioeldii
OTU_23200	0	0	0	0	0	0	0	0	0	0	0	0	0	0	0	0	0	0	0	0	0	0	0.00104482	0	0	0	0	0	AF514397,1,1762	Eukaryota;Archaeplastida;Chloroplastida;Charophyta;Phragmoplastophyta;Zygnematophyceae;Zygnematales;Ancylonema;Ancylonema nordenskioeldii
OTU_23207	0	0	0	0	0	0	0	0	0	0	0	0	0.00313932	0	0	0	0	0	0	0	0	0	0.00313447	0.00107312	0.00227905	0	0	0	AF514397,1,1762	Eukaryota;Archaeplastida;Chloroplastida;Charophyta;Phragmoplastophyta;Zygnematophyceae;Zygnematales;Ancylonema;Ancylonema nordenskioeldii
OTU_23210	0	0	0	0	0	0	0	0	0	0	0	0	0	0	0	0	0	0	0	0	0	0	0.00104482	0	0	0	0	0	AF514397,1,1762	Eukaryota;Archaeplastida;Chloroplastida;Charophyta;Phragmoplastophyta;Zygnematophyceae;Zygnematales;Ancylonema;Ancylonema nordenskioeldii
OTU_23211	0	0	0	0	0	0	0	0	0	0	0	0	0	0	0	0	0	0	0	0	0	0	0.00104482	0	0	0	0	0	AF514397,1,1762	Eukaryota;Archaeplastida;Chloroplastida;Charophyta;Phragmoplastophyta;Zygnematophyceae;Zygnematales;Ancylonema;Ancylonema nordenskioeldii
OTU_23223	0	0	0	0	0	0	0	0	0	0	0	0	0	0.00706065	0	0	0	0	0	0	0	0	0	0	0	0	0	0	AF514397,1,1762	Eukaryota;Archaeplastida;Chloroplastida;Charophyta;Phragmoplastophyta;Zygnematophyceae;Zygnematales;Ancylonema;Ancylonema nordenskioeldii
OTU_23245	0	0	0	0	0	0	0	0	0	0	0	0	0	0	0.00330546	0	0	0	0	0	0	0	0	0	0	0	0	0	AF514397,1,1762	Eukaryota;Archaeplastida;Chloroplastida;Charophyta;Phragmoplastophyta;Zygnematophyceae;Zygnematales;Ancylonema;Ancylonema nordenskioeldii
OTU_23248	0	0	0	0	0	0	0	0	0	0	0	0	0	0	0.00661091	0	0	0	0	0	0	0	0	0	0	0	0	0	AF514397,1,1762	Eukaryota;Archaeplastida;Chloroplastida;Charophyta;Phragmoplastophyta;Zygnematophyceae;Zygnematales;Ancylonema;Ancylonema nordenskioeldii
OTU_23249	0	0	0	0	0	0	0	0	0	0	0	0	0	0	0.00330546	0	0	0	0	0	0	0	0	0	0	0	0	0	AF514397,1,1762	Eukaryota;Archaeplastida;Chloroplastida;Charophyta;Phragmoplastophyta;Zygnematophyceae;Zygnematales;Ancylonema;Ancylonema nordenskioeldii
OTU_23265	0	0	0	0	0	0	0	0.0152486	0	0.0112746	0.0117879	0.0139919	0.00313932	0.00706065	0.00661091	0.0207383	0	0.00916758	0.00770238	0	0	0.00415679	0.0135827	0.01717	0.0182324	0.00887521	0.00684603	0.00192322	AF514397,1,1762	Eukaryota;Archaeplastida;Chloroplastida;Charophyta;Phragmoplastophyta;Zygnematophyceae;Zygnematales;Ancylonema;Ancylonema nordenskioeldii
OTU_23266	0	0	0	0	0	0	0	0	0	0	0	0.0139919	0	0	0	0	0	0	0	0	0	0	0	0	0	0	0	0	AF514397,1,1762	Eukaryota;Archaeplastida;Chloroplastida;Charophyta;Phragmoplastophyta;Zygnematophyceae;Zygnematales;Ancylonema;Ancylonema nordenskioeldii
OTU_23272	0	0	0	0	0	0	0	0	0	0	0.00168398	0	0	0	0	0	0	0	0	0	0	0	0	0	0	0	0	0	AF514397,1,1762	Eukaryota;Archaeplastida;Chloroplastida;Charophyta;Phragmoplastophyta;Zygnematophyceae;Zygnematales;Ancylonema;Ancylonema nordenskioeldii
OTU_23276	0	0	0	0	0	0	0	0	0	0	0.00168398	0	0	0	0	0	0	0	0	0	0	0	0	0	0	0	0	0	AF514397,1,1762	Eukaryota;Archaeplastida;Chloroplastida;Charophyta;Phragmoplastophyta;Zygnematophyceae;Zygnematales;Ancylonema;Ancylonema nordenskioeldii
OTU_23280	0	0	0	0	0	0	0	0	0	0	0.00168398	0	0	0	0	0	0	0	0	0	0	0	0	0.00107312	0	0	0	0	AF514397,1,1762	Eukaryota;Archaeplastida;Chloroplastida;Charophyta;Phragmoplastophyta;Zygnematophyceae;Zygnematales;Ancylonema;Ancylonema nordenskioeldii
OTU_23281	0	0	0	0	0	0	0	0	0	0.00140932	0.00168398	0	0	0	0	0	0	0	0	0	0	0	0	0	0	0	0	0	AF514397,1,1762	Eukaryota;Archaeplastida;Chloroplastida;Charophyta;Phragmoplastophyta;Zygnematophyceae;Zygnematales;Ancylonema;Ancylonema nordenskioeldii
OTU_23282	0	0	0	0	0	0	0	0	0	0	0	0	0.00313932	0	0	0	0	0	0	0	0	0	0.00104482	0	0	0	0	0	AF514397,1,1762	Eukaryota;Archaeplastida;Chloroplastida;Charophyta;Phragmoplastophyta;Zygnematophyceae;Zygnematales;Ancylonema;Ancylonema nordenskioeldii
OTU_23304	0	0	0	0	0	0	0	0	0	0	0	0	0	0	0	0	0	0.00458379	0	0	0	0	0	0	0	0	0	0	AF514397,1,1762	Eukaryota;Archaeplastida;Chloroplastida;Charophyta;Phragmoplastophyta;Zygnematophyceae;Zygnematales;Ancylonema;Ancylonema nordenskioeldii
OTU_23305	0	0	0	0	0	0	0	0	0	0	0	0	0	0	0	0	0	0.00458379	0	0	0	0	0	0	0	0	0	0	AF514397,1,1762	Eukaryota;Archaeplastida;Chloroplastida;Charophyta;Phragmoplastophyta;Zygnematophyceae;Zygnematales;Ancylonema;Ancylonema nordenskioeldii
OTU_23333	0	0	0	0	0	0	0	0	0	0	0	0	0	0	0	0.0103691	0	0	0	0	0	0	0	0	0	0	0	0	AF514397,1,1762	Eukaryota;Archaeplastida;Chloroplastida;Charophyta;Phragmoplastophyta;Zygnematophyceae;Zygnematales;Ancylonema;Ancylonema nordenskioeldii
OTU_23354	0	0	0	0	0	0	0	0	0	0	0	0	0	0	0	0.0103691	0	0	0	0	0	0	0	0	0	0	0	0	AF514397,1,1762	Eukaryota;Archaeplastida;Chloroplastida;Charophyta;Phragmoplastophyta;Zygnematophyceae;Zygnematales;Ancylonema;Ancylonema nordenskioeldii
OTU_23377	0	0.00289931	0	0	0	0	0	0	0	0	0	0	0	0	0	0	0	0	0	0	0	0	0	0	0	0	0	0	AF514397,1,1762	Eukaryota;Archaeplastida;Chloroplastida;Charophyta;Phragmoplastophyta;Zygnematophyceae;Zygnematales;Ancylonema;Ancylonema nordenskioeldii
OTU_23414	0	0.00289931	0	0	0	0	0	0	0	0	0	0	0	0	0	0	0	0	0	0	0	0	0	0	0	0	0	0	AF514397,1,1762	Eukaryota;Archaeplastida;Chloroplastida;Charophyta;Phragmoplastophyta;Zygnematophyceae;Zygnematales;Ancylonema;Ancylonema nordenskioeldii
OTU_23423	0	0	0	0	0	0	0	0	0	0	0	0	0	0	0	0	0	0	0	0	0	0	0	0	0	0	0	0.00192322	AF514397,1,1762	Eukaryota;Archaeplastida;Chloroplastida;Charophyta;Phragmoplastophyta;Zygnematophyceae;Zygnematales;Ancylonema;Ancylonema nordenskioeldii
OTU_23425	0	0	0	0	0	0	0	0	0	0	0	0	0	0	0	0	0	0	0	0	0	0	0	0	0	0	0	0.00192322	AF514397,1,1762	Eukaryota;Archaeplastida;Chloroplastida;Charophyta;Phragmoplastophyta;Zygnematophyceae;Zygnematales;Ancylonema;Ancylonema nordenskioeldii
OTU_23431	0	0	0	0	0	0	0	0	0	0	0	0	0	0	0	0	0.025641	0	0	0	0	0	0	0	0	0	0	0.00192322	AF514397,1,1762	Eukaryota;Archaeplastida;Chloroplastida;Charophyta;Phragmoplastophyta;Zygnematophyceae;Zygnematales;Ancylonema;Ancylonema nordenskioeldii
OTU_23456	0	0	0	0.0278009	0.00214261	0	0	0	0	0	0	0	0.00313932	0	0	0	0	0	0	0	0	0	0	0.00107312	0	0	0	0	AF514397,1,1762	Eukaryota;Archaeplastida;Chloroplastida;Charophyta;Phragmoplastophyta;Zygnematophyceae;Zygnematales;Ancylonema;Ancylonema nordenskioeldii
OTU_23458	0.0319489	0	0	0	0	0	0	0	0	0	0	0	0	0	0	0	0	0	0	0	0	0	0	0	0	0	0	0	AF514397,1,1762	Eukaryota;Archaeplastida;Chloroplastida;Charophyta;Phragmoplastophyta;Zygnematophyceae;Zygnematales;Ancylonema;Ancylonema nordenskioeldii
OTU_23508	0	0	0.00558534	0	0	0	0	0	0	0	0	0	0	0	0	0	0	0	0	0	0	0	0	0	0	0	0	0	AF514397,1,1762	Eukaryota;Archaeplastida;Chloroplastida;Charophyta;Phragmoplastophyta;Zygnematophyceae;Zygnematales;Ancylonema;Ancylonema nordenskioeldii
OTU_23554	0	0.00289931	0	0	0	0	0	0	0.00531152	0	0	0	0	0	0	0	0	0	0	0	0	0	0	0	0	0	0	0	AF514397,1,1762	Eukaryota;Archaeplastida;Chloroplastida;Charophyta;Phragmoplastophyta;Zygnematophyceae;Zygnematales;Ancylonema;Ancylonema nordenskioeldii
OTU_23572	0	0	0	0	0	0	0	0	0	0	0	0	0	0	0	0	0	0	0	0	0	0	0	0	0.00227905	0.0029584	0	0	AF514397,1,1762	Eukaryota;Archaeplastida;Chloroplastida;Charophyta;Phragmoplastophyta;Zygnematophyceae;Zygnematales;Ancylonema;Ancylonema nordenskioeldii
OTU_23574	0	0	0	0	0	0	0	0	0	0	0	0	0	0	0	0	0	0	0	0	0	0	0	0	0.00227905	0	0	0	AF514397,1,1762	Eukaryota;Archaeplastida;Chloroplastida;Charophyta;Phragmoplastophyta;Zygnematophyceae;Zygnematales;Ancylonema;Ancylonema nordenskioeldii
OTU_23580	0	0	0	0	0	0	0	0	0	0	0	0	0	0	0	0	0	0	0	0	0	0	0	0	0.00227905	0	0	0	AF514397,1,1762	Eukaryota;Archaeplastida;Chloroplastida;Charophyta;Phragmoplastophyta;Zygnematophyceae;Zygnematales;Ancylonema;Ancylonema nordenskioeldii
OTU_23584	0	0	0	0	0	0	0	0	0	0.00140932	0	0	0	0	0	0	0	0	0	0	0	0	0	0	0.00227905	0.0029584	0	0	AF514397,1,1762	Eukaryota;Archaeplastida;Chloroplastida;Charophyta;Phragmoplastophyta;Zygnematophyceae;Zygnematales;Ancylonema;Ancylonema nordenskioeldii
OTU_23585	0	0	0	0	0	0	0	0	0	0	0	0	0	0	0	0	0	0	0	0	0	0	0	0	0.00227905	0	0	0	AF514397,1,1762	Eukaryota;Archaeplastida;Chloroplastida;Charophyta;Phragmoplastophyta;Zygnematophyceae;Zygnematales;Ancylonema;Ancylonema nordenskioeldii
OTU_23591	0	0	0	0	0	0	0	0	0	0	0	0	0	0	0	0	0	0	0	0	0	0	0	0	0.00227905	0	0	0	AF514397,1,1762	Eukaryota;Archaeplastida;Chloroplastida;Charophyta;Phragmoplastophyta;Zygnematophyceae;Zygnematales;Ancylonema;Ancylonema nordenskioeldii
OTU_23600	0	0	0	0	0	0	0	0	0	0	0	0	0	0	0	0	0	0	0	0	0	0	0	0	0.00227905	0	0	0	AF514397,1,1762	Eukaryota;Archaeplastida;Chloroplastida;Charophyta;Phragmoplastophyta;Zygnematophyceae;Zygnematales;Ancylonema;Ancylonema nordenskioeldii
OTU_23606	0	0	0	0	0	0	0	0	0	0	0	0	0	0	0	0	0	0	0	0	0	0	0	0	0.00455809	0	0	0	AF514397,1,1762	Eukaryota;Archaeplastida;Chloroplastida;Charophyta;Phragmoplastophyta;Zygnematophyceae;Zygnematales;Ancylonema;Ancylonema nordenskioeldii
OTU_23608	0	0	0	0	0	0	0	0	0	0	0	0	0	0	0	0	0	0	0	0	0	0	0	0	0.00227905	0	0	0	AF514397,1,1762	Eukaryota;Archaeplastida;Chloroplastida;Charophyta;Phragmoplastophyta;Zygnematophyceae;Zygnematales;Ancylonema;Ancylonema nordenskioeldii
OTU_23610	0	0	0	0	0	0	0	0	0	0	0	0	0	0	0	0	0	0	0	0	0	0	0	0	0.00227905	0	0	0	AF514397,1,1762	Eukaryota;Archaeplastida;Chloroplastida;Charophyta;Phragmoplastophyta;Zygnematophyceae;Zygnematales;Ancylonema;Ancylonema nordenskioeldii
OTU_23614	0	0	0	0	0	0	0	0	0	0	0	0	0	0	0	0	0	0	0	0	0	0	0	0.00107312	0	0	0	0	AF514397,1,1762	Eukaryota;Archaeplastida;Chloroplastida;Charophyta;Phragmoplastophyta;Zygnematophyceae;Zygnematales;Ancylonema;Ancylonema nordenskioeldii
OTU_23617	0	0	0	0	0	0	0	0	0	0	0	0	0	0	0	0	0	0	0	0	0.00535131	0	0	0.00107312	0	0	0	0	AF514397,1,1762	Eukaryota;Archaeplastida;Chloroplastida;Charophyta;Phragmoplastophyta;Zygnematophyceae;Zygnematales;Ancylonema;Ancylonema nordenskioeldii
OTU_23618	0	0	0	0	0	0	0	0	0	0	0	0	0	0	0	0	0	0	0	0	0	0	0	0.00107312	0	0	0	0	AF514397,1,1762	Eukaryota;Archaeplastida;Chloroplastida;Charophyta;Phragmoplastophyta;Zygnematophyceae;Zygnematales;Ancylonema;Ancylonema nordenskioeldii
OTU_23620	0	0	0	0	0	0	0	0	0	0.00281865	0	0	0	0	0	0	0	0	0	0	0	0	0	0.00107312	0	0	0	0	AF514397,1,1762	Eukaryota;Archaeplastida;Chloroplastida;Charophyta;Phragmoplastophyta;Zygnematophyceae;Zygnematales;Ancylonema;Ancylonema nordenskioeldii
OTU_23622	0	0	0	0	0	0	0	0	0	0	0.00168398	0	0	0	0	0	0	0	0	0	0	0	0	0.00107312	0	0	0	0	AF514397,1,1762	Eukaryota;Archaeplastida;Chloroplastida;Charophyta;Phragmoplastophyta;Zygnematophyceae;Zygnematales;Ancylonema;Ancylonema nordenskioeldii
OTU_23643	0	0	0	0	0	0	0	0	0	0	0	0	0	0	0	0	0	0	0	0	0	0	0	0.00107312	0	0	0	0	AF514397,1,1762	Eukaryota;Archaeplastida;Chloroplastida;Charophyta;Phragmoplastophyta;Zygnematophyceae;Zygnematales;Ancylonema;Ancylonema nordenskioeldii
OTU_23644	0	0	0	0	0	0	0	0	0	0	0.00168398	0	0	0	0	0	0	0	0	0.00309598	0	0	0	0.00107312	0	0	0	0	AF514397,1,1762	Eukaryota;Archaeplastida;Chloroplastida;Charophyta;Phragmoplastophyta;Zygnematophyceae;Zygnematales;Ancylonema;Ancylonema nordenskioeldii
OTU_23646	0	0	0	0	0	0	0	0	0	0	0	0	0	0	0	0	0	0	0	0	0	0	0	0.00107312	0	0	0	0.00384645	AF514397,1,1762	Eukaryota;Archaeplastida;Chloroplastida;Charophyta;Phragmoplastophyta;Zygnematophyceae;Zygnematales;Ancylonema;Ancylonema nordenskioeldii
OTU_23651	0	0	0	0	0	0	0	0	0	0	0	0	0	0	0	0	0	0	0	0	0	0	0.00104482	0.00107312	0	0	0	0	AF514397,1,1762	Eukaryota;Archaeplastida;Chloroplastida;Charophyta;Phragmoplastophyta;Zygnematophyceae;Zygnematales;Ancylonema;Ancylonema nordenskioeldii
OTU_23653	0	0	0	0	0	0	0	0	0	0	0	0	0	0	0	0	0	0	0	0	0	0	0	0.00107312	0	0	0	0	AF514397,1,1762	Eukaryota;Archaeplastida;Chloroplastida;Charophyta;Phragmoplastophyta;Zygnematophyceae;Zygnematales;Ancylonema;Ancylonema nordenskioeldii
OTU_23654	0	0	0	0	0	0	0	0	0	0	0	0	0	0	0	0	0	0	0	0	0	0	0	0	0	0	0.00342302	0	AF514397,1,1762	Eukaryota;Archaeplastida;Chloroplastida;Charophyta;Phragmoplastophyta;Zygnematophyceae;Zygnematales;Ancylonema;Ancylonema nordenskioeldii
OTU_23680	0	0	0	0	0	0	0	0	0	0	0	0	0	0	0	0	0	0	0	0	0	0	0	0	0	0	0	0.00192322	AF514397,1,1762	Eukaryota;Archaeplastida;Chloroplastida;Charophyta;Phragmoplastophyta;Zygnematophyceae;Zygnematales;Ancylonema;Ancylonema nordenskioeldii
OTU_23686	0	0	0	0	0	0	0	0	0	0	0	0	0	0	0	0	0	0	0	0	0	0	0	0	0	0	0	0.00192322	AF514397,1,1762	Eukaryota;Archaeplastida;Chloroplastida;Charophyta;Phragmoplastophyta;Zygnematophyceae;Zygnematales;Ancylonema;Ancylonema nordenskioeldii
OTU_23704	0	0	0	0	0	0	0	0	0.00531152	0.00140932	0.00168398	0	0	0	0	0	0	0	0.00770238	0	0	0	0	0.00321937	0.00455809	0	0	0.00576967	AF514397,1,1762	Eukaryota;Archaeplastida;Chloroplastida;Charophyta;Phragmoplastophyta;Zygnematophyceae;Zygnematales;Ancylonema;Ancylonema nordenskioeldii
OTU_23706	0	0	0	0	0	0	0	0	0	0	0	0	0	0	0	0	0	0	0	0	0	0	0	0	0.00227905	0	0	0	AF514397,1,1762	Eukaryota;Archaeplastida;Chloroplastida;Charophyta;Phragmoplastophyta;Zygnematophyceae;Zygnematales;Ancylonema;Ancylonema nordenskioeldii
OTU_23710	0	0	0	0	0	0	0	0	0	0	0	0	0	0	0	0	0	0	0	0	0	0	0	0	0	0.0029584	0	0	AF514397,1,1762	Eukaryota;Archaeplastida;Chloroplastida;Charophyta;Phragmoplastophyta;Zygnematophyceae;Zygnematales;Ancylonema;Ancylonema nordenskioeldii
OTU_23713	0	0	0	0	0	0	0	0	0	0	0	0	0	0	0.00330546	0	0	0	0	0	0	0.00415679	0.00104482	0	0	0	0	0	AF514397,1,1762	Eukaryota;Archaeplastida;Chloroplastida;Charophyta;Phragmoplastophyta;Zygnematophyceae;Zygnematales;Ancylonema;Ancylonema nordenskioeldii
OTU_23717	0	0	0	0	0	0	0	0	0	0	0	0	0	0	0	0	0	0	0	0	0	0	0	0	0	0.0029584	0	0	AF514397,1,1762	Eukaryota;Archaeplastida;Chloroplastida;Charophyta;Phragmoplastophyta;Zygnematophyceae;Zygnematales;Ancylonema;Ancylonema nordenskioeldii
OTU_23719	0	0	0	0	0	0	0	0	0	0	0	0	0	0	0	0	0	0	0	0	0	0	0	0	0	0.0029584	0	0	AF514397,1,1762	Eukaryota;Archaeplastida;Chloroplastida;Charophyta;Phragmoplastophyta;Zygnematophyceae;Zygnematales;Ancylonema;Ancylonema nordenskioeldii
OTU_23721	0	0	0	0	0	0	0	0	0	0	0	0	0	0	0	0	0	0	0	0	0	0	0	0	0	0	0.00342302	0	AF514397,1,1762	Eukaryota;Archaeplastida;Chloroplastida;Charophyta;Phragmoplastophyta;Zygnematophyceae;Zygnematales;Ancylonema;Ancylonema nordenskioeldii
OTU_23723	0	0	0	0	0	0	0	0	0	0.00140932	0.00336797	0.0139919	0	0	0	0	0	0	0	0.00309598	0	0	0	0	0.00227905	0.0029584	0	0.00192322	AF514397,1,1762	Eukaryota;Archaeplastida;Chloroplastida;Charophyta;Phragmoplastophyta;Zygnematophyceae;Zygnematales;Ancylonema;Ancylonema nordenskioeldii
OTU_23725	0	0	0	0	0	0	0	0	0	0	0	0	0	0	0	0	0.025641	0	0	0	0	0	0	0	0	0.0029584	0	0	AF514397,1,1762	Eukaryota;Archaeplastida;Chloroplastida;Charophyta;Phragmoplastophyta;Zygnematophyceae;Zygnematales;Ancylonema;Ancylonema nordenskioeldii
OTU_23728	0	0	0	0	0	0	0	0	0	0	0	0	0	0	0	0	0	0	0	0	0	0	0	0	0	0.0029584	0	0	AF514397,1,1762	Eukaryota;Archaeplastida;Chloroplastida;Charophyta;Phragmoplastophyta;Zygnematophyceae;Zygnematales;Ancylonema;Ancylonema nordenskioeldii
OTU_2394	0	0.0115972	0.0390974	0.0278009	0.0257113	0.0131583	0	0.00508285	0.0265576	0.0986527	0.0589394	0.0139919	0.0219753	0.0564852	0.0760255	0.0311074	0.102564	0.0641731	0.0770238	0.0619195	0.0481618	0.0374111	0.102393	0.0944348	0.0615343	0.0887521	0.0616143	0.0634664	AF514397,1,1762	Eukaryota;Archaeplastida;Chloroplastida;Charophyta;Phragmoplastophyta;Zygnematophyceae;Zygnematales;Ancylonema;Ancylonema nordenskioeldii
OTU_2408	0	0	0	0	0.00214261	0	0	0	0	0	0.00168398	0	0	0	0	0	0	0	0	0	0	0.00415679	0	0	0.00227905	0	0.00342302	0	AF514397,1,1762	Eukaryota;Archaeplastida;Chloroplastida;Charophyta;Phragmoplastophyta;Zygnematophyceae;Zygnematales;Ancylonema;Ancylonema nordenskioeldii
OTU_2429	0	0	0	0	0	0	0	0.0101657	0	0	0	0	0	0	0	0	0	0	0	0	0	0	0	0	0	0	0	0	AF514397,1,1762	Eukaryota;Archaeplastida;Chloroplastida;Charophyta;Phragmoplastophyta;Zygnematophyceae;Zygnematales;Ancylonema;Ancylonema nordenskioeldii
OTU_2454	0	0	0	0	0	0	0	0	0	0	0	0	0	0	0	0	0	0	0	0	0	0	0.00208965	0	0	0	0	0	AF514397,1,1762	Eukaryota;Archaeplastida;Chloroplastida;Charophyta;Phragmoplastophyta;Zygnematophyceae;Zygnematales;Ancylonema;Ancylonema nordenskioeldii
OTU_247	1.5016	0.0434896	0.234584	1.16764	0.0492801	0.0921083	0.347881	0.0508285	0.0371806	0.0267772	0.0319957	0.0419757	0.13813	0.127092	0.178495	0.155537	0.384615	0.128346	0.0693214	0.0650155	0.0428105	0.0789791	0.0491067	0.0751186	0.0433019	0.103544	0.0718833	0.0365413	AF514397,1,1762	Eukaryota;Archaeplastida;Chloroplastida;Charophyta;Phragmoplastophyta;Zygnematophyceae;Zygnematales;Ancylonema;Ancylonema nordenskioeldii
OTU_2482	0	0	0	0	0	0	0	0	0	0	0	0	0	0	0	0	0	0	0	0	0	0	0	0.00107312	0.00227905	0	0.00342302	0	AF514397,1,1762	Eukaryota;Archaeplastida;Chloroplastida;Charophyta;Phragmoplastophyta;Zygnematophyceae;Zygnematales;Ancylonema;Ancylonema nordenskioeldii
OTU_2489	0	0	0	0	0.00428522	0	0	0	0	0	0	0	0	0	0	0	0	0	0	0	0	0	0	0	0	0	0	0	AF514397,1,1762	Eukaryota;Archaeplastida;Chloroplastida;Charophyta;Phragmoplastophyta;Zygnematophyceae;Zygnematales;Ancylonema;Ancylonema nordenskioeldii
OTU_2569	0	0	0	0	0.00428522	0	0	0	0.00531152	0.00140932	0.00505195	0	0.00313932	0	0.00661091	0	0	0.00458379	0	0.00309598	0	0	0.00104482	0.00107312	0.00911619	0	0.00684603	0.0076929	AF514397,1,1762	Eukaryota;Archaeplastida;Chloroplastida;Charophyta;Phragmoplastophyta;Zygnematophyceae;Zygnematales;Ancylonema;Ancylonema nordenskioeldii
OTU_2573	0	0	0	0	0	0	0	0	0	0	0.00168398	0	0	0	0	0	0	0	0	0	0	0	0.00104482	0	0	0	0	0	AF514397,1,1762	Eukaryota;Archaeplastida;Chloroplastida;Charophyta;Phragmoplastophyta;Zygnematophyceae;Zygnematales;Ancylonema;Ancylonema nordenskioeldii
OTU_2578	0	0.00289931	0	0	0.00642784	0	0	0	0	0.00845594	0.00505195	0	0.00313932	0	0.00330546	0	0	0.00916758	0.00770238	0.00309598	0.00535131	0.00831359	0.00626894	0.00536561	0.00227905	0	0	0.00576967	AF514397,1,1762	Eukaryota;Archaeplastida;Chloroplastida;Charophyta;Phragmoplastophyta;Zygnematophyceae;Zygnematales;Ancylonema;Ancylonema nordenskioeldii
OTU_2586	0	0	0	0	0	0	0	0	0	0	0.00168398	0	0	0	0	0	0	0	0	0	0	0	0	0	0	0	0	0	AF514397,1,1762	Eukaryota;Archaeplastida;Chloroplastida;Charophyta;Phragmoplastophyta;Zygnematophyceae;Zygnematales;Ancylonema;Ancylonema nordenskioeldii
OTU_2589	0	0.00289931	0.00558534	0	0.00214261	0	0	0	0	0.0197305	0.00673593	0	0	0	0	0	0	0	0	0.00619195	0.00535131	0.00415679	0.00104482	0.00321937	0	0	0.00342302	0	AF514397,1,1762	Eukaryota;Archaeplastida;Chloroplastida;Charophyta;Phragmoplastophyta;Zygnematophyceae;Zygnematales;Ancylonema;Ancylonema nordenskioeldii
OTU_2591	0	0	0	0	0	0	0	0	0	0	0.00168398	0	0	0	0	0	0	0.00458379	0	0.00309598	0	0	0.00208965	0.00107312	0	0	0	0.00384645	AF514397,1,1762	Eukaryota;Archaeplastida;Chloroplastida;Charophyta;Phragmoplastophyta;Zygnematophyceae;Zygnematales;Ancylonema;Ancylonema nordenskioeldii
OTU_2605	0	0	0	0	0.00214261	0	0	0	0	0	0	0	0	0	0.00330546	0	0	0	0	0	0	0	0	0.00214625	0	0	0	0	AF514397,1,1762	Eukaryota;Archaeplastida;Chloroplastida;Charophyta;Phragmoplastophyta;Zygnematophyceae;Zygnematales;Ancylonema;Ancylonema nordenskioeldii
OTU_2606	0	0	0	0	0	0	0	0	0	0	0.00168398	0	0	0	0	0	0	0	0	0	0	0	0	0	0	0	0	0	AF514397,1,1762	Eukaryota;Archaeplastida;Chloroplastida;Charophyta;Phragmoplastophyta;Zygnematophyceae;Zygnematales;Ancylonema;Ancylonema nordenskioeldii
OTU_2609	0	0	0	0	0	0	0	0	0	0.00140932	0	0	0	0	0	0	0	0	0	0	0	0	0	0	0	0	0	0	AF514397,1,1762	Eukaryota;Archaeplastida;Chloroplastida;Charophyta;Phragmoplastophyta;Zygnematophyceae;Zygnematales;Ancylonema;Ancylonema nordenskioeldii
OTU_2611	0	0	0	0	0	0	0	0	0	0.00140932	0	0	0	0	0	0	0	0	0	0	0	0	0	0	0	0	0	0	AF514397,1,1762	Eukaryota;Archaeplastida;Chloroplastida;Charophyta;Phragmoplastophyta;Zygnematophyceae;Zygnematales;Ancylonema;Ancylonema nordenskioeldii
OTU_2613	0	0	0	0	0	0	0	0	0	0	0	0	0	0	0	0	0	0	0	0	0	0.00415679	0	0	0	0	0	0	AF514397,1,1762	Eukaryota;Archaeplastida;Chloroplastida;Charophyta;Phragmoplastophyta;Zygnematophyceae;Zygnematales;Ancylonema;Ancylonema nordenskioeldii
OTU_2617	0	0.00289931	0	0	0	0	0	0	0	0.00140932	0	0	0	0	0	0	0	0	0	0	0	0	0	0	0	0	0	0	AF514397,1,1762	Eukaryota;Archaeplastida;Chloroplastida;Charophyta;Phragmoplastophyta;Zygnematophyceae;Zygnematales;Ancylonema;Ancylonema nordenskioeldii
OTU_2634	0	0.00289931	0.0111707	0.0278009	0.0128557	0.00328958	0	0.00508285	0.00531152	0.0211399	0.00841992	0.0139919	0.0188359	0.00706065	0.00991637	0.0207383	0	0.022919	0.0231071	0.0278638	0.0107026	0.0249408	0.0511963	0.0364862	0.0341857	0.0355009	0.00684603	0.0153858	AF514397,1,1762	Eukaryota;Archaeplastida;Chloroplastida;Charophyta;Phragmoplastophyta;Zygnematophyceae;Zygnematales;Ancylonema;Ancylonema nordenskioeldii
OTU_2636	0	0	0	0	0	0	0	0	0	0.00140932	0	0	0	0	0	0	0	0	0	0	0	0	0	0.00214625	0.00227905	0	0	0	AF514397,1,1762	Eukaryota;Archaeplastida;Chloroplastida;Charophyta;Phragmoplastophyta;Zygnematophyceae;Zygnematales;Ancylonema;Ancylonema nordenskioeldii
OTU_2644	0	0	0	0	0	0	0	0	0	0.00140932	0	0	0	0	0.00330546	0	0	0	0	0	0	0	0.00104482	0	0	0	0	0	AF514397,1,1762	Eukaryota;Archaeplastida;Chloroplastida;Charophyta;Phragmoplastophyta;Zygnematophyceae;Zygnematales;Ancylonema;Ancylonema nordenskioeldii
OTU_2663	0.0319489	0.0115972	0.0111707	0.0278009	0.0107131	0	0	0	0.00531152	0.0310051	0.0117879	0.0279838	0.00941797	0	0.00991637	0.0207383	0	0.0275028	0.0154048	0.00619195	0.0160539	0.0166272	0.0156723	0.0397055	0.0296276	0.0118336	0.0205381	0.0192322	AF514397,1,1762	Eukaryota;Archaeplastida;Chloroplastida;Charophyta;Phragmoplastophyta;Zygnematophyceae;Zygnematales;Ancylonema;Ancylonema nordenskioeldii
OTU_2672	0	0.0260938	0.0335121	0	0.0171409	0.00328958	0	0.0101657	0	0.047917	0.0286277	0.0559675	0.00941797	0.021182	0.0429709	0.0622148	0.025641	0.0320865	0.0231071	0.0247678	0.0374592	0.0332544	0.0438826	0.0397055	0.0683714	0.0384593	0.0273841	0.0250019	AF514397,1,1762	Eukaryota;Archaeplastida;Chloroplastida;Charophyta;Phragmoplastophyta;Zygnematophyceae;Zygnematales;Ancylonema;Ancylonema nordenskioeldii
OTU_2690	0	0	0	0	0	0	0	0	0	0	0.00168398	0	0	0	0	0	0	0	0	0	0	0	0.00104482	0	0.00227905	0	0	0	AF514397,1,1762	Eukaryota;Archaeplastida;Chloroplastida;Charophyta;Phragmoplastophyta;Zygnematophyceae;Zygnematales;Ancylonema;Ancylonema nordenskioeldii
OTU_2692	0	0	0	0	0	0	0	0	0	0	0	0.0139919	0	0	0	0	0	0	0	0	0	0	0.00104482	0.00321937	0	0	0	0	AF514397,1,1762	Eukaryota;Archaeplastida;Chloroplastida;Charophyta;Phragmoplastophyta;Zygnematophyceae;Zygnematales;Ancylonema;Ancylonema nordenskioeldii
OTU_2696	0	0	0	0	0	0	0	0	0	0.00140932	0	0.0139919	0	0	0	0	0	0	0	0	0	0	0	0	0	0	0	0	AF514397,1,1762	Eukaryota;Archaeplastida;Chloroplastida;Charophyta;Phragmoplastophyta;Zygnematophyceae;Zygnematales;Ancylonema;Ancylonema nordenskioeldii
OTU_2698	0	0	0	0	0.00642784	0	0	0	0.0159346	0.0197305	0.0185238	0.0279838	0.00941797	0	0.00991637	0	0	0.0550055	0.0385119	0.0123839	0.0160539	0.00831359	0.00835858	0.0246818	0.050139	0.029584	0.00684603	0.034618	AF514397,1,1762	Eukaryota;Archaeplastida;Chloroplastida;Charophyta;Phragmoplastophyta;Zygnematophyceae;Zygnematales;Ancylonema;Ancylonema nordenskioeldii
OTU_2700	0	0.0144965	0.0111707	0.0278009	0.0107131	0	0	0.00508285	0	0.0253678	0.0269437	0	0.00627865	0.0282426	0.0429709	0	0	0	0.00770238	0.0154799	0.0160539	0.0166272	0.0438826	0.0321937	0.0205114	0.0325425	0.00684603	0.00961612	AF514397,1,1762	Eukaryota;Archaeplastida;Chloroplastida;Charophyta;Phragmoplastophyta;Zygnematophyceae;Zygnematales;Ancylonema;Ancylonema nordenskioeldii
OTU_2703	0	0	0	0	0	0	0	0	0	0	0.00168398	0	0	0	0	0	0	0	0	0	0	0	0	0	0	0	0	0	AF514397,1,1762	Eukaryota;Archaeplastida;Chloroplastida;Charophyta;Phragmoplastophyta;Zygnematophyceae;Zygnematales;Ancylonema;Ancylonema nordenskioeldii
OTU_2710	0	0	0	0	0	0	0	0	0	0	0.00168398	0	0	0	0	0	0	0	0	0	0	0	0	0	0	0	0	0	AF514397,1,1762	Eukaryota;Archaeplastida;Chloroplastida;Charophyta;Phragmoplastophyta;Zygnematophyceae;Zygnematales;Ancylonema;Ancylonema nordenskioeldii
OTU_2721	0	0	0	0	0	0	0	0	0	0	0	0	0.00313932	0	0	0	0	0	0	0	0	0	0	0	0	0	0	0	AF514397,1,1762	Eukaryota;Archaeplastida;Chloroplastida;Charophyta;Phragmoplastophyta;Zygnematophyceae;Zygnematales;Ancylonema;Ancylonema nordenskioeldii
OTU_2743	0.0319489	0.0289931	0.0558534	0	0.0428522	0.00657916	0	0.0152486	0.00531152	0.0662382	0.0387316	0.181895	0.0345326	0.0776672	0.0727201	0.0933223	0.0512821	0.0550055	0.0693214	0.0371517	0	0.0498815	0.0773169	0.108385	0.04786	0.0650849	0.0342302	0.0884683	AF514397,1,1762	Eukaryota;Archaeplastida;Chloroplastida;Charophyta;Phragmoplastophyta;Zygnematophyceae;Zygnematales;Ancylonema;Ancylonema nordenskioeldii
OTU_2755	0	0	0	0	0	0	0	0	0	0	0	0	0	0	0	0	0	0	0	0	0	0	0	0	0	0	0	0	AF514397,1,1762	Eukaryota;Archaeplastida;Chloroplastida;Charophyta;Phragmoplastophyta;Zygnematophyceae;Zygnematales;Ancylonema;Ancylonema nordenskioeldii
OTU_2765	0	0.0202951	0.0111707	0	0.0192835	0	0	0	0	0.0310051	0.0252598	0	0.00941797	0.0141213	0.0628037	0.0207383	0	0.022919	0.0154048	0.0185759	0.0160539	0.0249408	0.0271654	0.0268281	0.0433019	0.029584	0.00684603	0.017309	AF514397,1,1762	Eukaryota;Archaeplastida;Chloroplastida;Charophyta;Phragmoplastophyta;Zygnematophyceae;Zygnematales;Ancylonema;Ancylonema nordenskioeldii
OTU_2789	0	0	0	0	0	0	0	0	0	0	0	0	0	0	0	0	0	0	0	0	0	0	0	0	0.00227905	0	0	0	AF514397,1,1762	Eukaryota;Archaeplastida;Chloroplastida;Charophyta;Phragmoplastophyta;Zygnematophyceae;Zygnematales;Ancylonema;Ancylonema nordenskioeldii
OTU_2801	0	0	0	0	0.00214261	0	0	0	0	0	0	0	0	0	0	0	0	0	0	0	0	0	0	0	0	0	0	0	AF514397,1,1762	Eukaryota;Archaeplastida;Chloroplastida;Charophyta;Phragmoplastophyta;Zygnematophyceae;Zygnematales;Ancylonema;Ancylonema nordenskioeldii
OTU_2803	0	0	0	0	0.00214261	0	0	0	0	0.00140932	0	0	0	0	0	0	0	0	0	0	0	0	0	0	0	0	0	0	AF514397,1,1762	Eukaryota;Archaeplastida;Chloroplastida;Charophyta;Phragmoplastophyta;Zygnematophyceae;Zygnematales;Ancylonema;Ancylonema nordenskioeldii
OTU_2813	0	0	0	0	0	0	0	0	0	0	0.00168398	0	0	0	0	0	0	0	0	0	0	0	0	0	0	0	0.00684603	0	AF514397,1,1762	Eukaryota;Archaeplastida;Chloroplastida;Charophyta;Phragmoplastophyta;Zygnematophyceae;Zygnematales;Ancylonema;Ancylonema nordenskioeldii
OTU_2826	0	0	0	0	0	0	0	0	0	0.00140932	0	0	0	0	0	0	0	0	0	0	0	0	0	0	0	0	0	0	AF514397,1,1762	Eukaryota;Archaeplastida;Chloroplastida;Charophyta;Phragmoplastophyta;Zygnematophyceae;Zygnematales;Ancylonema;Ancylonema nordenskioeldii
OTU_2827	0	0	0	0	0	0	0	0	0	0.00704662	0	0	0	0	0	0	0.025641	0	0	0	0	0	0	0.00107312	0	0	0	0	AF514397,1,1762	Eukaryota;Archaeplastida;Chloroplastida;Charophyta;Phragmoplastophyta;Zygnematophyceae;Zygnematales;Ancylonema;Ancylonema nordenskioeldii
OTU_2835	0	0	0	0	0	0	0	0	0	0.00140932	0	0	0	0	0	0	0	0	0	0	0	0	0	0	0	0	0	0	AF514397,1,1762	Eukaryota;Archaeplastida;Chloroplastida;Charophyta;Phragmoplastophyta;Zygnematophyceae;Zygnematales;Ancylonema;Ancylonema nordenskioeldii
OTU_2842	0	0	0	0	0.00214261	0	0	0.00508285	0.00531152	0.00845594	0.00336797	0.0279838	0	0	0.0132218	0.0103691	0	0	0	0.0123839	0.00535131	0	0.00417929	0.0128775	0.0273486	0.014792	0.00342302	0.0211555	AF514397,1,1762	Eukaryota;Archaeplastida;Chloroplastida;Charophyta;Phragmoplastophyta;Zygnematophyceae;Zygnematales;Ancylonema;Ancylonema nordenskioeldii
OTU_2844	0	0	0	0	0	0	0	0	0	0.00140932	0	0	0	0	0	0	0	0	0	0	0	0	0	0	0	0	0	0	AF514397,1,1762	Eukaryota;Archaeplastida;Chloroplastida;Charophyta;Phragmoplastophyta;Zygnematophyceae;Zygnematales;Ancylonema;Ancylonema nordenskioeldii
OTU_2850	0.0319489	0.0231945	0.0111707	0.0834028	0.0149983	0.00986875	0.0316256	0.0152486	0.010623	0.0324145	0.0387316	0.0139919	0	0.0141213	0	0	0	0.0275028	0	0.00928793	0.0214053	0.00831359	0.00104482	0.00429249	0.0250695	0.0443761	0.010269	0.0134626	AF514397,1,1762	Eukaryota;Archaeplastida;Chloroplastida;Charophyta;Phragmoplastophyta;Zygnematophyceae;Zygnematales;Ancylonema;Ancylonema nordenskioeldii
OTU_2867	0	0	0	0	0	0	0	0	0	0.00140932	0	0	0	0	0	0	0	0	0	0	0	0	0	0	0	0	0	0	AF514397,1,1762	Eukaryota;Archaeplastida;Chloroplastida;Charophyta;Phragmoplastophyta;Zygnematophyceae;Zygnematales;Ancylonema;Ancylonema nordenskioeldii
OTU_2872	0.0319489	0.00869792	0	0.0278009	0.0299966	0.00986875	0	0.0152486	0.00531152	0	0	0.0139919	0.00313932	0	0	0	0.102564	0	0	0	0	0	0.00104482	0	0.00227905	0	0	0.00384645	AF514397,1,1762	Eukaryota;Archaeplastida;Chloroplastida;Charophyta;Phragmoplastophyta;Zygnematophyceae;Zygnematales;Ancylonema;Ancylonema nordenskioeldii
OTU_3047	0	0	0	0	0.00214261	0	0	0	0	0	0	0	0	0	0.00330546	0	0	0.00458379	0	0	0.00535131	0	0.00104482	0	0	0	0	0	AF514397,1,1762	Eukaryota;Archaeplastida;Chloroplastida;Charophyta;Phragmoplastophyta;Zygnematophyceae;Zygnematales;Ancylonema;Ancylonema nordenskioeldii
OTU_3150	0	0.00579861	0.0111707	0	0.0107131	0.00328958	0	0.0152486	0	0.0211399	0.00168398	0.0139919	0.00627865	0.0141213	0.0198327	0.0103691	0	0	0	0.00619195	0.00535131	0.00415679	0.017762	0.0128775	0	0.0029584	0	0.00192322	AF514397,1,1762	Eukaryota;Archaeplastida;Chloroplastida;Charophyta;Phragmoplastophyta;Zygnematophyceae;Zygnematales;Ancylonema;Ancylonema nordenskioeldii
OTU_320	0.0319489	0.0202951	0.0558534	0.0278009	0.0257113	0.00328958	0	0.00508285	0	0.0408704	0.00505195	0	0.00313932	0.021182	0	0	0	0.00916758	0.0154048	0.0216718	0.0160539	0.00831359	0.0114931	0.0289743	0.00911619	0.0177504	0	0.00961612	AF514397,1,1762	Eukaryota;Archaeplastida;Chloroplastida;Charophyta;Phragmoplastophyta;Zygnematophyceae;Zygnematales;Ancylonema;Ancylonema nordenskioeldii
OTU_3223	0.0319489	0.0173958	0.0502681	0.0556019	0.0342818	0.0230271	0	0.0762428	0.00531152	0.0338238	0.0185238	0.0419757	0	0	0.0132218	0	0.0512821	0.0137514	0.00770238	0.0247678	0.0214053	0.0124704	0.00522411	0.00643874	0.0136743	0.029584	0.00342302	0.0134626	AF514397,1,1762	Eukaryota;Archaeplastida;Chloroplastida;Charophyta;Phragmoplastophyta;Zygnematophyceae;Zygnematales;Ancylonema;Ancylonema nordenskioeldii
OTU_3290	0	0	0	0	0	0.00657916	0	0.00508285	0	0	0	0	0	0	0.00661091	0	0	0	0	0	0	0	0	0	0	0	0	0	AF514397,1,1762	Eukaryota;Archaeplastida;Chloroplastida;Charophyta;Phragmoplastophyta;Zygnematophyceae;Zygnematales;Ancylonema;Ancylonema nordenskioeldii
OTU_330	0.0319489	0.0927778	0.234584	0.333611	0.154268	0.0921083	0.126502	0.233811	0.0584267	0.0831501	0.0454676	0.181895	0.0125573	0.0141213	0.0330546	0.155537	0.589744	0.0458379	0.061619	0.0526316	0.112378	0.0457247	0.0480619	0.0590217	0.0774876	0.0591681	0.0205381	0.034618	AF514397,1,1762	Eukaryota;Archaeplastida;Chloroplastida;Charophyta;Phragmoplastophyta;Zygnematophyceae;Zygnematales;Ancylonema;Ancylonema nordenskioeldii
OTU_3302	0	0	0	0	0	0	0	0.00508285	0	0	0	0	0	0	0	0	0	0	0	0	0	0	0	0	0	0	0	0	AF514397,1,1762	Eukaryota;Archaeplastida;Chloroplastida;Charophyta;Phragmoplastophyta;Zygnematophyceae;Zygnematales;Ancylonema;Ancylonema nordenskioeldii
OTU_332	0	0.00289931	0.016756	0.0278009	0.0299966	0.00657916	0.0316256	0.116906	0.0424922	0.0112746	0.0101039	0.0839513	0	0.00706065	0.00330546	0.0518457	0.282051	0.00458379	0.0154048	0.0123839	0.00535131	0.0166272	0.00835858	0.0128775	0.00683714	0.0118336	0.00342302	0.00576967	AF514397,1,1762	Eukaryota;Archaeplastida;Chloroplastida;Charophyta;Phragmoplastophyta;Zygnematophyceae;Zygnematales;Ancylonema;Ancylonema nordenskioeldii
OTU_3326	0	0	0	0	0	0.00328958	0	0.00508285	0	0	0	0	0	0	0	0	0	0	0	0	0	0	0	0	0	0	0	0	AF514397,1,1762	Eukaryota;Archaeplastida;Chloroplastida;Charophyta;Phragmoplastophyta;Zygnematophyceae;Zygnematales;Ancylonema;Ancylonema nordenskioeldii
OTU_3530	0	0.00289931	0	0	0	0	0	0	0	0	0	0	0	0	0	0	0	0	0	0	0	0	0	0	0	0	0	0	AF514397,1,1762	Eukaryota;Archaeplastida;Chloroplastida;Charophyta;Phragmoplastophyta;Zygnematophyceae;Zygnematales;Ancylonema;Ancylonema nordenskioeldii
OTU_367	0	0.0115972	0.0111707	0	0.0128557	0.00986875	0	0.00508285	0	0.0112746	0.00505195	0.0139919	0.00941797	0.021182	0.0165273	0	0.025641	0.0183352	0.0154048	0.0154799	0.0107026	0.0166272	0.017762	0.01717	0.0182324	0.00591681	0.00342302	0.017309	AF514397,1,1762	Eukaryota;Archaeplastida;Chloroplastida;Charophyta;Phragmoplastophyta;Zygnematophyceae;Zygnematales;Ancylonema;Ancylonema nordenskioeldii
OTU_3674	0	0	0.00558534	0	0	0	0	0	0	0	0	0	0	0	0	0	0	0	0	0	0	0	0	0	0	0	0	0	AF514397,1,1762	Eukaryota;Archaeplastida;Chloroplastida;Charophyta;Phragmoplastophyta;Zygnematophyceae;Zygnematales;Ancylonema;Ancylonema nordenskioeldii
OTU_3678	0	0	0.00558534	0	0	0	0	0	0	0	0	0	0	0	0	0	0	0	0	0	0	0	0	0	0	0	0	0	AF514397,1,1762	Eukaryota;Archaeplastida;Chloroplastida;Charophyta;Phragmoplastophyta;Zygnematophyceae;Zygnematales;Ancylonema;Ancylonema nordenskioeldii
OTU_3679	0	0.00289931	0	0	0	0	0	0	0	0.00140932	0	0	0	0	0	0	0	0	0	0	0	0	0.00208965	0	0.00227905	0	0	0	AF514397,1,1762	Eukaryota;Archaeplastida;Chloroplastida;Charophyta;Phragmoplastophyta;Zygnematophyceae;Zygnematales;Ancylonema;Ancylonema nordenskioeldii
OTU_3701	0	0.00289931	0	0	0	0	0	0	0	0	0	0	0	0	0	0	0	0	0	0	0	0	0	0	0	0	0	0	AF514397,1,1762	Eukaryota;Archaeplastida;Chloroplastida;Charophyta;Phragmoplastophyta;Zygnematophyceae;Zygnematales;Ancylonema;Ancylonema nordenskioeldii
OTU_3745	0	0.00289931	0.00558534	0	0	0	0	0	0	0	0	0	0	0	0	0	0	0	0	0	0	0	0	0	0	0	0	0	AF514397,1,1762	Eukaryota;Archaeplastida;Chloroplastida;Charophyta;Phragmoplastophyta;Zygnematophyceae;Zygnematales;Ancylonema;Ancylonema nordenskioeldii
OTU_3749	0	0.0144965	0.0335121	0.0278009	0.0299966	0	0	0	0	0.0408704	0.0168398	0.0139919	0.00627865	0.00706065	0.03636	0	0.0512821	0.00458379	0.0154048	0.0185759	0.0160539	0.0332544	0.0428377	0.0300474	0.0296276	0.0118336	0.010269	0.00576967	AF514397,1,1762	Eukaryota;Archaeplastida;Chloroplastida;Charophyta;Phragmoplastophyta;Zygnematophyceae;Zygnematales;Ancylonema;Ancylonema nordenskioeldii
OTU_3814	0.0638978	0	0	0	0	0	0	0	0	0	0	0	0	0	0	0	0	0	0	0	0	0	0	0	0	0	0	0	AF514397,1,1762	Eukaryota;Archaeplastida;Chloroplastida;Charophyta;Phragmoplastophyta;Zygnematophyceae;Zygnematales;Ancylonema;Ancylonema nordenskioeldii
OTU_3856	0	0.00289931	0	0	0	0	0	0	0	0	0	0	0	0	0	0	0	0	0	0	0	0	0	0	0	0	0	0	AF514397,1,1762	Eukaryota;Archaeplastida;Chloroplastida;Charophyta;Phragmoplastophyta;Zygnematophyceae;Zygnematales;Ancylonema;Ancylonema nordenskioeldii
OTU_3893	0	0.00289931	0	0	0	0	0	0	0	0	0	0	0.00313932	0	0	0	0	0	0	0	0	0	0.00104482	0	0	0	0	0	AF514397,1,1762	Eukaryota;Archaeplastida;Chloroplastida;Charophyta;Phragmoplastophyta;Zygnematophyceae;Zygnematales;Ancylonema;Ancylonema nordenskioeldii
OTU_3929	0	0	0	0	0	0	0	0	0	0	0	0	0	0	0	0	0	0.00916758	0	0	0	0	0	0.00107312	0	0	0	0	AF514397,1,1762	Eukaryota;Archaeplastida;Chloroplastida;Charophyta;Phragmoplastophyta;Zygnematophyceae;Zygnematales;Ancylonema;Ancylonema nordenskioeldii
OTU_3934	0.159744	0.00579861	0.016756	0	0.0192835	0	0	0	0	0.0394611	0.0185238	0.0139919	0.0156966	0.00706065	0.0165273	0.0311074	0.025641	0.0183352	0.0231071	0.0247678	0.00535131	0.020784	0.0250757	0.0311206	0.0592552	0.029584	0.0171151	0.0326948	AF514397,1,1762	Eukaryota;Archaeplastida;Chloroplastida;Charophyta;Phragmoplastophyta;Zygnematophyceae;Zygnematales;Ancylonema;Ancylonema nordenskioeldii
OTU_3940	0	0	0	0	0	0	0	0	0	0	0	0	0	0	0	0	0	0.00458379	0	0	0	0	0	0	0	0.0029584	0	0	AF514397,1,1762	Eukaryota;Archaeplastida;Chloroplastida;Charophyta;Phragmoplastophyta;Zygnematophyceae;Zygnematales;Ancylonema;Ancylonema nordenskioeldii
OTU_3944	0	0	0	0	0.00214261	0	0	0	0	0.0056373	0	0	0	0	0	0	0	0	0.0154048	0.00309598	0	0	0.00208965	0.00321937	0.00455809	0.00591681	0	0.00192322	AF514397,1,1762	Eukaryota;Archaeplastida;Chloroplastida;Charophyta;Phragmoplastophyta;Zygnematophyceae;Zygnematales;Ancylonema;Ancylonema nordenskioeldii
OTU_3970	0	0.00289931	0	0	0	0	0	0.00508285	0	0.0267772	0.0185238	0.0699594	0.00313932	0.00706065	0.0132218	0.0207383	0.025641	0.00916758	0.0385119	0.0123839	0.0107026	0.0124704	0.0156723	0.0193162	0.0433019	0.0266256	0.010269	0.0250019	AF514397,1,1762	Eukaryota;Archaeplastida;Chloroplastida;Charophyta;Phragmoplastophyta;Zygnematophyceae;Zygnematales;Ancylonema;Ancylonema nordenskioeldii
OTU_3978	0	0.00289931	0	0	0.00428522	0	0	0.0101657	0.00531152	0.0183212	0.0202078	0.0279838	0.00313932	0	0.00661091	0.0103691	0	0.00916758	0.0385119	0.0216718	0.0107026	0.00415679	0.00731376	0.0160968	0.0296276	0.0325425	0.00684603	0.00576967	AF514397,1,1762	Eukaryota;Archaeplastida;Chloroplastida;Charophyta;Phragmoplastophyta;Zygnematophyceae;Zygnematales;Ancylonema;Ancylonema nordenskioeldii
OTU_398	0.0638978	0.0173958	0.0502681	0	0.0107131	0.00657916	0.0632511	0.0864085	0.0159346	0.00986527	0.00336797	0.0419757	0.0156966	0.0141213	0.00991637	0.0518457	0.0769231	0.0412541	0.0693214	0.0123839	0.0749184	0.0415679	0.029255	0.0193162	0.0387438	0.0621265	0.0171151	0.0615432	AF514397,1,1762	Eukaryota;Archaeplastida;Chloroplastida;Charophyta;Phragmoplastophyta;Zygnematophyceae;Zygnematales;Ancylonema;Ancylonema nordenskioeldii
OTU_3987	0	0.00869792	0	0	0.0107131	0	0	0	0	0.0169119	0.0353637	0.0979432	0.0251146	0.021182	0.00330546	0.0207383	0	0	0.0308095	0.00619195	0.0214053	0.00831359	0.0282102	0.00321937	0.0592552	0.00887521	0.00684603	0.0403877	AF514397,1,1762	Eukaryota;Archaeplastida;Chloroplastida;Charophyta;Phragmoplastophyta;Zygnematophyceae;Zygnematales;Ancylonema;Ancylonema nordenskioeldii
OTU_4002	0	0	0	0	0.00642784	0.00328958	0	0	0	0.00140932	0.00505195	0	0	0	0	0	0	0	0	0	0	0	0	0.00107312	0	0	0	0.00384645	AF514397,1,1762	Eukaryota;Archaeplastida;Chloroplastida;Charophyta;Phragmoplastophyta;Zygnematophyceae;Zygnematales;Ancylonema;Ancylonema nordenskioeldii
OTU_4028	0	0	0	0	0.00428522	0	0	0	0	0	0	0	0	0	0	0	0	0	0	0	0	0	0	0	0	0	0	0	AF514397,1,1762	Eukaryota;Archaeplastida;Chloroplastida;Charophyta;Phragmoplastophyta;Zygnematophyceae;Zygnematales;Ancylonema;Ancylonema nordenskioeldii
OTU_4032	0	0	0	0	0	0	0	0	0	0	0	0	0	0	0	0	0	0	0	0	0	0	0.00104482	0	0.00227905	0	0	0	AF514397,1,1762	Eukaryota;Archaeplastida;Chloroplastida;Charophyta;Phragmoplastophyta;Zygnematophyceae;Zygnematales;Ancylonema;Ancylonema nordenskioeldii
OTU_4033	0	0	0	0	0	0	0	0	0	0	0	0	0	0	0	0	0	0	0	0	0	0	0	0	0.00227905	0	0	0	AF514397,1,1762	Eukaryota;Archaeplastida;Chloroplastida;Charophyta;Phragmoplastophyta;Zygnematophyceae;Zygnematales;Ancylonema;Ancylonema nordenskioeldii
OTU_4034	0	0	0	0	0	0	0	0	0	0	0	0	0	0	0	0	0	0	0	0	0	0	0	0	0.00227905	0	0	0	AF514397,1,1762	Eukaryota;Archaeplastida;Chloroplastida;Charophyta;Phragmoplastophyta;Zygnematophyceae;Zygnematales;Ancylonema;Ancylonema nordenskioeldii
OTU_4035	0	0	0	0	0.00214261	0	0	0	0	0	0	0	0	0	0	0	0	0	0	0	0	0	0	0	0	0	0	0	AF514397,1,1762	Eukaryota;Archaeplastida;Chloroplastida;Charophyta;Phragmoplastophyta;Zygnematophyceae;Zygnematales;Ancylonema;Ancylonema nordenskioeldii
OTU_4039	0.543131	0.339219	0.49151	1.08424	0.462804	0.105267	0.727388	0.848836	0.201838	0.711709	0.727481	0.279838	0.0596471	0.169456	0.148746	0.217752	0.769231	0.490466	0.13094	0.241486	0.395997	0.203683	0.0762721	0.143798	0.268927	0.582806	0.123229	0.286561	AF514397,1,1762	Eukaryota;Archaeplastida;Chloroplastida;Charophyta;Phragmoplastophyta;Zygnematophyceae;Zygnematales;Ancylonema;Ancylonema nordenskioeldii
OTU_4042	0	0	0	0	0	0	0	0	0	0.0140932	0.00168398	0.0139919	0.00313932	0	0.00661091	0	0	0.00916758	0.0154048	0.00619195	0.0107026	0.00415679	0.00417929	0.00858498	0.0205114	0.0029584	0.00684603	0.0134626	AF514397,1,1762	Eukaryota;Archaeplastida;Chloroplastida;Charophyta;Phragmoplastophyta;Zygnematophyceae;Zygnematales;Ancylonema;Ancylonema nordenskioeldii
OTU_4044	0	0	0	0	0.00214261	0	0	0	0	0	0	0	0	0	0	0	0	0	0	0	0	0	0	0	0	0	0	0	AF514397,1,1762	Eukaryota;Archaeplastida;Chloroplastida;Charophyta;Phragmoplastophyta;Zygnematophyceae;Zygnematales;Ancylonema;Ancylonema nordenskioeldii
OTU_4069	0	0	0	0	0.00214261	0	0	0	0	0.0056373	0.0117879	0	0.00313932	0	0	0	0	0.00916758	0.00770238	0.00309598	0.00535131	0	0.00626894	0.0203893	0.0182324	0.0029584	0.00342302	0.0115393	AF514397,1,1762	Eukaryota;Archaeplastida;Chloroplastida;Charophyta;Phragmoplastophyta;Zygnematophyceae;Zygnematales;Ancylonema;Ancylonema nordenskioeldii
OTU_4074	0	0.00579861	0.00558534	0.0556019	0.0321392	0.00657916	0	0	0	0	0.00168398	0	0	0.00706065	0	0	0	0	0	0.00928793	0.0160539	0.00415679	0.00208965	0	0	0	0	0	AF514397,1,1762	Eukaryota;Archaeplastida;Chloroplastida;Charophyta;Phragmoplastophyta;Zygnematophyceae;Zygnematales;Ancylonema;Ancylonema nordenskioeldii
OTU_4079	0	0	0	0	0.00428522	0	0	0	0.00531152	0.00422797	0.00505195	0	0	0	0	0	0	0.0137514	0	0	0.00535131	0	0.00104482	0	0.00911619	0.0118336	0	0	AF514397,1,1762	Eukaryota;Archaeplastida;Chloroplastida;Charophyta;Phragmoplastophyta;Zygnematophyceae;Zygnematales;Ancylonema;Ancylonema nordenskioeldii
OTU_4090	0	0	0	0	0	0	0	0	0	0	0	0	0	0	0	0	0	0	0	0	0	0	0	0	0	0.0029584	0	0	AF514397,1,1762	Eukaryota;Archaeplastida;Chloroplastida;Charophyta;Phragmoplastophyta;Zygnematophyceae;Zygnematales;Ancylonema;Ancylonema nordenskioeldii
OTU_4101	0	0	0	0	0	0	0	0	0	0	0	0	0	0	0	0	0	0	0	0	0	0	0	0	0	0.0029584	0	0	AF514397,1,1762	Eukaryota;Archaeplastida;Chloroplastida;Charophyta;Phragmoplastophyta;Zygnematophyceae;Zygnematales;Ancylonema;Ancylonema nordenskioeldii
OTU_4102	0	0	0	0	0	0	0	0	0	0.00140932	0	0	0	0	0	0	0	0	0	0	0	0	0.00104482	0	0.00227905	0	0	0	AF514397,1,1762	Eukaryota;Archaeplastida;Chloroplastida;Charophyta;Phragmoplastophyta;Zygnematophyceae;Zygnematales;Ancylonema;Ancylonema nordenskioeldii
OTU_4108	0	0	0	0	0.00214261	0	0	0	0	0	0	0	0	0	0	0	0	0	0	0	0	0	0	0	0	0	0	0	AF514397,1,1762	Eukaryota;Archaeplastida;Chloroplastida;Charophyta;Phragmoplastophyta;Zygnematophyceae;Zygnematales;Ancylonema;Ancylonema nordenskioeldii
OTU_4123	0.0319489	0.0144965	0.0558534	0.0834028	0.0192835	0.00328958	0	0.00508285	0	0.0140932	0.00841992	0.0279838	0.00627865	0.0141213	0.0198327	0.0103691	0	0	0	0.0123839	0.0214053	0.020784	0.0229861	0.0246818	0.0182324	0	0	0.0076929	AF514397,1,1762	Eukaryota;Archaeplastida;Chloroplastida;Charophyta;Phragmoplastophyta;Zygnematophyceae;Zygnematales;Ancylonema;Ancylonema nordenskioeldii
OTU_4145	0	0	0	0	0.00214261	0	0	0	0	0	0.00168398	0	0	0	0	0	0.025641	0.00458379	0	0	0	0	0.00104482	0	0	0	0	0.00384645	AF514397,1,1762	Eukaryota;Archaeplastida;Chloroplastida;Charophyta;Phragmoplastophyta;Zygnematophyceae;Zygnematales;Ancylonema;Ancylonema nordenskioeldii
OTU_4148	0	0	0	0	0	0	0	0	0	0	0	0	0	0	0	0	0	0	0	0	0	0	0	0	0	0	0	0.00192322	AF514397,1,1762	Eukaryota;Archaeplastida;Chloroplastida;Charophyta;Phragmoplastophyta;Zygnematophyceae;Zygnematales;Ancylonema;Ancylonema nordenskioeldii
OTU_4162	0	0	0	0	0	0	0	0	0	0	0	0	0	0	0	0	0	0	0	0	0	0	0	0	0	0	0	0.00192322	AF514397,1,1762	Eukaryota;Archaeplastida;Chloroplastida;Charophyta;Phragmoplastophyta;Zygnematophyceae;Zygnematales;Ancylonema;Ancylonema nordenskioeldii
OTU_4226	0	0	0	0	0	0	0	0	0	0	0	0	0	0	0	0	0	0	0	0	0	0	0	0	0.00227905	0	0	0.00192322	AF514397,1,1762	Eukaryota;Archaeplastida;Chloroplastida;Charophyta;Phragmoplastophyta;Zygnematophyceae;Zygnematales;Ancylonema;Ancylonema nordenskioeldii
OTU_4247	0	0.00289931	0.00558534	0.0278009	0.00214261	0	0	0	0	0.00281865	0.00168398	0.0139919	0	0	0.00330546	0	0	0	0.00770238	0.00619195	0.0107026	0.00415679	0.00626894	0.00643874	0.00227905	0.00887521	0.00342302	0.00384645	AF514397,1,1762	Eukaryota;Archaeplastida;Chloroplastida;Charophyta;Phragmoplastophyta;Zygnematophyceae;Zygnematales;Ancylonema;Ancylonema nordenskioeldii
OTU_4248	0	0.00579861	0	0	0.00214261	0	0	0	0	0.0267772	0.0151559	0	0.00313932	0	0.00991637	0	0	0.00458379	0.0231071	0.0154799	0.0160539	0.00415679	0.0135827	0.0182431	0.00911619	0.0118336	0.0136921	0.0134626	AF514397,1,1762	Eukaryota;Archaeplastida;Chloroplastida;Charophyta;Phragmoplastophyta;Zygnematophyceae;Zygnematales;Ancylonema;Ancylonema nordenskioeldii
OTU_4262	0	0.00289931	0	0	0.00428522	0	0	0	0.00531152	0.0239585	0.0286277	0.0279838	0.0219753	0.00706065	0.0264437	0.0311074	0	0.00916758	0.0385119	0.00928793	0.00535131	0.00831359	0.0125379	0.0268281	0.0752085	0.029584	0.00342302	0.0307716	AF514397,1,1762	Eukaryota;Archaeplastida;Chloroplastida;Charophyta;Phragmoplastophyta;Zygnematophyceae;Zygnematales;Ancylonema;Ancylonema nordenskioeldii
OTU_4273	0	0	0	0	0	0	0	0	0	0	0	0	0.0125573	0.00706065	0.00330546	0.0103691	0.025641	0.0137514	0.0231071	0.00309598	0.0107026	0.00415679	0.00522411	0.01717	0.0296276	0.0177504	0.00342302	0.0153858	AF514397,1,1762	Eukaryota;Archaeplastida;Chloroplastida;Charophyta;Phragmoplastophyta;Zygnematophyceae;Zygnematales;Ancylonema;Ancylonema nordenskioeldii
OTU_4278	0	0.0115972	0.0223414	0.0834028	0.0257113	0.00986875	0.0948767	0.00508285	0.0159346	0.0366424	0.0420996	0.0139919	0.00941797	0.021182	0.0264437	0.0103691	0.179487	0.0733407	0	0.0185759	0.0481618	0.0332544	0.00940341	0.0160968	0.0364647	0.0473345	0.00684603	0.0230787	AF514397,1,1762	Eukaryota;Archaeplastida;Chloroplastida;Charophyta;Phragmoplastophyta;Zygnematophyceae;Zygnematales;Ancylonema;Ancylonema nordenskioeldii
OTU_4294	0	0	0	0.0278009	0	0.00328958	0	0	0	0	0	0	0	0	0	0	0	0	0	0	0	0.00415679	0	0	0	0	0	0	AF514397,1,1762	Eukaryota;Archaeplastida;Chloroplastida;Charophyta;Phragmoplastophyta;Zygnematophyceae;Zygnematales;Ancylonema;Ancylonema nordenskioeldii
OTU_4303	0	0	0	0	0	0	0	0	0	0	0	0	0	0	0	0	0	0	0	0	0	0	0	0	0	0	0	0.00192322	AF514397,1,1762	Eukaryota;Archaeplastida;Chloroplastida;Charophyta;Phragmoplastophyta;Zygnematophyceae;Zygnematales;Ancylonema;Ancylonema nordenskioeldii
OTU_4311	0	0	0	0	0	0	0	0	0	0	0	0	0	0	0	0	0	0	0	0	0	0	0	0	0	0	0	0.00192322	AF514397,1,1762	Eukaryota;Archaeplastida;Chloroplastida;Charophyta;Phragmoplastophyta;Zygnematophyceae;Zygnematales;Ancylonema;Ancylonema nordenskioeldii
OTU_4333	0	0.0202951	0.0390974	0	0.0342818	0	0	0	0	0.0338238	0.0117879	0	0.0125573	0.0141213	0.0661091	0.0207383	0	0.00458379	0	0.00619195	0.0160539	0.0498815	0.0511963	0.0633142	0.0159533	0.00591681	0.00342302	0.0076929	AF514397,1,1762	Eukaryota;Archaeplastida;Chloroplastida;Charophyta;Phragmoplastophyta;Zygnematophyceae;Zygnematales;Ancylonema;Ancylonema nordenskioeldii
OTU_4336	0	0.00869792	0.00558534	0	0.0149983	0	0	0.00508285	0	0.0197305	0.0151559	0	0.00941797	0	0.0264437	0.0103691	0.0512821	0.00458379	0	0.0216718	0.0107026	0.0290976	0.0250757	0.0246818	0.0341857	0.00591681	0.0171151	0.0134626	AF514397,1,1762	Eukaryota;Archaeplastida;Chloroplastida;Charophyta;Phragmoplastophyta;Zygnematophyceae;Zygnematales;Ancylonema;Ancylonema nordenskioeldii
OTU_4344	0	0.00289931	0	0	0.00857045	0.00328958	0	0	0	0.00986527	0.00505195	0.0139919	0.00313932	0.00706065	0.00330546	0.0103691	0	0.00916758	0.0154048	0.00928793	0.0160539	0.00415679	0.0125379	0.00751186	0.0182324	0.00591681	0.00684603	0.00576967	AF514397,1,1762	Eukaryota;Archaeplastida;Chloroplastida;Charophyta;Phragmoplastophyta;Zygnematophyceae;Zygnematales;Ancylonema;Ancylonema nordenskioeldii
OTU_4351	0	0.0318924	0.0502681	0	0.0364244	0.00328958	0	0.00508285	0	0.0634196	0.0336797	0	0.00627865	0.021182	0.0661091	0.0103691	0.025641	0.00458379	0.0154048	0.0123839	0.0374592	0.0581951	0.0585101	0.0482905	0.0136743	0.0177504	0.0239611	0.00576967	AF514397,1,1762	Eukaryota;Archaeplastida;Chloroplastida;Charophyta;Phragmoplastophyta;Zygnematophyceae;Zygnematales;Ancylonema;Ancylonema nordenskioeldii
OTU_4358	0	0	0	0	0	0	0	0.00508285	0	0.0140932	0.0101039	0.0279838	0.00941797	0	0	0	0.0512821	0.0183352	0.00770238	0.00309598	0.0107026	0.00415679	0.00940341	0.0150237	0.0296276	0.0177504	0.00684603	0.00961612	AF514397,1,1762	Eukaryota;Archaeplastida;Chloroplastida;Charophyta;Phragmoplastophyta;Zygnematophyceae;Zygnematales;Ancylonema;Ancylonema nordenskioeldii
OTU_4367	0	0	0	0	0	0	0	0	0	0	0	0	0	0	0	0	0	0	0	0	0	0.00415679	0	0.00107312	0	0	0	0.00192322	AF514397,1,1762	Eukaryota;Archaeplastida;Chloroplastida;Charophyta;Phragmoplastophyta;Zygnematophyceae;Zygnematales;Ancylonema;Ancylonema nordenskioeldii
OTU_4374	0	0	0	0	0	0	0	0	0	0.00281865	0.00505195	0.0279838	0.00313932	0.00706065	0	0.0103691	0	0.00458379	0	0.00309598	0.00535131	0	0.00208965	0.00321937	0.00227905	0.00887521	0	0.00192322	AF514397,1,1762	Eukaryota;Archaeplastida;Chloroplastida;Charophyta;Phragmoplastophyta;Zygnematophyceae;Zygnematales;Ancylonema;Ancylonema nordenskioeldii
OTU_4375	0	0	0	0	0	0	0	0	0	0.00140932	0	0	0	0	0	0	0	0	0	0.00309598	0	0	0	0	0.00227905	0	0	0	AF514397,1,1762	Eukaryota;Archaeplastida;Chloroplastida;Charophyta;Phragmoplastophyta;Zygnematophyceae;Zygnematales;Ancylonema;Ancylonema nordenskioeldii
OTU_4392	0	0	0	0	0	0	0	0.00508285	0	0.00422797	0	0	0.00313932	0	0	0	0	0	0	0.00619195	0.0160539	0	0	0.00107312	0.00911619	0.0118336	0.00342302	0.00384645	AF514397,1,1762	Eukaryota;Archaeplastida;Chloroplastida;Charophyta;Phragmoplastophyta;Zygnematophyceae;Zygnematales;Ancylonema;Ancylonema nordenskioeldii
OTU_4401	0	0	0	0	0	0	0	0	0	0	0	0	0	0	0	0	0	0	0	0.00309598	0	0	0	0	0	0	0	0	AF514397,1,1762	Eukaryota;Archaeplastida;Chloroplastida;Charophyta;Phragmoplastophyta;Zygnematophyceae;Zygnematales;Ancylonema;Ancylonema nordenskioeldii
OTU_4403	0	0	0.00558534	0	0	0	0	0	0	0.00281865	0	0	0	0	0	0	0	0	0	0.00309598	0	0	0	0	0	0	0	0	AF514397,1,1762	Eukaryota;Archaeplastida;Chloroplastida;Charophyta;Phragmoplastophyta;Zygnematophyceae;Zygnematales;Ancylonema;Ancylonema nordenskioeldii
OTU_4406	0	0	0	0	0	0	0	0	0	0	0	0	0	0	0	0	0	0	0	0.00309598	0	0	0	0	0	0	0	0	AF514397,1,1762	Eukaryota;Archaeplastida;Chloroplastida;Charophyta;Phragmoplastophyta;Zygnematophyceae;Zygnematales;Ancylonema;Ancylonema nordenskioeldii
OTU_4422	0	0	0	0	0	0	0	0	0	0.00140932	0.00336797	0	0	0	0	0.0103691	0	0.00458379	0	0	0.0107026	0	0.00835858	0.00107312	0.00911619	0.0029584	0.00342302	0.00384645	AF514397,1,1762	Eukaryota;Archaeplastida;Chloroplastida;Charophyta;Phragmoplastophyta;Zygnematophyceae;Zygnematales;Ancylonema;Ancylonema nordenskioeldii
OTU_4424	0	0	0.00558534	0	0	0	0	0	0	0.0056373	0	0.0559675	0.0219753	0.0141213	0.0561928	0.0103691	0	0	0.0154048	0.0371517	0.0374592	0.0789791	0.127468	0.0998004	0.0227905	0.0118336	0.0171151	0.0211555	AF514397,1,1762	Eukaryota;Archaeplastida;Chloroplastida;Charophyta;Phragmoplastophyta;Zygnematophyceae;Zygnematales;Ancylonema;Ancylonema nordenskioeldii
OTU_4425	0	0	0	0	0	0	0	0	0	0	0	0	0	0	0	0	0	0	0	0	0	0	0.00104482	0	0	0	0	0	AF514397,1,1762	Eukaryota;Archaeplastida;Chloroplastida;Charophyta;Phragmoplastophyta;Zygnematophyceae;Zygnematales;Ancylonema;Ancylonema nordenskioeldii
OTU_4428	0	0	0	0	0	0	0	0	0	0	0	0	0	0	0	0	0	0	0	0	0	0	0.00104482	0	0	0	0	0	AF514397,1,1762	Eukaryota;Archaeplastida;Chloroplastida;Charophyta;Phragmoplastophyta;Zygnematophyceae;Zygnematales;Ancylonema;Ancylonema nordenskioeldii
OTU_4431	0	0.00289931	0	0	0.00214261	0	0	0	0	0.00140932	0	0	0	0	0.00330546	0	0	0	0	0.00928793	0	0	0.00626894	0.00751186	0.00227905	0	0.00342302	0.0076929	AF514397,1,1762	Eukaryota;Archaeplastida;Chloroplastida;Charophyta;Phragmoplastophyta;Zygnematophyceae;Zygnematales;Ancylonema;Ancylonema nordenskioeldii
OTU_4434	0	0	0	0.0278009	0.00642784	0	0	0	0	0.00704662	0.00336797	0	0	0	0.0165273	0	0	0	0.00770238	0.0123839	0.00535131	0.00831359	0.0135827	0.00858498	0.00227905	0	0.00342302	0.00576967	AF514397,1,1762	Eukaryota;Archaeplastida;Chloroplastida;Charophyta;Phragmoplastophyta;Zygnematophyceae;Zygnematales;Ancylonema;Ancylonema nordenskioeldii
OTU_4447	0	0	0	0	0	0	0	0	0	0	0	0	0	0	0	0	0	0	0	0	0	0	0.00104482	0.00107312	0	0	0	0	AF514397,1,1762	Eukaryota;Archaeplastida;Chloroplastida;Charophyta;Phragmoplastophyta;Zygnematophyceae;Zygnematales;Ancylonema;Ancylonema nordenskioeldii
OTU_4461	0	0	0	0.0278009	0	0	0	0	0	0	0	0	0	0	0	0	0	0	0	0	0	0	0	0	0	0	0	0	AF514397,1,1762	Eukaryota;Archaeplastida;Chloroplastida;Charophyta;Phragmoplastophyta;Zygnematophyceae;Zygnematales;Ancylonema;Ancylonema nordenskioeldii
OTU_4462	0	0	0	0	0	0	0	0	0	0	0	0	0	0	0.00330546	0	0	0	0	0	0	0	0.00104482	0	0	0	0	0	AF514397,1,1762	Eukaryota;Archaeplastida;Chloroplastida;Charophyta;Phragmoplastophyta;Zygnematophyceae;Zygnematales;Ancylonema;Ancylonema nordenskioeldii
OTU_4466	0	0	0	0	0	0	0	0	0	0.00140932	0	0	0	0	0	0.0103691	0	0	0	0	0	0.00415679	0.00104482	0	0	0	0	0	AF514397,1,1762	Eukaryota;Archaeplastida;Chloroplastida;Charophyta;Phragmoplastophyta;Zygnematophyceae;Zygnematales;Ancylonema;Ancylonema nordenskioeldii
OTU_4473	0	0.0144965	0.0502681	0	0.0192835	0	0	0.00508285	0	0.043689	0.0117879	0	0.00941797	0.021182	0.0297491	0.0103691	0	0	0.00770238	0.0278638	0.0374592	0.0498815	0.0428377	0.0429249	0.0136743	0.00591681	0.00684603	0.0134626	AF514397,1,1762	Eukaryota;Archaeplastida;Chloroplastida;Charophyta;Phragmoplastophyta;Zygnematophyceae;Zygnematales;Ancylonema;Ancylonema nordenskioeldii
OTU_4476	0	0	0	0	0	0	0	0	0	0	0.00168398	0	0	0	0	0	0	0	0	0	0	0.00415679	0	0	0	0	0	0	AF514397,1,1762	Eukaryota;Archaeplastida;Chloroplastida;Charophyta;Phragmoplastophyta;Zygnematophyceae;Zygnematales;Ancylonema;Ancylonema nordenskioeldii
OTU_4481	0	0	0	0	0	0	0	0	0	0	0	0	0	0	0	0	0	0	0	0	0	0.00415679	0	0	0	0	0	0	AF514397,1,1762	Eukaryota;Archaeplastida;Chloroplastida;Charophyta;Phragmoplastophyta;Zygnematophyceae;Zygnematales;Ancylonema;Ancylonema nordenskioeldii
OTU_4482	0	0.00289931	0.016756	0	0.0149983	0	0	0	0	0.0140932	0.0117879	0	0.00627865	0.00706065	0.0297491	0.0103691	0	0.00916758	0.00770238	0.00309598	0.0107026	0.0290976	0.0135827	0.0096581	0.00455809	0	0	0.0076929	AF514397,1,1762	Eukaryota;Archaeplastida;Chloroplastida;Charophyta;Phragmoplastophyta;Zygnematophyceae;Zygnematales;Ancylonema;Ancylonema nordenskioeldii
OTU_4489	0	0	0	0	0	0	0	0	0	0.00140932	0	0	0	0	0	0	0	0	0	0	0	0	0.00104482	0	0.00227905	0	0	0	AF514397,1,1762	Eukaryota;Archaeplastida;Chloroplastida;Charophyta;Phragmoplastophyta;Zygnematophyceae;Zygnematales;Ancylonema;Ancylonema nordenskioeldii
OTU_4494	0	0	0	0	0	0	0	0	0	0	0	0	0	0	0	0	0	0	0	0	0	0	0.00104482	0	0	0	0	0	AF514397,1,1762	Eukaryota;Archaeplastida;Chloroplastida;Charophyta;Phragmoplastophyta;Zygnematophyceae;Zygnematales;Ancylonema;Ancylonema nordenskioeldii
OTU_4498	0	0.00289931	0	0	0	0	0	0	0	0	0.00336797	0	0	0	0.00330546	0	0	0	0	0.00309598	0	0.00831359	0.00104482	0.00321937	0	0.00591681	0	0	AF514397,1,1762	Eukaryota;Archaeplastida;Chloroplastida;Charophyta;Phragmoplastophyta;Zygnematophyceae;Zygnematales;Ancylonema;Ancylonema nordenskioeldii
OTU_4501	0	0	0	0	0	0	0	0	0	0	0.00168398	0	0	0	0	0	0	0	0	0	0	0	0.00104482	0	0	0	0	0	AF514397,1,1762	Eukaryota;Archaeplastida;Chloroplastida;Charophyta;Phragmoplastophyta;Zygnematophyceae;Zygnematales;Ancylonema;Ancylonema nordenskioeldii
OTU_4504	0	0	0	0	0	0	0	0	0	0	0	0	0	0	0.00330546	0	0	0	0	0	0	0	0	0	0	0	0	0	AF514397,1,1762	Eukaryota;Archaeplastida;Chloroplastida;Charophyta;Phragmoplastophyta;Zygnematophyceae;Zygnematales;Ancylonema;Ancylonema nordenskioeldii
OTU_4508	0	0	0	0	0.00214261	0	0	0.00508285	0	0.0155026	0.0151559	0	0.00941797	0.00706065	0.00330546	0	0.025641	0.0183352	0.0308095	0	0.0107026	0.00415679	0.00940341	0.0096581	0.0341857	0.0207088	0	0.00961612	AF514397,1,1762	Eukaryota;Archaeplastida;Chloroplastida;Charophyta;Phragmoplastophyta;Zygnematophyceae;Zygnematales;Ancylonema;Ancylonema nordenskioeldii
OTU_4516	0	0.0260938	0.00558534	0.0278009	0.0214261	0	0	0.0101657	0	0.0183212	0.0218918	0.0279838	0.00313932	0.021182	0.0231382	0.0207383	0.025641	0.0137514	0.0154048	0.00619195	0.0107026	0.0166272	0.0261206	0.0246818	0.0250695	0.00591681	0.00342302	0.0076929	AF514397,1,1762	Eukaryota;Archaeplastida;Chloroplastida;Charophyta;Phragmoplastophyta;Zygnematophyceae;Zygnematales;Ancylonema;Ancylonema nordenskioeldii
OTU_4518	0	0	0	0	0	0	0	0	0	0	0	0	0	0	0.00330546	0	0	0	0	0	0	0	0	0	0	0	0	0	AF514397,1,1762	Eukaryota;Archaeplastida;Chloroplastida;Charophyta;Phragmoplastophyta;Zygnematophyceae;Zygnematales;Ancylonema;Ancylonema nordenskioeldii
OTU_4519	0	0	0	0	0	0	0	0	0	0	0	0	0	0	0.00330546	0	0	0	0	0	0	0	0.00104482	0	0	0	0	0	AF514397,1,1762	Eukaryota;Archaeplastida;Chloroplastida;Charophyta;Phragmoplastophyta;Zygnematophyceae;Zygnematales;Ancylonema;Ancylonema nordenskioeldii
OTU_4527	0	0	0	0	0	0	0	0	0	0	0	0	0	0	0.00330546	0	0	0	0	0	0	0	0	0	0.00227905	0	0	0	AF514397,1,1762	Eukaryota;Archaeplastida;Chloroplastida;Charophyta;Phragmoplastophyta;Zygnematophyceae;Zygnematales;Ancylonema;Ancylonema nordenskioeldii
OTU_4530	0	0	0	0	0	0	0	0	0	0	0	0	0	0	0.00330546	0	0	0	0	0	0	0	0	0	0	0	0	0	AF514397,1,1762	Eukaryota;Archaeplastida;Chloroplastida;Charophyta;Phragmoplastophyta;Zygnematophyceae;Zygnematales;Ancylonema;Ancylonema nordenskioeldii
OTU_4569	0	0	0	0	0	0	0	0	0	0	0	0	0	0.00706065	0	0	0	0	0	0	0	0	0	0	0	0	0	0	AF514397,1,1762	Eukaryota;Archaeplastida;Chloroplastida;Charophyta;Phragmoplastophyta;Zygnematophyceae;Zygnematales;Ancylonema;Ancylonema nordenskioeldii
OTU_4576	0	0	0	0	0	0	0	0	0	0	0	0	0	0	0.00330546	0	0	0	0	0.00309598	0.00535131	0	0.00104482	0.00107312	0.00227905	0.00591681	0	0	AF514397,1,1762	Eukaryota;Archaeplastida;Chloroplastida;Charophyta;Phragmoplastophyta;Zygnematophyceae;Zygnematales;Ancylonema;Ancylonema nordenskioeldii
OTU_4583	0	0	0	0	0	0	0	0	0	0.00140932	0	0	0	0	0.00330546	0	0	0	0	0	0	0	0	0	0	0	0	0	AF514397,1,1762	Eukaryota;Archaeplastida;Chloroplastida;Charophyta;Phragmoplastophyta;Zygnematophyceae;Zygnematales;Ancylonema;Ancylonema nordenskioeldii
OTU_4588	0	0	0	0	0	0	0	0	0	0	0	0	0	0	0.00330546	0	0	0	0	0	0	0	0.00104482	0.00107312	0	0	0	0	AF514397,1,1762	Eukaryota;Archaeplastida;Chloroplastida;Charophyta;Phragmoplastophyta;Zygnematophyceae;Zygnematales;Ancylonema;Ancylonema nordenskioeldii
OTU_4594	0	0	0	0	0	0	0	0	0	0	0	0	0	0	0.00330546	0	0	0	0	0	0	0	0	0	0	0	0	0	AF514397,1,1762	Eukaryota;Archaeplastida;Chloroplastida;Charophyta;Phragmoplastophyta;Zygnematophyceae;Zygnematales;Ancylonema;Ancylonema nordenskioeldii
OTU_4608	0	0	0	0	0	0	0	0	0	0	0	0	0	0	0	0	0	0.00458379	0	0	0	0	0	0	0	0	0	0	AF514397,1,1762	Eukaryota;Archaeplastida;Chloroplastida;Charophyta;Phragmoplastophyta;Zygnematophyceae;Zygnematales;Ancylonema;Ancylonema nordenskioeldii
OTU_4622	0	0	0	0	0	0	0	0	0	0	0	0	0.00313932	0	0	0	0	0	0.00770238	0	0	0	0	0	0	0	0	0	AF514397,1,1762	Eukaryota;Archaeplastida;Chloroplastida;Charophyta;Phragmoplastophyta;Zygnematophyceae;Zygnematales;Ancylonema;Ancylonema nordenskioeldii
OTU_4630	0	0	0	0	0	0	0	0	0	0.00140932	0	0	0	0	0	0	0	0	0.00770238	0	0	0	0	0.00107312	0	0	0	0.00192322	AF514397,1,1762	Eukaryota;Archaeplastida;Chloroplastida;Charophyta;Phragmoplastophyta;Zygnematophyceae;Zygnematales;Ancylonema;Ancylonema nordenskioeldii
OTU_4631	0	0	0	0	0	0	0	0	0	0	0	0	0.00313932	0	0	0	0	0	0	0.00309598	0	0	0	0	0	0	0	0	AF514397,1,1762	Eukaryota;Archaeplastida;Chloroplastida;Charophyta;Phragmoplastophyta;Zygnematophyceae;Zygnematales;Ancylonema;Ancylonema nordenskioeldii
OTU_4639	0	0	0	0	0	0	0	0	0	0	0	0	0	0	0	0	0	0	0.00770238	0	0	0	0	0.00214625	0	0.0029584	0	0	AF514397,1,1762	Eukaryota;Archaeplastida;Chloroplastida;Charophyta;Phragmoplastophyta;Zygnematophyceae;Zygnematales;Ancylonema;Ancylonema nordenskioeldii
OTU_4642	0	0	0	0	0	0	0	0	0	0	0	0	0	0	0	0	0	0	0.00770238	0	0	0	0	0	0	0	0	0	AF514397,1,1762	Eukaryota;Archaeplastida;Chloroplastida;Charophyta;Phragmoplastophyta;Zygnematophyceae;Zygnematales;Ancylonema;Ancylonema nordenskioeldii
OTU_4643	0	0	0	0	0	0	0	0	0	0	0	0	0	0	0	0	0	0	0.00770238	0	0	0	0	0.00107312	0	0	0	0	AF514397,1,1762	Eukaryota;Archaeplastida;Chloroplastida;Charophyta;Phragmoplastophyta;Zygnematophyceae;Zygnematales;Ancylonema;Ancylonema nordenskioeldii
OTU_4646	0	0	0	0	0	0	0	0	0	0	0	0	0	0	0	0	0	0	0.00770238	0	0	0	0	0	0	0	0	0	AF514397,1,1762	Eukaryota;Archaeplastida;Chloroplastida;Charophyta;Phragmoplastophyta;Zygnematophyceae;Zygnematales;Ancylonema;Ancylonema nordenskioeldii
OTU_4649	0	0	0	0	0	0	0	0	0	0	0	0	0	0	0	0	0	0	0.00770238	0	0	0	0.00104482	0	0	0	0	0	AF514397,1,1762	Eukaryota;Archaeplastida;Chloroplastida;Charophyta;Phragmoplastophyta;Zygnematophyceae;Zygnematales;Ancylonema;Ancylonema nordenskioeldii
OTU_4651	0	0	0.00558534	0	0.00642784	0	0	0	0	0.0183212	0.0134719	0.0419757	0	0.0141213	0.0264437	0	0	0.00916758	0.0231071	0.0154799	0.00535131	0.00415679	0.0114931	0.0203893	0.0136743	0.0177504	0.00684603	0.00961612	AF514397,1,1762	Eukaryota;Archaeplastida;Chloroplastida;Charophyta;Phragmoplastophyta;Zygnematophyceae;Zygnematales;Ancylonema;Ancylonema nordenskioeldii
OTU_4669	0	0	0	0	0	0	0	0	0	0	0	0	0	0	0	0.0103691	0	0	0	0	0	0	0.00104482	0	0	0	0	0	AF514397,1,1762	Eukaryota;Archaeplastida;Chloroplastida;Charophyta;Phragmoplastophyta;Zygnematophyceae;Zygnematales;Ancylonema;Ancylonema nordenskioeldii
OTU_4697	0	0.0463889	0.0726095	0	0.0428522	0.00657916	0	0.0101657	0.010623	0.0972434	0.0707273	0.0279838	0.0188359	0.0282426	0.158662	0.0622148	0.0512821	0.0779245	0.0231071	0.0123839	0.0428105	0.0872927	0.0971685	0.162042	0.0797666	0.0857937	0.00342302	0.115393	AF514397,1,1762	Eukaryota;Archaeplastida;Chloroplastida;Charophyta;Phragmoplastophyta;Zygnematophyceae;Zygnematales;Ancylonema;Ancylonema nordenskioeldii
OTU_4713	0	0	0	0	0	0	0	0	0	0	0	0	0	0	0	0	0	0	0	0	0	0	0	0	0	0.0029584	0	0	AF514397,1,1762	Eukaryota;Archaeplastida;Chloroplastida;Charophyta;Phragmoplastophyta;Zygnematophyceae;Zygnematales;Ancylonema;Ancylonema nordenskioeldii
OTU_4714	0	0	0	0.0278009	0	0	0	0	0	0.00140932	0.00168398	0	0	0	0.00661091	0	0	0.00458379	0	0	0.0107026	0.00831359	0.00522411	0.00858498	0.00455809	0.00591681	0.010269	0.00384645	AF514397,1,1762	Eukaryota;Archaeplastida;Chloroplastida;Charophyta;Phragmoplastophyta;Zygnematophyceae;Zygnematales;Ancylonema;Ancylonema nordenskioeldii
OTU_4724	0	0	0	0	0	0	0	0	0	0	0	0	0	0	0	0	0	0	0	0	0	0	0	0	0	0	0.00342302	0	AF514397,1,1762	Eukaryota;Archaeplastida;Chloroplastida;Charophyta;Phragmoplastophyta;Zygnematophyceae;Zygnematales;Ancylonema;Ancylonema nordenskioeldii
OTU_4732	0	0.00869792	0	0	0.0321392	0	0	0	0	0.0310051	0.0151559	0.0139919	0.00627865	0.0141213	0.0198327	0.0103691	0.0512821	0	0.0154048	0.0154799	0.0160539	0.020784	0.0240309	0.0182431	0.0136743	0.00887521	0.0205381	0.0076929	AF514397,1,1762	Eukaryota;Archaeplastida;Chloroplastida;Charophyta;Phragmoplastophyta;Zygnematophyceae;Zygnematales;Ancylonema;Ancylonema nordenskioeldii
OTU_4734	0	0	0	0	0	0	0	0	0	0.00422797	0.00168398	0	0.00313932	0	0.00661091	0	0	0.00916758	0.00770238	0	0	0	0.00313447	0.00214625	0	0.0029584	0.00342302	0.00576967	AF514397,1,1762	Eukaryota;Archaeplastida;Chloroplastida;Charophyta;Phragmoplastophyta;Zygnematophyceae;Zygnematales;Ancylonema;Ancylonema nordenskioeldii
OTU_4739	0	0	0	0	0	0	0	0	0	0	0	0	0	0	0	0	0	0	0	0	0.00535131	0	0	0	0	0.0029584	0	0	AF514397,1,1762	Eukaryota;Archaeplastida;Chloroplastida;Charophyta;Phragmoplastophyta;Zygnematophyceae;Zygnematales;Ancylonema;Ancylonema nordenskioeldii
OTU_4740	0	0.0115972	0.0111707	0	0.00857045	0	0.0632511	0	0.0159346	0.0267772	0.0168398	0.0419757	0.00313932	0.00706065	0.0165273	0	0	0.00458379	0.0308095	0.0216718	0.00535131	0.0290976	0.0219413	0.0311206	0.0273486	0.029584	0.0136921	0.0192322	AF514397,1,1762	Eukaryota;Archaeplastida;Chloroplastida;Charophyta;Phragmoplastophyta;Zygnematophyceae;Zygnematales;Ancylonema;Ancylonema nordenskioeldii
OTU_4743	0	0	0	0	0	0	0	0	0	0.0056373	0.00336797	0	0	0	0.00330546	0	0	0.00916758	0	0.00309598	0	0.00831359	0.00208965	0.0096581	0.00911619	0.0207088	0	0.00576967	AF514397,1,1762	Eukaryota;Archaeplastida;Chloroplastida;Charophyta;Phragmoplastophyta;Zygnematophyceae;Zygnematales;Ancylonema;Ancylonema nordenskioeldii
OTU_4746	0	0	0	0	0	0	0	0	0	0	0	0	0	0	0	0	0	0	0	0	0	0	0	0	0	0	0.00342302	0	AF514397,1,1762	Eukaryota;Archaeplastida;Chloroplastida;Charophyta;Phragmoplastophyta;Zygnematophyceae;Zygnematales;Ancylonema;Ancylonema nordenskioeldii
OTU_475	0.0638978	0.00579861	0.0279267	0	0.0235687	0.00328958	0	0.00508285	0	0.157844	0.101039	0.0559675	0.0125573	0.0282426	0.0495819	0	0	0.0137514	0.0231071	0.0123839	0	0.0166272	0.029255	0.0397055	0.0227905	0.0118336	0.00684603	0.0230787	AF514397,1,1762	Eukaryota;Archaeplastida;Chloroplastida;Charophyta;Phragmoplastophyta;Zygnematophyceae;Zygnematales;Ancylonema;Ancylonema nordenskioeldii
OTU_4758	0	0.0115972	0.016756	0.0278009	0.0107131	0	0	0.00508285	0	0.0408704	0.0168398	0	0.0188359	0.0141213	0.0495819	0	0	0.0320865	0.0231071	0.0154799	0.0107026	0.00415679	0.0397033	0.0397055	0.0387438	0.0266256	0.0136921	0.0269251	AF514397,1,1762	Eukaryota;Archaeplastida;Chloroplastida;Charophyta;Phragmoplastophyta;Zygnematophyceae;Zygnematales;Ancylonema;Ancylonema nordenskioeldii
OTU_4765	0	0	0	0	0	0	0	0	0	0	0	0	0	0	0	0	0	0.00458379	0	0	0	0	0.00104482	0	0.00227905	0	0	0.00192322	AF514397,1,1762	Eukaryota;Archaeplastida;Chloroplastida;Charophyta;Phragmoplastophyta;Zygnematophyceae;Zygnematales;Ancylonema;Ancylonema nordenskioeldii
OTU_4767	0	0	0.00558534	0	0	0	0	0	0	0.00140932	0.00336797	0	0	0	0	0	0	0	0	0	0	0	0.00104482	0.00107312	0.00227905	0	0	0	AF514397,1,1762	Eukaryota;Archaeplastida;Chloroplastida;Charophyta;Phragmoplastophyta;Zygnematophyceae;Zygnematales;Ancylonema;Ancylonema nordenskioeldii
OTU_4768	0	0	0	0	0	0	0	0	0	0	0	0	0	0	0.00661091	0	0	0	0	0.00309598	0	0.00415679	0.00208965	0.00107312	0.00227905	0	0.00342302	0.00192322	AF514397,1,1762	Eukaryota;Archaeplastida;Chloroplastida;Charophyta;Phragmoplastophyta;Zygnematophyceae;Zygnematales;Ancylonema;Ancylonema nordenskioeldii
OTU_4776	0	0	0.0111707	0	0.0107131	0	0	0	0	0.00986527	0.00841992	0.0279838	0.00313932	0	0.00991637	0	0	0.00458379	0.00770238	0.00309598	0	0.020784	0.0146275	0.00858498	0.00227905	0.0029584	0	0.00192322	AF514397,1,1762	Eukaryota;Archaeplastida;Chloroplastida;Charophyta;Phragmoplastophyta;Zygnematophyceae;Zygnematales;Ancylonema;Ancylonema nordenskioeldii
OTU_4778	0	0	0	0	0	0	0	0	0	0	0	0	0	0	0	0	0	0	0	0	0	0	0	0	0.00227905	0	0	0.00192322	AF514397,1,1762	Eukaryota;Archaeplastida;Chloroplastida;Charophyta;Phragmoplastophyta;Zygnematophyceae;Zygnematales;Ancylonema;Ancylonema nordenskioeldii
OTU_478	0	0	0	0	0	0	0	0	0	0	0	0	0	0	0	0	0	0	0	0	0	0	0.00835858	0.0118043	0	0.0029584	0	0.00384645	AF514397,1,1762	Eukaryota;Archaeplastida;Chloroplastida;Charophyta;Phragmoplastophyta;Zygnematophyceae;Zygnematales;Ancylonema;Ancylonema nordenskioeldii
OTU_4781	0	0	0	0	0	0	0	0	0	0	0	0	0	0	0	0	0	0	0	0	0	0	0	0	0.00227905	0	0	0.00192322	AF514397,1,1762	Eukaryota;Archaeplastida;Chloroplastida;Charophyta;Phragmoplastophyta;Zygnematophyceae;Zygnematales;Ancylonema;Ancylonema nordenskioeldii
OTU_4792	0	0	0	0	0	0	0	0	0	0	0	0	0	0	0	0	0	0	0	0	0	0	0	0	0	0.0029584	0	0	AF514397,1,1762	Eukaryota;Archaeplastida;Chloroplastida;Charophyta;Phragmoplastophyta;Zygnematophyceae;Zygnematales;Ancylonema;Ancylonema nordenskioeldii
OTU_4800	0	0	0	0	0	0	0	0	0	0	0.00168398	0	0	0	0	0	0	0	0	0.00309598	0.00535131	0	0	0.00107312	0	0	0	0	AF514397,1,1762	Eukaryota;Archaeplastida;Chloroplastida;Charophyta;Phragmoplastophyta;Zygnematophyceae;Zygnematales;Ancylonema;Ancylonema nordenskioeldii
OTU_4812	0	0	0	0	0	0	0	0	0	0	0	0	0	0	0	0	0	0	0	0	0	0	0	0	0.00227905	0	0	0	AF514397,1,1762	Eukaryota;Archaeplastida;Chloroplastida;Charophyta;Phragmoplastophyta;Zygnematophyceae;Zygnematales;Ancylonema;Ancylonema nordenskioeldii
OTU_4817	0	0	0	0	0	0	0	0	0	0	0	0	0	0	0	0	0	0	0	0	0	0	0	0	0	0	0	0.00192322	AF514397,1,1762	Eukaryota;Archaeplastida;Chloroplastida;Charophyta;Phragmoplastophyta;Zygnematophyceae;Zygnematales;Ancylonema;Ancylonema nordenskioeldii
OTU_4819	0	0	0	0	0	0	0	0	0	0	0	0	0	0	0	0	0	0	0	0	0	0	0	0	0	0	0	0.00192322	AF514397,1,1762	Eukaryota;Archaeplastida;Chloroplastida;Charophyta;Phragmoplastophyta;Zygnematophyceae;Zygnematales;Ancylonema;Ancylonema nordenskioeldii
OTU_4829	0	0.00869792	0.0335121	0	0.0149983	0	0	0	0.010623	0.0394611	0.0151559	0.0279838	0.00627865	0.0494246	0.0231382	0	0	0.0137514	0.00770238	0.0123839	0.0214053	0.0374111	0.0344792	0.0268281	0.0159533	0.0029584	0	0.0250019	AF514397,1,1762	Eukaryota;Archaeplastida;Chloroplastida;Charophyta;Phragmoplastophyta;Zygnematophyceae;Zygnematales;Ancylonema;Ancylonema nordenskioeldii
OTU_483	0	0.00289931	0	0	0.00214261	0	0	0	0.0159346	0	0	0	0	0	0	0	0	0	0	0.0154799	0	0	0.00104482	0	0.00683714	0.0355009	0.00684603	0.00192322	AF514397,1,1762	Eukaryota;Archaeplastida;Chloroplastida;Charophyta;Phragmoplastophyta;Zygnematophyceae;Zygnematales;Ancylonema;Ancylonema nordenskioeldii
OTU_4838	0	0	0	0	0	0	0	0	0	0	0	0	0	0	0	0	0	0	0	0	0	0	0	0	0	0	0	0.00192322	AF514397,1,1762	Eukaryota;Archaeplastida;Chloroplastida;Charophyta;Phragmoplastophyta;Zygnematophyceae;Zygnematales;Ancylonema;Ancylonema nordenskioeldii
OTU_4842	0	0	0	0	0	0	0	0	0	0	0	0	0	0	0	0	0	0	0	0	0	0	0	0	0	0	0	0.00192322	AF514397,1,1762	Eukaryota;Archaeplastida;Chloroplastida;Charophyta;Phragmoplastophyta;Zygnematophyceae;Zygnematales;Ancylonema;Ancylonema nordenskioeldii
OTU_4870	0	0	0	0	0	0	0	0	0	0.00281865	0	0.0139919	0.00313932	0	0.00661091	0.0311074	0.025641	0.022919	0.0770238	0.0247678	0.0107026	0.0166272	0.0250757	0.0343399	0.0569762	0.0443761	0.010269	0.0461574	AF514397,1,1762	Eukaryota;Archaeplastida;Chloroplastida;Charophyta;Phragmoplastophyta;Zygnematophyceae;Zygnematales;Ancylonema;Ancylonema nordenskioeldii
OTU_4876	0	0	0	0	0	0	0	0	0	0	0	0	0	0	0	0	0	0	0	0	0	0.00415679	0.00104482	0.00107312	0.00227905	0	0.00342302	0	AF514397,1,1762	Eukaryota;Archaeplastida;Chloroplastida;Charophyta;Phragmoplastophyta;Zygnematophyceae;Zygnematales;Ancylonema;Ancylonema nordenskioeldii
OTU_4892	0	0	0	0	0	0	0	0	0	0	0	0	0	0	0	0	0	0	0	0	0	0	0	0	0	0	0	0.00192322	AF514397,1,1762	Eukaryota;Archaeplastida;Chloroplastida;Charophyta;Phragmoplastophyta;Zygnematophyceae;Zygnematales;Ancylonema;Ancylonema nordenskioeldii
OTU_4893	0	0	0	0	0	0	0	0	0	0	0	0	0	0	0	0	0	0	0	0	0	0	0	0	0	0	0	0.00192322	AF514397,1,1762	Eukaryota;Archaeplastida;Chloroplastida;Charophyta;Phragmoplastophyta;Zygnematophyceae;Zygnematales;Ancylonema;Ancylonema nordenskioeldii
OTU_4894	0	0	0	0	0	0	0	0	0	0	0	0	0	0	0	0	0	0	0	0	0	0	0	0	0	0	0	0.00192322	AF514397,1,1762	Eukaryota;Archaeplastida;Chloroplastida;Charophyta;Phragmoplastophyta;Zygnematophyceae;Zygnematales;Ancylonema;Ancylonema nordenskioeldii
OTU_4904	0	0	0	0	0	0	0	0	0	0	0	0	0	0	0	0	0	0	0	0	0	0	0.00104482	0.00107312	0	0	0	0	AF514397,1,1762	Eukaryota;Archaeplastida;Chloroplastida;Charophyta;Phragmoplastophyta;Zygnematophyceae;Zygnematales;Ancylonema;Ancylonema nordenskioeldii
OTU_4907	0	0	0	0	0	0	0	0	0	0	0	0	0	0	0	0	0	0	0	0	0	0	0	0.00107312	0	0	0	0	AF514397,1,1762	Eukaryota;Archaeplastida;Chloroplastida;Charophyta;Phragmoplastophyta;Zygnematophyceae;Zygnematales;Ancylonema;Ancylonema nordenskioeldii
OTU_4913	0	0	0	0	0	0	0	0	0	0	0	0	0	0	0	0	0	0	0	0	0	0	0	0.00107312	0	0	0	0	AF514397,1,1762	Eukaryota;Archaeplastida;Chloroplastida;Charophyta;Phragmoplastophyta;Zygnematophyceae;Zygnematales;Ancylonema;Ancylonema nordenskioeldii
OTU_4915	0	0	0	0	0.00642784	0	0	0.00508285	0	0.00281865	0	0	0	0	0.00661091	0	0	0.00458379	0	0	0	0.00831359	0.00835858	0.00321937	0.00455809	0	0	0	AF514397,1,1762	Eukaryota;Archaeplastida;Chloroplastida;Charophyta;Phragmoplastophyta;Zygnematophyceae;Zygnematales;Ancylonema;Ancylonema nordenskioeldii
OTU_4920	0	0.00869792	0	0	0.00428522	0	0	0.00508285	0	0.0183212	0.0252598	0.0139919	0.0156966	0.00706065	0.00991637	0.0311074	0	0.0183352	0.061619	0.0123839	0.0160539	0	0.0104482	0.0300474	0.050139	0.0414177	0.010269	0.0269251	AF514397,1,1762	Eukaryota;Archaeplastida;Chloroplastida;Charophyta;Phragmoplastophyta;Zygnematophyceae;Zygnematales;Ancylonema;Ancylonema nordenskioeldii
OTU_4923	0	0	0	0	0	0	0	0	0	0	0	0	0	0	0	0	0	0	0	0	0	0	0.00104482	0	0	0	0	0	AF514397,1,1762	Eukaryota;Archaeplastida;Chloroplastida;Charophyta;Phragmoplastophyta;Zygnematophyceae;Zygnematales;Ancylonema;Ancylonema nordenskioeldii
OTU_4937	0	0	0	0	0.00214261	0	0	0	0	0	0	0	0	0	0	0	0	0	0	0	0.00535131	0	0	0.00107312	0	0	0	0	AF514397,1,1762	Eukaryota;Archaeplastida;Chloroplastida;Charophyta;Phragmoplastophyta;Zygnematophyceae;Zygnematales;Ancylonema;Ancylonema nordenskioeldii
OTU_4944	0	0	0	0.0278009	0	0.00328958	0	0	0	0.00704662	0.00505195	0.0279838	0	0.00706065	0.00661091	0.0103691	0.025641	0	0.0154048	0.00309598	0	0	0.00626894	0.0128775	0.00911619	0.00887521	0.00342302	0.0115393	AF514397,1,1762	Eukaryota;Archaeplastida;Chloroplastida;Charophyta;Phragmoplastophyta;Zygnematophyceae;Zygnematales;Ancylonema;Ancylonema nordenskioeldii
OTU_4946	0	0	0	0	0	0	0	0	0	0	0	0	0	0	0	0	0	0	0	0	0	0	0	0.00214625	0	0	0	0	AF514397,1,1762	Eukaryota;Archaeplastida;Chloroplastida;Charophyta;Phragmoplastophyta;Zygnematophyceae;Zygnematales;Ancylonema;Ancylonema nordenskioeldii
OTU_4947	0	0	0	0	0	0	0	0	0	0	0.00168398	0	0	0	0	0	0	0	0	0	0	0	0	0.00107312	0	0	0	0.00192322	AF514397,1,1762	Eukaryota;Archaeplastida;Chloroplastida;Charophyta;Phragmoplastophyta;Zygnematophyceae;Zygnematales;Ancylonema;Ancylonema nordenskioeldii
OTU_4958	0	0.00289931	0	0	0.00214261	0	0	0	0	0.00140932	0	0	0	0	0	0	0	0	0	0	0	0	0.00208965	0	0	0	0	0	AF514397,1,1762	Eukaryota;Archaeplastida;Chloroplastida;Charophyta;Phragmoplastophyta;Zygnematophyceae;Zygnematales;Ancylonema;Ancylonema nordenskioeldii
OTU_4965	0.0319489	0.0144965	0.016756	0	0.0107131	0	0	0.00508285	0	0.00704662	0.0134719	0	0.00627865	0	0.0330546	0	0	0.00916758	0.00770238	0.0185759	0.0107026	0.00831359	0.029255	0.0193162	0.00683714	0.0029584	0.010269	0.00384645	AF514397,1,1762	Eukaryota;Archaeplastida;Chloroplastida;Charophyta;Phragmoplastophyta;Zygnematophyceae;Zygnematales;Ancylonema;Ancylonema nordenskioeldii
OTU_4971	0	0	0	0	0	0	0	0	0	0	0	0	0	0	0	0	0	0	0	0	0	0	0	0	0.00455809	0	0	0.00192322	AF514397,1,1762	Eukaryota;Archaeplastida;Chloroplastida;Charophyta;Phragmoplastophyta;Zygnematophyceae;Zygnematales;Ancylonema;Ancylonema nordenskioeldii
OTU_4972	0	0.0289931	0.016756	0.0278009	0.0257113	0	0	0.00508285	0	0.00986527	0.0101039	0.0139919	0.00627865	0.021182	0.0198327	0.0103691	0	0	0.00770238	0.00619195	0.0107026	0	0.0449274	0.00321937	0.00911619	0.00591681	0	0.0153858	AF514397,1,1762	Eukaryota;Archaeplastida;Chloroplastida;Charophyta;Phragmoplastophyta;Zygnematophyceae;Zygnematales;Ancylonema;Ancylonema nordenskioeldii
OTU_4980	0	0	0	0	0	0	0	0	0	0	0	0	0	0	0	0	0	0	0	0	0	0	0.00104482	0	0	0	0	0	AF514397,1,1762	Eukaryota;Archaeplastida;Chloroplastida;Charophyta;Phragmoplastophyta;Zygnematophyceae;Zygnematales;Ancylonema;Ancylonema nordenskioeldii
OTU_4988	0	0	0	0	0	0	0	0	0	0	0	0	0	0	0	0	0	0	0	0	0	0	0.00104482	0	0	0	0	0	AF514397,1,1762	Eukaryota;Archaeplastida;Chloroplastida;Charophyta;Phragmoplastophyta;Zygnematophyceae;Zygnematales;Ancylonema;Ancylonema nordenskioeldii
OTU_4991	0	0	0	0	0.00214261	0	0	0	0	0.0056373	0.00168398	0	0.00313932	0	0	0	0	0	0	0	0.00535131	0	0.00208965	0.00214625	0.00455809	0.00591681	0	0	AF514397,1,1762	Eukaryota;Archaeplastida;Chloroplastida;Charophyta;Phragmoplastophyta;Zygnematophyceae;Zygnematales;Ancylonema;Ancylonema nordenskioeldii
OTU_4995	0	0	0	0	0	0	0	0	0	0	0	0	0	0	0	0	0	0	0	0	0	0	0.00104482	0	0	0	0	0	AF514397,1,1762	Eukaryota;Archaeplastida;Chloroplastida;Charophyta;Phragmoplastophyta;Zygnematophyceae;Zygnematales;Ancylonema;Ancylonema nordenskioeldii
OTU_4997	0	0	0	0	0	0	0	0	0	0	0	0	0	0	0	0	0	0	0	0	0	0	0.00208965	0.00214625	0	0	0	0	AF514397,1,1762	Eukaryota;Archaeplastida;Chloroplastida;Charophyta;Phragmoplastophyta;Zygnematophyceae;Zygnematales;Ancylonema;Ancylonema nordenskioeldii
OTU_5008	0	0.00289931	0.00558534	0	0.00642784	0.00328958	0	0.0101657	0.010623	0.0239585	0.0286277	0	0.00627865	0	0.00330546	0.0103691	0	0.0458379	0.00770238	0.0185759	0.0214053	0.0124704	0	0.00643874	0.0182324	0.0473345	0.010269	0.0230787	AF514397,1,1762	Eukaryota;Archaeplastida;Chloroplastida;Charophyta;Phragmoplastophyta;Zygnematophyceae;Zygnematales;Ancylonema;Ancylonema nordenskioeldii
OTU_501	0	0	0	0	0	0	0	0.0152486	0	0.0577823	0.0185238	0.0139919	0.00627865	0.00706065	0.00661091	0	0.025641	0.0183352	0.00770238	0.0278638	0.0160539	0.00415679	0.0188068	0.0332668	0.0341857	0.0798769	0.00342302	0.0115393	AF514397,1,1762	Eukaryota;Archaeplastida;Chloroplastida;Charophyta;Phragmoplastophyta;Zygnematophyceae;Zygnematales;Ancylonema;Ancylonema nordenskioeldii
OTU_5014	0	0	0	0	0	0	0	0	0	0	0	0	0	0	0	0	0	0	0	0	0	0	0	0	0.00227905	0	0	0	AF514397,1,1762	Eukaryota;Archaeplastida;Chloroplastida;Charophyta;Phragmoplastophyta;Zygnematophyceae;Zygnematales;Ancylonema;Ancylonema nordenskioeldii
OTU_5018	0	0	0.00558534	0	0	0	0	0	0	0	0.00168398	0	0	0	0	0	0	0	0.00770238	0	0	0	0.00208965	0.00214625	0	0.0029584	0	0	AF514397,1,1762	Eukaryota;Archaeplastida;Chloroplastida;Charophyta;Phragmoplastophyta;Zygnematophyceae;Zygnematales;Ancylonema;Ancylonema nordenskioeldii
OTU_5021	0	0	0.00558534	0	0.0128557	0.00657916	0.126502	0.0254143	0.00531152	0.0155026	0.0505195	0.0139919	0.00313932	0	0.00661091	0.0103691	0.0512821	0.0183352	0.0231071	0.00309598	0.0107026	0.0166272	0.00104482	0.00858498	0.00683714	0.0236672	0.00684603	0.0153858	AF514397,1,1762	Eukaryota;Archaeplastida;Chloroplastida;Charophyta;Phragmoplastophyta;Zygnematophyceae;Zygnematales;Ancylonema;Ancylonema nordenskioeldii
OTU_5025	0	0	0	0	0	0	0	0	0	0	0	0	0	0	0	0	0	0	0	0	0	0	0	0	0.00227905	0.0029584	0	0	AF514397,1,1762	Eukaryota;Archaeplastida;Chloroplastida;Charophyta;Phragmoplastophyta;Zygnematophyceae;Zygnematales;Ancylonema;Ancylonema nordenskioeldii
OTU_5026	0	0	0	0	0	0	0	0	0	0.00140932	0.00336797	0	0	0	0	0	0	0	0.00770238	0	0	0	0.00313447	0.00321937	0.00227905	0.00887521	0	0.00384645	AF514397,1,1762	Eukaryota;Archaeplastida;Chloroplastida;Charophyta;Phragmoplastophyta;Zygnematophyceae;Zygnematales;Ancylonema;Ancylonema nordenskioeldii
OTU_5029	0	0	0	0	0	0	0	0	0	0	0	0	0	0	0	0	0	0	0	0	0	0	0	0	0.00227905	0	0	0	AF514397,1,1762	Eukaryota;Archaeplastida;Chloroplastida;Charophyta;Phragmoplastophyta;Zygnematophyceae;Zygnematales;Ancylonema;Ancylonema nordenskioeldii
OTU_5045	0	0	0	0	0	0	0	0	0	0	0	0	0	0	0	0	0	0	0	0	0	0	0	0.00107312	0.00227905	0	0	0	AF514397,1,1762	Eukaryota;Archaeplastida;Chloroplastida;Charophyta;Phragmoplastophyta;Zygnematophyceae;Zygnematales;Ancylonema;Ancylonema nordenskioeldii
OTU_5046	0	0	0	0	0	0	0	0	0	0.00704662	0.00841992	0	0.00313932	0	0.00661091	0.0103691	0.025641	0.00458379	0.00770238	0.00619195	0.0160539	0	0.00522411	0.0128775	0.0113952	0.0207088	0.00342302	0.0115393	AF514397,1,1762	Eukaryota;Archaeplastida;Chloroplastida;Charophyta;Phragmoplastophyta;Zygnematophyceae;Zygnematales;Ancylonema;Ancylonema nordenskioeldii
OTU_5048	0	0	0	0	0	0	0	0	0	0	0	0	0	0	0	0	0	0	0	0	0	0	0	0	0.00227905	0	0	0	AF514397,1,1762	Eukaryota;Archaeplastida;Chloroplastida;Charophyta;Phragmoplastophyta;Zygnematophyceae;Zygnematales;Ancylonema;Ancylonema nordenskioeldii
OTU_5052	0	0.00289931	0	0	0.00214261	0	0	0	0	0	0.00336797	0	0	0.00706065	0.00661091	0	0	0.0275028	0	0.0185759	0.0107026	0	0.00940341	0.00536561	0.00683714	0.00591681	0.00342302	0.00576967	AF514397,1,1762	Eukaryota;Archaeplastida;Chloroplastida;Charophyta;Phragmoplastophyta;Zygnematophyceae;Zygnematales;Ancylonema;Ancylonema nordenskioeldii
OTU_5061	0	0	0	0	0	0	0	0	0	0	0	0	0	0	0	0	0	0	0	0	0	0.00415679	0.00104482	0.00214625	0	0	0	0	AF514397,1,1762	Eukaryota;Archaeplastida;Chloroplastida;Charophyta;Phragmoplastophyta;Zygnematophyceae;Zygnematales;Ancylonema;Ancylonema nordenskioeldii
OTU_5062	0.0319489	0	0	0.0278009	0.00642784	0	0	0	0.00531152	0.0140932	0.00673593	0	0.00627865	0.0141213	0.00991637	0	0	0	0	0.0154799	0.0107026	0.00831359	0.00940341	0.0128775	0.00683714	0	0.00342302	0.00384645	AF514397,1,1762	Eukaryota;Archaeplastida;Chloroplastida;Charophyta;Phragmoplastophyta;Zygnematophyceae;Zygnematales;Ancylonema;Ancylonema nordenskioeldii
OTU_5063	0	0	0	0	0	0	0	0	0	0	0	0	0.00627865	0	0	0	0	0	0	0	0.00535131	0	0.00417929	0.00429249	0.00227905	0	0	0	AF514397,1,1762	Eukaryota;Archaeplastida;Chloroplastida;Charophyta;Phragmoplastophyta;Zygnematophyceae;Zygnematales;Ancylonema;Ancylonema nordenskioeldii
OTU_5064	0	0	0	0	0	0	0	0	0	0	0	0	0	0	0	0	0	0	0	0	0	0	0	0.00107312	0	0	0	0	AF514397,1,1762	Eukaryota;Archaeplastida;Chloroplastida;Charophyta;Phragmoplastophyta;Zygnematophyceae;Zygnematales;Ancylonema;Ancylonema nordenskioeldii
OTU_5065	0	0	0	0	0	0	0	0	0	0	0.00168398	0	0	0	0	0	0	0	0	0	0	0	0.00104482	0.00107312	0	0	0	0	AF514397,1,1762	Eukaryota;Archaeplastida;Chloroplastida;Charophyta;Phragmoplastophyta;Zygnematophyceae;Zygnematales;Ancylonema;Ancylonema nordenskioeldii
OTU_5066	0	0	0	0	0	0	0	0	0	0	0	0	0	0	0	0	0	0	0	0	0	0	0	0.00107312	0	0	0	0	AF514397,1,1762	Eukaryota;Archaeplastida;Chloroplastida;Charophyta;Phragmoplastophyta;Zygnematophyceae;Zygnematales;Ancylonema;Ancylonema nordenskioeldii
OTU_5070	0	0	0	0	0	0	0	0	0	0	0	0	0	0	0	0	0	0	0	0	0	0	0	0.00107312	0	0	0	0	AF514397,1,1762	Eukaryota;Archaeplastida;Chloroplastida;Charophyta;Phragmoplastophyta;Zygnematophyceae;Zygnematales;Ancylonema;Ancylonema nordenskioeldii
OTU_5073	0	0	0	0	0	0	0	0	0	0	0	0	0	0	0.00330546	0	0	0	0	0	0	0	0	0.00107312	0	0	0	0	AF514397,1,1762	Eukaryota;Archaeplastida;Chloroplastida;Charophyta;Phragmoplastophyta;Zygnematophyceae;Zygnematales;Ancylonema;Ancylonema nordenskioeldii
OTU_5081	0	0	0	0	0.00214261	0	0	0	0	0.00140932	0	0	0	0	0	0	0	0	0	0	0	0	0	0.00321937	0	0.0029584	0	0	AF514397,1,1762	Eukaryota;Archaeplastida;Chloroplastida;Charophyta;Phragmoplastophyta;Zygnematophyceae;Zygnematales;Ancylonema;Ancylonema nordenskioeldii
OTU_5084	0	0	0	0	0	0	0	0	0	0	0	0	0	0	0	0	0	0	0	0	0	0	0	0.00107312	0	0	0	0	AF514397,1,1762	Eukaryota;Archaeplastida;Chloroplastida;Charophyta;Phragmoplastophyta;Zygnematophyceae;Zygnematales;Ancylonema;Ancylonema nordenskioeldii
OTU_5088	0	0	0	0	0	0	0	0	0	0	0	0	0	0	0	0	0	0	0	0	0	0	0	0.00107312	0	0	0	0	AF514397,1,1762	Eukaryota;Archaeplastida;Chloroplastida;Charophyta;Phragmoplastophyta;Zygnematophyceae;Zygnematales;Ancylonema;Ancylonema nordenskioeldii
OTU_5092	0	0	0	0	0	0	0	0	0	0	0	0	0	0	0.00330546	0	0	0	0	0	0	0	0	0.00107312	0	0	0	0	AF514397,1,1762	Eukaryota;Archaeplastida;Chloroplastida;Charophyta;Phragmoplastophyta;Zygnematophyceae;Zygnematales;Ancylonema;Ancylonema nordenskioeldii
OTU_5093	0	0	0	0	0	0	0	0	0	0	0	0	0	0	0	0	0	0.00458379	0	0	0	0	0.00104482	0.00107312	0.00227905	0	0	0	AF514397,1,1762	Eukaryota;Archaeplastida;Chloroplastida;Charophyta;Phragmoplastophyta;Zygnematophyceae;Zygnematales;Ancylonema;Ancylonema nordenskioeldii
OTU_5096	0	0	0	0	0	0	0	0	0	0	0	0	0	0	0.00330546	0	0	0	0	0	0	0	0	0.00107312	0	0	0	0	AF514397,1,1762	Eukaryota;Archaeplastida;Chloroplastida;Charophyta;Phragmoplastophyta;Zygnematophyceae;Zygnematales;Ancylonema;Ancylonema nordenskioeldii
OTU_5102	0	0	0.00558534	0	0	0	0	0	0	0	0	0	0	0	0	0	0	0	0	0	0	0	0	0.00214625	0	0	0	0	AF514397,1,1762	Eukaryota;Archaeplastida;Chloroplastida;Charophyta;Phragmoplastophyta;Zygnematophyceae;Zygnematales;Ancylonema;Ancylonema nordenskioeldii
OTU_5103	0	0	0	0	0	0	0	0	0	0	0	0	0	0	0	0	0	0	0	0	0	0	0.00104482	0.00321937	0	0	0	0	AF514397,1,1762	Eukaryota;Archaeplastida;Chloroplastida;Charophyta;Phragmoplastophyta;Zygnematophyceae;Zygnematales;Ancylonema;Ancylonema nordenskioeldii
OTU_5104	0	0	0	0	0	0	0	0	0	0	0	0	0	0	0	0	0	0	0	0	0	0	0	0.00107312	0	0	0	0	AF514397,1,1762	Eukaryota;Archaeplastida;Chloroplastida;Charophyta;Phragmoplastophyta;Zygnematophyceae;Zygnematales;Ancylonema;Ancylonema nordenskioeldii
OTU_5105	0	0	0.00558534	0	0	0	0	0	0	0	0	0	0	0	0	0	0	0	0	0	0	0	0	0.00107312	0	0	0	0	AF514397,1,1762	Eukaryota;Archaeplastida;Chloroplastida;Charophyta;Phragmoplastophyta;Zygnematophyceae;Zygnematales;Ancylonema;Ancylonema nordenskioeldii
OTU_5108	0	0	0	0	0	0	0	0	0	0	0	0	0	0	0	0	0	0	0	0	0	0	0	0.00107312	0	0	0	0	AF514397,1,1762	Eukaryota;Archaeplastida;Chloroplastida;Charophyta;Phragmoplastophyta;Zygnematophyceae;Zygnematales;Ancylonema;Ancylonema nordenskioeldii
OTU_5120	0	0	0	0	0	0	0	0	0	0	0	0	0	0	0	0	0	0	0	0	0	0	0.00104482	0	0	0	0	0	AF514397,1,1762	Eukaryota;Archaeplastida;Chloroplastida;Charophyta;Phragmoplastophyta;Zygnematophyceae;Zygnematales;Ancylonema;Ancylonema nordenskioeldii
OTU_5125	0	0	0	0	0	0	0	0	0	0	0.00168398	0	0	0	0	0	0	0	0	0	0	0	0.00104482	0	0	0	0	0	AF514397,1,1762	Eukaryota;Archaeplastida;Chloroplastida;Charophyta;Phragmoplastophyta;Zygnematophyceae;Zygnematales;Ancylonema;Ancylonema nordenskioeldii
OTU_5141	0	0	0	0	0	0	0	0	0	0	0	0	0	0	0	0	0	0	0	0	0	0	0.00104482	0	0	0	0	0	AF514397,1,1762	Eukaryota;Archaeplastida;Chloroplastida;Charophyta;Phragmoplastophyta;Zygnematophyceae;Zygnematales;Ancylonema;Ancylonema nordenskioeldii
OTU_5144	0	0.0521875	0.0893655	0.0278009	0.0342818	0	0.0316256	0.0101657	0	0.121202	0.0707273	0.0699594	0.0345326	0.0423639	0.112386	0.0414766	0.0512821	0.0366703	0.0924286	0.0619195	0.0481618	0.0789791	0.0940341	0.105166	0.097999	0.0502929	0.0581913	0.0653896	AF514397,1,1762	Eukaryota;Archaeplastida;Chloroplastida;Charophyta;Phragmoplastophyta;Zygnematophyceae;Zygnematales;Ancylonema;Ancylonema nordenskioeldii
OTU_5161	0	0	0	0	0.00214261	0	0	0	0	0.00281865	0.00336797	0	0	0	0.00661091	0	0	0.00458379	0.00770238	0	0.00535131	0	0.00522411	0.00643874	0.00683714	0.0029584	0.00342302	0.00192322	AF514397,1,1762	Eukaryota;Archaeplastida;Chloroplastida;Charophyta;Phragmoplastophyta;Zygnematophyceae;Zygnematales;Ancylonema;Ancylonema nordenskioeldii
OTU_5169	0	0	0	0	0	0	0	0	0	0	0	0	0	0	0	0	0	0	0	0	0	0	0.00104482	0	0	0	0	0	AF514397,1,1762	Eukaryota;Archaeplastida;Chloroplastida;Charophyta;Phragmoplastophyta;Zygnematophyceae;Zygnematales;Ancylonema;Ancylonema nordenskioeldii
OTU_5191	0	0	0	0	0	0	0	0	0	0	0	0	0	0	0	0	0	0	0	0	0	0	0.00104482	0	0	0	0	0	AF514397,1,1762	Eukaryota;Archaeplastida;Chloroplastida;Charophyta;Phragmoplastophyta;Zygnematophyceae;Zygnematales;Ancylonema;Ancylonema nordenskioeldii
OTU_5192	0	0	0	0	0	0	0	0	0	0	0	0	0	0	0	0	0	0	0	0	0	0	0.00104482	0	0	0	0	0	AF514397,1,1762	Eukaryota;Archaeplastida;Chloroplastida;Charophyta;Phragmoplastophyta;Zygnematophyceae;Zygnematales;Ancylonema;Ancylonema nordenskioeldii
OTU_5206	0	0.00289931	0	0	0.00214261	0.00328958	0	0	0	0.00704662	0.00505195	0.0139919	0	0	0	0	0.025641	0.00458379	0	0	0.00535131	0.00415679	0.00626894	0.00429249	0.0113952	0	0.010269	0.017309	AF514397,1,1762	Eukaryota;Archaeplastida;Chloroplastida;Charophyta;Phragmoplastophyta;Zygnematophyceae;Zygnematales;Ancylonema;Ancylonema nordenskioeldii
OTU_5210	0	0.00579861	0	0	0	0	0	0	0	0.00845594	0.00168398	0	0	0	0.00330546	0	0	0.0137514	0.00770238	0.00619195	0.00535131	0	0.00835858	0.0214625	0.0273486	0.0236672	0.0171151	0.0153858	AF514397,1,1762	Eukaryota;Archaeplastida;Chloroplastida;Charophyta;Phragmoplastophyta;Zygnematophyceae;Zygnematales;Ancylonema;Ancylonema nordenskioeldii
OTU_5229	0	0	0	0	0	0	0	0	0	0	0	0	0	0	0	0	0	0	0	0	0	0.00415679	0	0.00214625	0	0	0	0	AF514397,1,1762	Eukaryota;Archaeplastida;Chloroplastida;Charophyta;Phragmoplastophyta;Zygnematophyceae;Zygnematales;Ancylonema;Ancylonema nordenskioeldii
OTU_5256	0	0	0	0	0	0	0	0	0	0	0	0	0	0	0	0	0	0	0	0	0	0	0.00104482	0.00107312	0	0	0	0	AF514397,1,1762	Eukaryota;Archaeplastida;Chloroplastida;Charophyta;Phragmoplastophyta;Zygnematophyceae;Zygnematales;Ancylonema;Ancylonema nordenskioeldii
OTU_5286	0	0	0	0	0	0	0	0	0	0	0	0	0	0	0	0	0	0	0	0	0	0	0.00104482	0	0	0	0	0	AF514397,1,1762	Eukaryota;Archaeplastida;Chloroplastida;Charophyta;Phragmoplastophyta;Zygnematophyceae;Zygnematales;Ancylonema;Ancylonema nordenskioeldii
OTU_5292	0	0	0	0	0	0	0	0	0	0	0	0	0	0	0	0	0	0	0	0	0	0	0.00104482	0	0	0	0	0	AF514397,1,1762	Eukaryota;Archaeplastida;Chloroplastida;Charophyta;Phragmoplastophyta;Zygnematophyceae;Zygnematales;Ancylonema;Ancylonema nordenskioeldii
OTU_5297	0	0	0	0	0	0	0	0	0	0	0.00168398	0	0	0	0	0	0	0	0	0	0	0	0.00104482	0	0	0	0	0	AF514397,1,1762	Eukaryota;Archaeplastida;Chloroplastida;Charophyta;Phragmoplastophyta;Zygnematophyceae;Zygnematales;Ancylonema;Ancylonema nordenskioeldii
OTU_5303	0	0.00289931	0	0	0	0	0	0	0	0.00140932	0	0	0	0	0	0	0	0	0	0	0	0	0.00104482	0	0	0	0	0	AF514397,1,1762	Eukaryota;Archaeplastida;Chloroplastida;Charophyta;Phragmoplastophyta;Zygnematophyceae;Zygnematales;Ancylonema;Ancylonema nordenskioeldii
OTU_5308	0	0	0	0	0.00214261	0	0	0	0	0	0	0.0139919	0	0	0	0	0	0	0	0	0	0	0	0	0	0	0	0	AF514397,1,1762	Eukaryota;Archaeplastida;Chloroplastida;Charophyta;Phragmoplastophyta;Zygnematophyceae;Zygnematales;Ancylonema;Ancylonema nordenskioeldii
OTU_5311	0	0	0	0	0.00214261	0	0	0	0	0	0.00336797	0	0	0	0	0	0	0	0	0	0	0	0	0	0	0	0	0	AF514397,1,1762	Eukaryota;Archaeplastida;Chloroplastida;Charophyta;Phragmoplastophyta;Zygnematophyceae;Zygnematales;Ancylonema;Ancylonema nordenskioeldii
OTU_5330	0	0.0144965	0.0111707	0	0.0342818	0.0131583	0.0316256	0.0406628	0.0212461	0.047917	0.0454676	0.0279838	0	0.00706065	0.00661091	0.0207383	0.025641	0.00916758	0.00770238	0.00928793	0.0107026	0.0124704	0.00835858	0.00429249	0.0113952	0.0118336	0.00342302	0.00961612	AF514397,1,1762	Eukaryota;Archaeplastida;Chloroplastida;Charophyta;Phragmoplastophyta;Zygnematophyceae;Zygnematales;Ancylonema;Ancylonema nordenskioeldii
OTU_5340	0	0	0	0	0	0	0	0	0	0.00140932	0	0	0	0	0	0	0	0	0	0	0	0	0	0.00107312	0	0	0	0	AF514397,1,1762	Eukaryota;Archaeplastida;Chloroplastida;Charophyta;Phragmoplastophyta;Zygnematophyceae;Zygnematales;Ancylonema;Ancylonema nordenskioeldii
OTU_5351	0	0	0	0	0	0	0	0	0	0	0	0	0	0	0	0	0	0	0	0	0	0	0.00313447	0.00214625	0	0	0	0	AF514397,1,1762	Eukaryota;Archaeplastida;Chloroplastida;Charophyta;Phragmoplastophyta;Zygnematophyceae;Zygnematales;Ancylonema;Ancylonema nordenskioeldii
OTU_5359	0	0	0	0	0	0	0	0	0	0	0	0	0	0	0	0	0	0	0	0	0	0	0.00208965	0	0	0	0	0	AF514397,1,1762	Eukaryota;Archaeplastida;Chloroplastida;Charophyta;Phragmoplastophyta;Zygnematophyceae;Zygnematales;Ancylonema;Ancylonema nordenskioeldii
OTU_5383	0	0.00289931	0	0	0.00428522	0.00328958	0	0	0	0.00281865	0.00168398	0.0139919	0.00627865	0	0.0231382	0	0	0	0	0.00619195	0.0107026	0.0124704	0.0135827	0.0096581	0.00455809	0.0029584	0.00342302	0.00384645	AF514397,1,1762	Eukaryota;Archaeplastida;Chloroplastida;Charophyta;Phragmoplastophyta;Zygnematophyceae;Zygnematales;Ancylonema;Ancylonema nordenskioeldii
OTU_5396	0	0	0	0	0	0	0	0	0	0	0	0	0	0	0	0	0	0	0	0	0	0	0.00104482	0	0	0	0	0	AF514397,1,1762	Eukaryota;Archaeplastida;Chloroplastida;Charophyta;Phragmoplastophyta;Zygnematophyceae;Zygnematales;Ancylonema;Ancylonema nordenskioeldii
OTU_5397	0	0	0	0	0	0	0	0	0	0	0	0	0	0	0	0	0	0	0	0	0	0	0.00104482	0	0	0	0	0	AF514397,1,1762	Eukaryota;Archaeplastida;Chloroplastida;Charophyta;Phragmoplastophyta;Zygnematophyceae;Zygnematales;Ancylonema;Ancylonema nordenskioeldii
OTU_5410	0	0	0	0	0	0	0	0	0	0	0	0	0	0	0	0	0	0	0.00770238	0	0	0	0.00208965	0	0	0	0	0	AF514397,1,1762	Eukaryota;Archaeplastida;Chloroplastida;Charophyta;Phragmoplastophyta;Zygnematophyceae;Zygnematales;Ancylonema;Ancylonema nordenskioeldii
OTU_5423	0	0	0	0	0	0	0	0	0	0	0	0	0	0	0	0	0	0	0	0	0	0	0	0	0	0	0	0	AF514397,1,1762	Eukaryota;Archaeplastida;Chloroplastida;Charophyta;Phragmoplastophyta;Zygnematophyceae;Zygnematales;Ancylonema;Ancylonema nordenskioeldii
OTU_5448	0	0	0	0	0.00214261	0	0	0	0	0.00140932	0	0.0139919	0	0	0	0	0	0.00458379	0	0.00309598	0	0	0	0	0.00455809	0	0	0.00192322	AF514397,1,1762	Eukaryota;Archaeplastida;Chloroplastida;Charophyta;Phragmoplastophyta;Zygnematophyceae;Zygnematales;Ancylonema;Ancylonema nordenskioeldii
OTU_5459	0	0	0	0	0	0	0	0	0	0	0	0	0	0	0	0	0	0	0	0	0	0	0	0	0	0	0	0	AF514397,1,1762	Eukaryota;Archaeplastida;Chloroplastida;Charophyta;Phragmoplastophyta;Zygnematophyceae;Zygnematales;Ancylonema;Ancylonema nordenskioeldii
OTU_5462	0	0	0	0	0	0	0	0	0	0.00140932	0	0	0	0	0.00330546	0	0	0	0	0	0	0	0	0	0	0	0	0	AF514397,1,1762	Eukaryota;Archaeplastida;Chloroplastida;Charophyta;Phragmoplastophyta;Zygnematophyceae;Zygnematales;Ancylonema;Ancylonema nordenskioeldii
OTU_5480	0	0	0	0	0	0	0	0	0	0	0	0	0	0	0	0	0	0	0	0.00619195	0	0	0.00104482	0	0	0	0	0	AF514397,1,1762	Eukaryota;Archaeplastida;Chloroplastida;Charophyta;Phragmoplastophyta;Zygnematophyceae;Zygnematales;Ancylonema;Ancylonema nordenskioeldii
OTU_5499	0	0	0	0	0	0	0	0	0	0	0	0	0	0	0	0	0	0	0	0.00309598	0	0	0	0	0	0	0	0	AF514397,1,1762	Eukaryota;Archaeplastida;Chloroplastida;Charophyta;Phragmoplastophyta;Zygnematophyceae;Zygnematales;Ancylonema;Ancylonema nordenskioeldii
OTU_5534	0	0	0	0	0	0	0	0	0	0	0	0	0	0	0	0	0	0	0	0	0	0	0	0	0	0	0	0	AF514397,1,1762	Eukaryota;Archaeplastida;Chloroplastida;Charophyta;Phragmoplastophyta;Zygnematophyceae;Zygnematales;Ancylonema;Ancylonema nordenskioeldii
OTU_5540	0	0	0	0	0	0	0	0	0	0	0	0	0	0	0	0	0	0	0	0	0	0	0	0.00214625	0.00227905	0	0	0	AF514397,1,1762	Eukaryota;Archaeplastida;Chloroplastida;Charophyta;Phragmoplastophyta;Zygnematophyceae;Zygnematales;Ancylonema;Ancylonema nordenskioeldii
OTU_5558	0	0.00289931	0	0.0278009	0	0	0	0.00508285	0	0.0056373	0.00841992	0	0.00313932	0	0.00330546	0	0	0	0.0154048	0.00619195	0	0.00831359	0.00313447	0.00429249	0.0182324	0.00887521	0.00342302	0.0115393	AF514397,1,1762	Eukaryota;Archaeplastida;Chloroplastida;Charophyta;Phragmoplastophyta;Zygnematophyceae;Zygnematales;Ancylonema;Ancylonema nordenskioeldii
OTU_5563	0	0	0	0	0	0	0	0	0	0	0.00168398	0	0	0	0	0	0	0	0	0	0	0	0	0	0	0	0	0	AF514397,1,1762	Eukaryota;Archaeplastida;Chloroplastida;Charophyta;Phragmoplastophyta;Zygnematophyceae;Zygnematales;Ancylonema;Ancylonema nordenskioeldii
OTU_5570	0	0.00579861	0	0	0	0	0	0	0	0.00845594	0.00505195	0	0	0	0.00330546	0	0	0.00458379	0.0154048	0.00309598	0	0	0.00104482	0.00643874	0.0182324	0.014792	0.00342302	0.00384645	AF514397,1,1762	Eukaryota;Archaeplastida;Chloroplastida;Charophyta;Phragmoplastophyta;Zygnematophyceae;Zygnematales;Ancylonema;Ancylonema nordenskioeldii
OTU_5578	0	0	0	0	0	0	0	0	0	0	0	0	0	0	0	0	0	0	0	0	0	0.00415679	0	0	0	0	0	0	AF514397,1,1762	Eukaryota;Archaeplastida;Chloroplastida;Charophyta;Phragmoplastophyta;Zygnematophyceae;Zygnematales;Ancylonema;Ancylonema nordenskioeldii
OTU_5587	0	0	0.00558534	0	0	0	0	0	0	0	0	0	0	0	0	0	0	0	0	0	0	0.00415679	0	0	0.00227905	0	0	0	AF514397,1,1762	Eukaryota;Archaeplastida;Chloroplastida;Charophyta;Phragmoplastophyta;Zygnematophyceae;Zygnematales;Ancylonema;Ancylonema nordenskioeldii
OTU_5589	0	0	0	0	0	0	0	0.00508285	0	0	0	0	0	0	0	0	0	0	0	0	0	0	0	0	0	0	0	0	AF514397,1,1762	Eukaryota;Archaeplastida;Chloroplastida;Charophyta;Phragmoplastophyta;Zygnematophyceae;Zygnematales;Ancylonema;Ancylonema nordenskioeldii
OTU_5615	0	0	0	0	0	0	0	0	0	0	0	0	0	0	0	0	0	0	0	0.00309598	0.00535131	0	0	0	0	0	0	0	AF514397,1,1762	Eukaryota;Archaeplastida;Chloroplastida;Charophyta;Phragmoplastophyta;Zygnematophyceae;Zygnematales;Ancylonema;Ancylonema nordenskioeldii
OTU_5618	0.0319489	0	0	0	0	0	0	0	0	0	0.00168398	0	0	0	0	0	0	0	0	0	0.00535131	0.00415679	0	0.00107312	0	0	0	0	AF514397,1,1762	Eukaryota;Archaeplastida;Chloroplastida;Charophyta;Phragmoplastophyta;Zygnematophyceae;Zygnematales;Ancylonema;Ancylonema nordenskioeldii
OTU_5647	0	0	0	0	0.00214261	0	0	0	0	0.00281865	0.00168398	0	0	0	0	0	0	0	0	0.00309598	0.00535131	0.0124704	0.00313447	0.00321937	0.00227905	0	0	0.00384645	AF514397,1,1762	Eukaryota;Archaeplastida;Chloroplastida;Charophyta;Phragmoplastophyta;Zygnematophyceae;Zygnematales;Ancylonema;Ancylonema nordenskioeldii
OTU_5677	0	0	0	0	0	0	0	0	0	0	0	0	0	0	0	0	0	0	0	0.00309598	0	0	0	0	0	0	0	0	AF514397,1,1762	Eukaryota;Archaeplastida;Chloroplastida;Charophyta;Phragmoplastophyta;Zygnematophyceae;Zygnematales;Ancylonema;Ancylonema nordenskioeldii
OTU_5683	0	0	0	0	0	0	0	0	0	0	0	0	0	0	0	0	0	0	0	0.00309598	0	0	0.00208965	0.00107312	0	0	0	0	AF514397,1,1762	Eukaryota;Archaeplastida;Chloroplastida;Charophyta;Phragmoplastophyta;Zygnematophyceae;Zygnematales;Ancylonema;Ancylonema nordenskioeldii
OTU_569	0.0638978	0.00579861	0.0111707	0	0.00642784	0	0	0	0	0.0310051	0.00673593	0.0139919	0	0	0	0	0	0.00916758	0.00770238	0.00619195	0.0160539	0.00415679	0.0114931	0.0268281	0.00455809	0.0029584	0	0.00192322	AF514397,1,1762	Eukaryota;Archaeplastida;Chloroplastida;Charophyta;Phragmoplastophyta;Zygnematophyceae;Zygnematales;Ancylonema;Ancylonema nordenskioeldii
OTU_5704	0	0	0	0	0	0	0	0	0	0	0	0	0	0	0	0.0103691	0	0	0.0154048	0.00309598	0.00535131	0	0.00104482	0.00107312	0.00227905	0.0029584	0	0.00192322	AF514397,1,1762	Eukaryota;Archaeplastida;Chloroplastida;Charophyta;Phragmoplastophyta;Zygnematophyceae;Zygnematales;Ancylonema;Ancylonema nordenskioeldii
OTU_5758	0	0.00289931	0	0.0278009	0	0.00328958	0	0	0	0.00140932	0.00168398	0	0	0	0	0	0	0	0	0	0	0	0	0.00107312	0	0	0	0	AF514397,1,1762	Eukaryota;Archaeplastida;Chloroplastida;Charophyta;Phragmoplastophyta;Zygnematophyceae;Zygnematales;Ancylonema;Ancylonema nordenskioeldii
OTU_5761	0	0.00289931	0	0	0	0	0	0	0	0	0	0	0	0	0	0	0	0	0	0	0	0	0	0	0	0	0	0	AF514397,1,1762	Eukaryota;Archaeplastida;Chloroplastida;Charophyta;Phragmoplastophyta;Zygnematophyceae;Zygnematales;Ancylonema;Ancylonema nordenskioeldii
OTU_5773	0	0	0	0	0	0	0	0	0	0	0.00168398	0	0	0	0	0	0	0	0	0	0	0	0	0	0	0	0	0.00384645	AF514397,1,1762	Eukaryota;Archaeplastida;Chloroplastida;Charophyta;Phragmoplastophyta;Zygnematophyceae;Zygnematales;Ancylonema;Ancylonema nordenskioeldii
OTU_5793	0	0	0	0	0	0	0	0	0	0	0	0	0	0	0	0	0	0.00916758	0	0.00309598	0	0.00415679	0.00104482	0.00214625	0.00227905	0.0029584	0.00342302	0.00192322	AF514397,1,1762	Eukaryota;Archaeplastida;Chloroplastida;Charophyta;Phragmoplastophyta;Zygnematophyceae;Zygnematales;Ancylonema;Ancylonema nordenskioeldii
OTU_5794	0	0.00289931	0	0	0	0	0	0	0	0	0.00168398	0	0	0	0.00330546	0	0	0	0	0	0	0	0	0	0	0	0	0	AF514397,1,1762	Eukaryota;Archaeplastida;Chloroplastida;Charophyta;Phragmoplastophyta;Zygnematophyceae;Zygnematales;Ancylonema;Ancylonema nordenskioeldii
OTU_5804	0	0.00289931	0	0	0	0	0	0	0	0	0	0	0	0	0	0	0	0	0	0	0	0.00415679	0.00104482	0	0	0	0	0	AF514397,1,1762	Eukaryota;Archaeplastida;Chloroplastida;Charophyta;Phragmoplastophyta;Zygnematophyceae;Zygnematales;Ancylonema;Ancylonema nordenskioeldii
OTU_5816	0	0	0	0.0278009	0.00214261	0	0	0	0	0.0056373	0.00841992	0	0.00313932	0	0.00661091	0.0103691	0	0.00916758	0.0154048	0	0.00535131	0	0.00313447	0.0096581	0.00911619	0.00887521	0.00342302	0.0153858	AF514397,1,1762	Eukaryota;Archaeplastida;Chloroplastida;Charophyta;Phragmoplastophyta;Zygnematophyceae;Zygnematales;Ancylonema;Ancylonema nordenskioeldii
OTU_582	0	0.0115972	0	0	0.0128557	0.00657916	0	0	0.0159346	0.00986527	0.0151559	0.0419757	0.00941797	0.0141213	0.0132218	0	0	0.0275028	0.0154048	0.00619195	0.0107026	0.00415679	0.017762	0.00536561	0.0205114	0.014792	0.010269	0.0134626	AF514397,1,1762	Eukaryota;Archaeplastida;Chloroplastida;Charophyta;Phragmoplastophyta;Zygnematophyceae;Zygnematales;Ancylonema;Ancylonema nordenskioeldii
OTU_5844	0	0.00289931	0	0	0.00214261	0	0	0	0	0	0	0	0	0	0	0	0	0	0	0	0	0	0	0.00107312	0	0	0	0	AF514397,1,1762	Eukaryota;Archaeplastida;Chloroplastida;Charophyta;Phragmoplastophyta;Zygnematophyceae;Zygnematales;Ancylonema;Ancylonema nordenskioeldii
OTU_5876	0	0	0	0	0	0	0	0	0	0	0	0	0	0	0	0	0	0	0	0	0	0	0	0	0	0.0029584	0	0	AF514397,1,1762	Eukaryota;Archaeplastida;Chloroplastida;Charophyta;Phragmoplastophyta;Zygnematophyceae;Zygnematales;Ancylonema;Ancylonema nordenskioeldii
OTU_588	0.0638978	0.0231945	0.0279267	0.0278009	0.0214261	0.0197375	0	0.0101657	0.0159346	0.00281865	0	0	0.00627865	0.00706065	0.00661091	0.0207383	0.025641	0	0.00770238	0	0	0	0	0.00107312	0	0.0029584	0	0.00384645	AF514397,1,1762	Eukaryota;Archaeplastida;Chloroplastida;Charophyta;Phragmoplastophyta;Zygnematophyceae;Zygnematales;Ancylonema;Ancylonema nordenskioeldii
OTU_5892	0	0	0	0	0.00214261	0	0	0	0	0	0.00168398	0	0	0	0	0	0	0.00458379	0	0.00309598	0	0	0.00208965	0	0	0.00591681	0.00342302	0.00192322	AF514397,1,1762	Eukaryota;Archaeplastida;Chloroplastida;Charophyta;Phragmoplastophyta;Zygnematophyceae;Zygnematales;Ancylonema;Ancylonema nordenskioeldii
OTU_5942	0	0	0	0	0	0	0	0	0	0	0	0	0	0	0	0	0	0	0	0	0	0	0	0	0	0.0029584	0	0	AF514397,1,1762	Eukaryota;Archaeplastida;Chloroplastida;Charophyta;Phragmoplastophyta;Zygnematophyceae;Zygnematales;Ancylonema;Ancylonema nordenskioeldii
OTU_5960	0	0	0	0	0	0	0	0	0	0	0	0	0	0	0	0	0	0	0	0	0	0	0	0	0	0	0.00342302	0	AF514397,1,1762	Eukaryota;Archaeplastida;Chloroplastida;Charophyta;Phragmoplastophyta;Zygnematophyceae;Zygnematales;Ancylonema;Ancylonema nordenskioeldii
OTU_5967	0	0.00869792	0.0279267	0	0.0107131	0	0	0	0	0.0253678	0.00673593	0	0.0156966	0.00706065	0.0231382	0.0103691	0.0512821	0.00916758	0.0231071	0.0154799	0.0267566	0.020784	0.0219413	0.0214625	0.00683714	0.00591681	0.00684603	0.0192322	AF514397,1,1762	Eukaryota;Archaeplastida;Chloroplastida;Charophyta;Phragmoplastophyta;Zygnematophyceae;Zygnematales;Ancylonema;Ancylonema nordenskioeldii
OTU_5969	0	0	0	0	0	0	0	0	0	0	0	0	0	0	0	0	0	0	0	0	0	0	0	0	0	0	0.00342302	0	AF514397,1,1762	Eukaryota;Archaeplastida;Chloroplastida;Charophyta;Phragmoplastophyta;Zygnematophyceae;Zygnematales;Ancylonema;Ancylonema nordenskioeldii
OTU_5978	0	0.00289931	0.0279267	0	0.00857045	0	0	0	0	0.0169119	0.0168398	0	0.00627865	0.021182	0.0132218	0.0103691	0	0	0.00770238	0.00309598	0.00535131	0.020784	0.0167172	0.0182431	0.0159533	0.0029584	0.00684603	0.0076929	AF514397,1,1762	Eukaryota;Archaeplastida;Chloroplastida;Charophyta;Phragmoplastophyta;Zygnematophyceae;Zygnematales;Ancylonema;Ancylonema nordenskioeldii
OTU_5980	0	0	0	0	0	0	0	0	0	0	0	0	0	0	0	0	0	0	0.0154048	0.00309598	0	0	0	0.00107312	0	0	0	0.00384645	AF514397,1,1762	Eukaryota;Archaeplastida;Chloroplastida;Charophyta;Phragmoplastophyta;Zygnematophyceae;Zygnematales;Ancylonema;Ancylonema nordenskioeldii
OTU_5982	0	0	0	0	0	0	0	0	0	0	0	0	0	0	0	0	0	0	0	0	0	0	0	0	0.00227905	0.0029584	0	0.00192322	AF514397,1,1762	Eukaryota;Archaeplastida;Chloroplastida;Charophyta;Phragmoplastophyta;Zygnematophyceae;Zygnematales;Ancylonema;Ancylonema nordenskioeldii
OTU_5986	0	0	0	0	0	0	0	0	0	0	0	0	0	0	0	0	0	0	0	0	0	0	0	0	0	0.0029584	0	0	AF514397,1,1762	Eukaryota;Archaeplastida;Chloroplastida;Charophyta;Phragmoplastophyta;Zygnematophyceae;Zygnematales;Ancylonema;Ancylonema nordenskioeldii
[truncated: 3,856 more rows]
