# Supplementary material for: Glacier algae foster ice-albedo feedback in the European Alps
Source: Sci Rep. 2020 Mar 16;10:4739. doi: 10.1038/s41598-020-61762-0 (PMC7075879; doi:10.1038/s41598-020-61762-0)
Supplement: Supplementary file 3 — Supplementary Information3. [file 41598_2020_61762_MOESM3_ESM.xlsx]

## Sheet: Foglio1
OTU	Description	E value	Per. Ident	Accession	comment (habitat)
OTU_1	Ancylonema nordenskioeldii strain CCCryo BS_0001-2000 18S ribosomal RNA gene, partial sequence	0.0	99.42%	AF514397.2	glacier alga
OTU_2	Trebouxiophyceae sp. KMY-2018 SR1-B small subunit ribosomal RNA gene, partial sequence; internal transcribed spacer 1, 5.8S ribosomal RNA gene, and internal transcribed spacer 2, complete sequence; and large subunit ribosomal RNA gene, partial sequence	0.0	99.42%	MK262787.1	cryoconite hole alga
OTU_1067	Trebouxiophyceae sp. KMY-2018 SR1-B small subunit ribosomal RNA gene, partial sequence; internal transcribed spacer 1, 5.8S ribosomal RNA gene, and internal transcribed spacer 2, complete sequence; and large subunit ribosomal RNA gene, partial sequence	5e-162	96.24%	MK262787.1	cryoconite hole alga
OTU_24	Uncultured alga gene for 18S ribosomal RNA, partial sequence, clone: Otu003	0.0	99.71%	LC371418.1	Chloromonas miwae (snow)
OTU_25	Chloromonas platystigma strain CCCryo 020-99 18S ribosomal RNA gene, partial sequence	0.0	99.71%	AF514401.1	Chloromonas muramotoi (snow)
OTU_4039	Ancylonema nordenskioeldii strain CCCryo BS_0001-2000 18S ribosomal RNA gene, partial sequence	3e-160	96.21%	AF514397.2	glacier alga
OTU_43	Chloromonas nivalis subsp. tatrae voucher LP01 18S small subunit ribosomal RNA gene, partial sequence; internal transcribed spacer 1, 5.8S ribosomal RNA gene, and internal transcribed spacer 2, complete sequence; and 26S ribosomal RNA gene, partial sequence	0.0	100.00%	KY499614.1	Chloromonas nivalis (snow)
OTU_477	Mesotaenium berggrenii var. alaskana strain CCCryo BS_0002-2009 18S ribosomal RNA gene, partial sequence	2e-180	99.13%	JF430424.1	glacier alga
OTU_498	Mesotaenium berggrenii var. alaskana strain CCCryo BS_0002-2009 18S ribosomal RNA gene, partial sequence	2e-180	99.13%	JF430424.1	glacier alga
OTU_59	Mesotaenium berggrenii var. alaskana strain CCCryo BS_0002-2009 18S ribosomal RNA gene, partial sequence	0.0	99.71%	JF430424.	glacier alga
